# Supplementary material for: Xylose Metabolism Perturbation in Yarrowia lipolytica for Efficient Succinic Acid Bioproduction from Lignocellulosic Biomass
Source: Adv Sci (Weinh). 2025 Aug 19;12(42):e07999. doi: 10.1002/advs.202507999 (PMC12622525; doi:10.1002/advs.202507999)
Supplement: Supplementary file 2 — Supplementary Table 1 [file ADVS-12-e07999-s001.xlsx]

## Sheet: Sheet1
Table S1 Mutations identified in five evolved strains from Hi-SA0-X4
Sample	Type	Chr	Start	END	Ref	Obs	Func	Gene	ExonicFunc	AAChange	hom/het	Qual	Depth	Freq	Locus	Protein product	Protein name
EX103	SNV	ML755989.1	332945	332945	A	T	exonic	BKA90DRAFT_109853	nonsynonymous SNV	BKA90DRAFT_109853:BKA90DRAFT_109853.t01#ML755989.1#330958:exon1:c.A1987T:p.T663S,	het	269.77	51	0.33	-	KAE8173591.1	hypothetical protein BKA90DRAFT_109853
EX103	SNV	ML755989.1	332953	332953	C	T	exonic	BKA90DRAFT_109853	synonymous SNV	BKA90DRAFT_109853:BKA90DRAFT_109853.t01#ML755989.1#330958:exon1:c.C1995T:p.A665A,	het	190.77	49	0.29	-	KAE8173591.1	hypothetical protein BKA90DRAFT_109853
EX103	SNV	ML755989.1	332995	332995	C	T	exonic	BKA90DRAFT_109853	synonymous SNV	BKA90DRAFT_109853:BKA90DRAFT_109853.t01#ML755989.1#330958:exon1:c.C2037T:p.P679P,	het	440.77	31	0.52	-	KAE8173591.1	hypothetical protein BKA90DRAFT_109853
EX103	SNV	ML755992.1	57774	57774	G	A	exonic	BKA90DRAFT_136019	nonsynonymous SNV	BKA90DRAFT_136019:BKA90DRAFT_136019.t01#ML755992.1#56265:exon1:c.C232T:p.R78W,	hom	2938.77	73	1	-	KAE8173168.1	kinase-like domain-containing protein
EX103	SNV	ML756000.1	139341	139341	C	T	exonic	BKA90DRAFT_17851	nonsynonymous SNV	BKA90DRAFT_17851:BKA90DRAFT_17851.t01#ML756000.1#139194:exon1:c.G466A:p.G156S,	het	2358.77	124	0.57	-	KAE8172486.1	small GTPase superfamily
EX103	SNV	ML756058.1	78986	78986	C	A	exonic	BKA90DRAFT_164819	nonsynonymous SNV	BKA90DRAFT_164819:BKA90DRAFT_164819.t01#ML756058.1#75167:exon2:c.C3763A:p.Q1255K,	het	1164.77	268	0.23	-	KAE8169656.1	hypothetical protein BKA90DRAFT_164819
EX103	SNV	ML756058.1	78992	78992	G	C	exonic	BKA90DRAFT_164819	nonsynonymous SNV	BKA90DRAFT_164819:BKA90DRAFT_164819.t01#ML756058.1#75167:exon2:c.G3769C:p.A1257P,	het	984.77	244	0.22	-	KAE8169656.1	hypothetical protein BKA90DRAFT_164819
EX103	SNV	ML756123.1	9771	9771	G	A	exonic	BKA90DRAFT_171652	nonsynonymous SNV	BKA90DRAFT_171652:BKA90DRAFT_171652.t01#ML756123.1#8612:exon1:c.G1159A:p.A387T,	het	746.77	186	0.18	-	KAE8168724.1	hypothetical protein BKA90DRAFT_171652, partial
EX103	SNV	ML756123.1	9773	9773	C	T	exonic	BKA90DRAFT_171652	synonymous SNV	BKA90DRAFT_171652:BKA90DRAFT_171652.t01#ML756123.1#8612:exon1:c.C1161T:p.A387A,	het	746.77	186	0.18	-	KAE8168724.1	hypothetical protein BKA90DRAFT_171652, partial
EX103	INDEL	ML755989.1	333007	333007	-	GAG	exonic	BKA90DRAFT_109853	nonframeshift insertion	BKA90DRAFT_109853:BKA90DRAFT_109853.t01#ML755989.1#330958:exon1:c.2049_2050insGAG:p.P683delinsPE,	het	256.73	27	0.33	-	KAE8173591.1	hypothetical protein BKA90DRAFT_109853
EX103	INDEL	ML756018.1	511	511	-	ACCA	exonic	BKA90DRAFT_129831	frameshift insertion	BKA90DRAFT_129831:BKA90DRAFT_129831.t01#ML756018.1#295:exon1:c.1974_1975insTGGT:p.T659fs,	het	3304.73	223	0.16	-	KAE8171212.1	hypothetical protein BKA90DRAFT_129831
EX103	INDEL	ML756018.1	512	512	-	CAGTAGGTCCAGTAACGGTTCTGGTGGTAATGGGACCAGTAGGAGCCACAGTGATTTGCTCTGTGGGCTTGCCGTCAGTTCCTGTGATCGTGGTAGTA	exonic	BKA90DRAFT_129831	frameshift insertion	BKA90DRAFT_129831:BKA90DRAFT_129831.t01#ML756018.1#295:exon1:c.1973_1974insTACTACCACGATCACAGGAACTGACGGCAAGCCCACAGAGCAAATCACTGTGGCTCCTACTGGTCCCATTACCACCAGAACCGTTACTGGACCTACTG:p.G658fs,	het	3301.73	224	0.16	-	KAE8171212.1	hypothetical protein BKA90DRAFT_129831
EX103	INDEL	ML756024.1	81350	81350	-	AGTCAGGGTTAGTCAGGGTTAGTCAGGGTTAGTCAGGGTTAGTCAGGGTTAGTCAGG	exonic	BKA90DRAFT_140018	stopgain	BKA90DRAFT_140018:BKA90DRAFT_140018.t01#ML756024.1#80486:exon1:c.864_865insAGTCAGGGTTAGTCAGGGTTAGTCAGGGTTAGTCAGGGTTAGTCAGGGTTAGTCAGG:p.D288delinsDSQGX,	het	525.73	96	0.2	-	KAE8170902.1	hypothetical protein BKA90DRAFT_140018
EX103	INDEL	ML756041.1	3888	3890	GTC	-	exonic	BKA90DRAFT_170375	nonframeshift deletion	BKA90DRAFT_170375:BKA90DRAFT_170375.t01#ML756041.1#3166:exon3:c.3003_3005del:p.1001_1002del,	hom	3313.73	75	1	-	KAE8170156.1	sterol-sensing domain of SREBP cleavage-activation-domain-containing protein
EX103	INDEL	ML756101.1	143	143	-	GCCTCTTCCACTGGCGGAGCCGATGCCTCTTCCACTGGCGGAGCCGATGCCTCTTCCACTGGCGGAGCCGAT	exonic	BKA90DRAFT_171513	nonframeshift insertion	BKA90DRAFT_171513:BKA90DRAFT_171513.t01#ML756101.1#0:exon1:c.143_144insGCCTCTTCCACTGGCGGAGCCGATGCCTCTTCCACTGGCGGAGCCGATGCCTCTTCCACTGGCGGAGCCGAT:p.A48delinsAPLPLAEPMPLPLAEPMPLPLAEPM,	hom	3355.73	22	1	-	KAE8168878.1	hypothetical protein BKA90DRAFT_171513, partial
EX103	INDEL	ML756135.1	792	824	TACTGCTACCGACACTGGTGCTACCGACACCGG	-	exonic	BKA90DRAFT_165592	nonframeshift deletion	BKA90DRAFT_165592:BKA90DRAFT_165592.t01#ML756135.1#276:exon1:c.516_548del:p.172_183del,	het	657.73	60	0.32	-	KAE8168711.1	hypothetical protein BKA90DRAFT_165592, partial
EX106	SNV	ML755992.1	57774	57774	G	A	exonic	BKA90DRAFT_136019	nonsynonymous SNV	BKA90DRAFT_136019:BKA90DRAFT_136019.t01#ML755992.1#56265:exon1:c.C232T:p.R78W,	hom	3686.77	94	1	-	KAE8173168.1	kinase-like domain-containing protein
EX106	SNV	ML755998.1	250034	250034	A	G	exonic	BKA90DRAFT_146504	synonymous SNV	BKA90DRAFT_146504:BKA90DRAFT_146504.t01#ML755998.1#249793:exon1:c.T60C:p.D20D,	het	1628.77	68	0.66	-	KAE8172687.1	hypothetical protein BKA90DRAFT_146504, partial
EX106	SNV	ML755998.1	250058	250058	A	G	exonic	BKA90DRAFT_146504	synonymous SNV	BKA90DRAFT_146504:BKA90DRAFT_146504.t01#ML755998.1#249793:exon1:c.T36C:p.I12I,	het	1188.77	48	0.62	-	KAE8172687.1	hypothetical protein BKA90DRAFT_146504, partial
EX106	SNV	ML755998.1	250064	250064	A	G	exonic	BKA90DRAFT_146504	synonymous SNV	BKA90DRAFT_146504:BKA90DRAFT_146504.t01#ML755998.1#249793:exon1:c.T30C:p.G10G,	het	1149.77	46	0.61	-	KAE8172687.1	hypothetical protein BKA90DRAFT_146504, partial
EX106	SNV	ML755998.1	250066	250066	C	T	exonic	BKA90DRAFT_146504	nonsynonymous SNV	BKA90DRAFT_146504:BKA90DRAFT_146504.t01#ML755998.1#249793:exon1:c.G28A:p.G10S,	het	1065.77	38	0.66	-	KAE8172687.1	hypothetical protein BKA90DRAFT_146504, partial
EX106	SNV	ML755998.1	250084	250084	T	C	exonic	BKA90DRAFT_146504	nonsynonymous SNV	BKA90DRAFT_146504:BKA90DRAFT_146504.t01#ML755998.1#249793:exon1:c.A10G:p.N4D,	het	589.77	19	0.79	-	KAE8172687.1	hypothetical protein BKA90DRAFT_146504, partial
EX106	SNV	ML756000.1	139341	139341	C	T	exonic	BKA90DRAFT_17851	nonsynonymous SNV	BKA90DRAFT_17851:BKA90DRAFT_17851.t01#ML756000.1#139194:exon1:c.G466A:p.G156S,	het	2479.77	170	0.45	-	KAE8172486.1	small GTPase superfamily
EX106	SNV	ML756065.1	74680	74680	G	A	exonic	BKA90DRAFT_104114	nonsynonymous SNV	BKA90DRAFT_104114:BKA90DRAFT_104114.t01#ML756065.1#74151:exon1:c.G529A:p.A177T,	het	1344.77	138	0.3	-	KAE8169493.1	hypothetical protein BKA90DRAFT_104114, partial
EX106	SNV	ML756123.1	10963	10963	C	T	exonic	BKA90DRAFT_171652	nonsynonymous SNV	BKA90DRAFT_171652:BKA90DRAFT_171652.t01#ML756123.1#8612:exon1:c.C2351T:p.A784V,	het	1018.77	45	0.67	-	KAE8168724.1	hypothetical protein BKA90DRAFT_171652, partial
EX106	INDEL	ML755995.1	74703	74703	-	AATTACTAGACTACTG	exonic	BKA90DRAFT_156961	frameshift insertion	BKA90DRAFT_156961:BKA90DRAFT_156961.t01#ML755995.1#74051:exon2:c.542_543insAATTACTAGACTACTG:p.X181delinsX,	hom	1237.73	18	1	-	KAE8172892.1	hypothetical protein BKA90DRAFT_156961
EX106	INDEL	ML756004.1	204443	204443	-	ATCTATTCATTAATACTGCAGATAATGCTGATTTCATAGCTT	exonic	BKA90DRAFT_137899	stopgain	BKA90DRAFT_137899:BKA90DRAFT_137899.t01#ML756004.1#203924:exon2:c.398_399insATCTATTCATTAATACTGCAGATAATGCTGATTTCATAGCTT:p.K133delinsKSIHX,	het	1307.73	133	0.29	-	KAE8172174.1	Metallo-dependent phosphatase-like protein
EX106	INDEL	ML756005.1	984	986	AGG	-	exonic	BKA90DRAFT_129048	unknown	UNKNOWN	het	239.73	116	0.12	-	KAE8172033.1	70 kDa heat shock protein, partial
EX106	INDEL	ML756018.1	511	511	-	ACCA	exonic	BKA90DRAFT_129831	frameshift insertion	BKA90DRAFT_129831:BKA90DRAFT_129831.t01#ML756018.1#295:exon1:c.1974_1975insTGGT:p.T659fs,	het	4123.73	176	0.26	-	KAE8171212.1	hypothetical protein BKA90DRAFT_129831
EX106	INDEL	ML756018.1	512	512	-	CAGTAGGTCCAGTAACGGTTCTGGTGGTAATGGGACCAGTAGGAGCCACAGTGATTTGCTCTGTGGGCTTGCCGTCAGTTCCTGTGATCGTGGTAGTA	exonic	BKA90DRAFT_129831	frameshift insertion	BKA90DRAFT_129831:BKA90DRAFT_129831.t01#ML756018.1#295:exon1:c.1973_1974insTACTACCACGATCACAGGAACTGACGGCAAGCCCACAGAGCAAATCACTGTGGCTCCTACTGGTCCCATTACCACCAGAACCGTTACTGGACCTACTG:p.G658fs,	het	4123.73	183	0.27	-	KAE8171212.1	hypothetical protein BKA90DRAFT_129831
EX106	INDEL	ML756041.1	3888	3890	GTC	-	exonic	BKA90DRAFT_170375	nonframeshift deletion	BKA90DRAFT_170375:BKA90DRAFT_170375.t01#ML756041.1#3166:exon3:c.3003_3005del:p.1001_1002del,	hom	3457.73	78	1	-	KAE8170156.1	sterol-sensing domain of SREBP cleavage-activation-domain-containing protein
EX106	INDEL	ML756135.1	1050	1061	TACCGACACCGG	-	exonic	BKA90DRAFT_165592	nonframeshift deletion	BKA90DRAFT_165592:BKA90DRAFT_165592.t01#ML756135.1#276:exon1:c.774_785del:p.258_262del,	het	670.73	218	0.17	-	KAE8168711.1	hypothetical protein BKA90DRAFT_165592, partial
EX205	SNV	ML755985.1	347120	347120	A	T	exonic	BKA90DRAFT_62339	synonymous SNV	BKA90DRAFT_62339:BKA90DRAFT_62339.t01#ML755985.1#346484:exon1:c.A636T:p.T212T,	het	400.77	162	0.14	-	KAE8174066.1	hypothetical protein BKA90DRAFT_62339, partial
EX205	SNV	ML755985.1	347121	347121	G	A	exonic	BKA90DRAFT_62339	nonsynonymous SNV	BKA90DRAFT_62339:BKA90DRAFT_62339.t01#ML755985.1#346484:exon1:c.G637A:p.V213M,	het	397.77	162	0.14	-	KAE8174066.1	hypothetical protein BKA90DRAFT_62339, partial
EX205	SNV	ML755985.1	347123	347123	G	T	exonic	BKA90DRAFT_62339	synonymous SNV	BKA90DRAFT_62339:BKA90DRAFT_62339.t01#ML755985.1#346484:exon1:c.G639T:p.V213V,	het	391.77	163	0.13	-	KAE8174066.1	hypothetical protein BKA90DRAFT_62339, partial
EX205	SNV	ML755992.1	57774	57774	G	A	exonic	BKA90DRAFT_136019	nonsynonymous SNV	BKA90DRAFT_136019:BKA90DRAFT_136019.t01#ML755992.1#56265:exon1:c.C232T:p.R78W,	hom	2710.77	71	1	-	KAE8173168.1	kinase-like domain-containing protein
EX205	SNV	ML756000.1	139341	139341	C	T	exonic	BKA90DRAFT_17851	nonsynonymous SNV	BKA90DRAFT_17851:BKA90DRAFT_17851.t01#ML756000.1#139194:exon1:c.G466A:p.G156S,	het	2685.77	146	0.54	-	KAE8172486.1	small GTPase superfamily
EX205	SNV	ML756072.1	66147	66147	T	A	exonic	BKA90DRAFT_90042	nonsynonymous SNV	BKA90DRAFT_90042:BKA90DRAFT_90042.t01#ML756072.1#65931:exon1:c.A19T:p.R7W,	het	241.77	32	0.28	-	KAE8169352.1	hypothetical protein BKA90DRAFT_90042, partial
EX205	INDEL	ML755990.1	234595	234595	-	GCATACATAGACACGGTACGGCACAGTATGATAGACTGACCACAATACAGCAGAGCTCTTAACTAAA	exonic	BKA90DRAFT_81060	stopgain	BKA90DRAFT_81060:BKA90DRAFT_81060.t01#ML755990.1#233611:exon2:c.459_460insTTTAGTTAAGAGCTCTGCTGTATTGTGGTCAGTCTATCATACTGTGCCGTACCGTGTCTATGTATGC:p.S154_G155delinsFSX,	het	1771.73	174	0.3	-	KAE8173448.1	mitochondrial resolvase Ydc2
EX205	INDEL	ML756024.1	81350	81350	-	AGTCAGGGTTAGTCAGGGTTAGTCAGGGTTAGTCAGGGTTAGTCAGGGTTAGTCA	exonic	BKA90DRAFT_140018	stopgain	BKA90DRAFT_140018:BKA90DRAFT_140018.t01#ML756024.1#80486:exon1:c.864_865insAGTCAGGGTTAGTCAGGGTTAGTCAGGGTTAGTCAGGGTTAGTCAGGGTTAGTCA:p.D288_A289delinsDSQGX,	het	413.73	89	0.18	-	KAE8170902.1	hypothetical protein BKA90DRAFT_140018
EX205	INDEL	ML756041.1	3888	3890	GTC	-	exonic	BKA90DRAFT_170375	nonframeshift deletion	BKA90DRAFT_170375:BKA90DRAFT_170375.t01#ML756041.1#3166:exon3:c.3003_3005del:p.1001_1002del,	hom	3193.73	72	1	-	KAE8170156.1	sterol-sensing domain of SREBP cleavage-activation-domain-containing protein
EX205	INDEL	ML756095.1	27049	27049	-	GGGTCCTTGGGGTCCCAGTGGTGCTCGGGGTCCTTGGGGTCGACAGGGTCCTTGGGGTCCCAGTGGTGCTCG	exonic	BKA90DRAFT_5638	nonframeshift insertion	BKA90DRAFT_5638:BKA90DRAFT_5638.t01#ML756095.1#26040:exon1:c.419_420insCGAGCACCACTGGGACCCCAAGGACCCTGTCGACCCCAAGGACCCCGAGCACCACTGGGACCCCAAGGACCC:p.P140delinsPEHHWDPKDPVDPKDPEHHWDPKDP,	hom	4383.73	54	1	-	KAE8168960.1	hypothetical protein BKA90DRAFT_5638
EX205	INDEL	ML756135.1	611	611	-	TCTGCCCGTCACGACCACTGA	exonic	BKA90DRAFT_165592	nonframeshift insertion	BKA90DRAFT_165592:BKA90DRAFT_165592.t01#ML756135.1#276:exon1:c.335_336insTCTGCCCGTCACGACCACTGA:p.T112delinsTLPVTTTD,	het	3233.73	88	0.9	-	KAE8168711.1	hypothetical protein BKA90DRAFT_165592, partial
EX209	SNV	ML755977.1	408506	408506	T	A	exonic	BKA90DRAFT_815	synonymous SNV	BKA90DRAFT_815:BKA90DRAFT_815.t01#ML755977.1#408340:exon1:c.A282T:p.R94R,	het	543.77	191	0.16	-	KAE8175357.1	hypothetical protein BKA90DRAFT_815
EX209	SNV	ML755992.1	57774	57774	G	A	exonic	BKA90DRAFT_136019	nonsynonymous SNV	BKA90DRAFT_136019:BKA90DRAFT_136019.t01#ML755992.1#56265:exon1:c.C232T:p.R78W,	hom	3102.77	81	1	-	KAE8173168.1	kinase-like domain-containing protein
EX209	SNV	ML756000.1	139341	139341	C	T	exonic	BKA90DRAFT_17851	nonsynonymous SNV	BKA90DRAFT_17851:BKA90DRAFT_17851.t01#ML756000.1#139194:exon1:c.G466A:p.G156S,	het	2458.77	159	0.5	-	KAE8172486.1	small GTPase superfamily
EX209	SNV	ML756011.1	50651	50651	T	C	exonic	BKA90DRAFT_163002	synonymous SNV	BKA90DRAFT_163002:BKA90DRAFT_163002.t01#ML756011.1#49976:exon1:c.T675C:p.A225A,	het	2127.77	155	0.49	-	KAE8171634.1	hypothetical protein BKA90DRAFT_163002
EX209	SNV	ML756011.1	50666	50666	T	C	exonic	BKA90DRAFT_163002	synonymous SNV	BKA90DRAFT_163002:BKA90DRAFT_163002.t01#ML756011.1#49976:exon1:c.T690C:p.A230A,	het	1768.77	114	0.42	-	KAE8171634.1	hypothetical protein BKA90DRAFT_163002
EX209	SNV	ML756025.1	148727	148727	A	G	exonic	BKA90DRAFT_158221	nonsynonymous SNV	BKA90DRAFT_158221:BKA90DRAFT_158221.t01#ML756025.1#148703:exon2:c.T457C:p.S153P,	het	751.77	251	0.14	-	KAE8170881.1	hypothetical protein BKA90DRAFT_158221
EX209	SNV	ML756025.1	148731	148731	C	T	exonic	BKA90DRAFT_158221	synonymous SNV	BKA90DRAFT_158221:BKA90DRAFT_158221.t01#ML756025.1#148703:exon2:c.G453A:p.L151L,	het	722.77	249	0.13	-	KAE8170881.1	hypothetical protein BKA90DRAFT_158221
EX209	SNV	ML756072.1	66147	66147	T	A	exonic	BKA90DRAFT_90042	nonsynonymous SNV	BKA90DRAFT_90042:BKA90DRAFT_90042.t01#ML756072.1#65931:exon1:c.A19T:p.R7W,	het	502.77	38	0.42	-	KAE8169352.1	hypothetical protein BKA90DRAFT_90042, partial
EX209	INDEL	ML756024.1	81350	81350	-	AGTCAGGGTTAGTCAGGGTTAGTCAGGGTTAGTCAGGGTTAGTCAGGGTTAGTCAGGGTTA	exonic	BKA90DRAFT_140018	stopgain	BKA90DRAFT_140018:BKA90DRAFT_140018.t01#ML756024.1#80486:exon1:c.864_865insAGTCAGGGTTAGTCAGGGTTAGTCAGGGTTAGTCAGGGTTAGTCAGGGTTAGTCAGGGTTA:p.D288_A289delinsDSQGX,	het	557.73	100	0.2	-	KAE8170902.1	hypothetical protein BKA90DRAFT_140018
EX209	INDEL	ML756041.1	3888	3890	GTC	-	exonic	BKA90DRAFT_170375	nonframeshift deletion	BKA90DRAFT_170375:BKA90DRAFT_170375.t01#ML756041.1#3166:exon3:c.3003_3005del:p.1001_1002del,	hom	3077.73	70	1	-	KAE8170156.1	sterol-sensing domain of SREBP cleavage-activation-domain-containing protein
EX413	SNV	ML755992.1	57774	57774	G	A	exonic	BKA90DRAFT_136019	nonsynonymous SNV	BKA90DRAFT_136019:BKA90DRAFT_136019.t01#ML755992.1#56265:exon1:c.C232T:p.R78W,	hom	3218.77	87	1	-	KAE8173168.1	kinase-like domain-containing protein
EX413	SNV	ML755998.1	250034	250034	A	G	exonic	BKA90DRAFT_146504	synonymous SNV	BKA90DRAFT_146504:BKA90DRAFT_146504.t01#ML755998.1#249793:exon1:c.T60C:p.D20D,	het	1291.77	57	0.68	-	KAE8172687.1	hypothetical protein BKA90DRAFT_146504, partial
EX413	SNV	ML755998.1	250058	250058	A	G	exonic	BKA90DRAFT_146504	synonymous SNV	BKA90DRAFT_146504:BKA90DRAFT_146504.t01#ML755998.1#249793:exon1:c.T36C:p.I12I,	het	951.77	34	0.68	-	KAE8172687.1	hypothetical protein BKA90DRAFT_146504, partial
EX413	SNV	ML755998.1	250064	250064	A	G	exonic	BKA90DRAFT_146504	synonymous SNV	BKA90DRAFT_146504:BKA90DRAFT_146504.t01#ML755998.1#249793:exon1:c.T30C:p.G10G,	het	778.77	28	0.68	-	KAE8172687.1	hypothetical protein BKA90DRAFT_146504, partial
EX413	SNV	ML755998.1	250066	250066	C	T	exonic	BKA90DRAFT_146504	nonsynonymous SNV	BKA90DRAFT_146504:BKA90DRAFT_146504.t01#ML755998.1#249793:exon1:c.G28A:p.G10S,	het	742.77	23	0.65	-	KAE8172687.1	hypothetical protein BKA90DRAFT_146504, partial
EX413	SNV	ML756000.1	139341	139341	C	T	exonic	BKA90DRAFT_17851	nonsynonymous SNV	BKA90DRAFT_17851:BKA90DRAFT_17851.t01#ML756000.1#139194:exon1:c.G466A:p.G156S,	het	2371.77	155	0.5	-	KAE8172486.1	small GTPase superfamily
EX413	INDEL	ML755995.1	74703	74703	-	AATTACTAGACTACTG	exonic	BKA90DRAFT_156961	frameshift insertion	BKA90DRAFT_156961:BKA90DRAFT_156961.t01#ML755995.1#74051:exon2:c.542_543insAATTACTAGACTACTG:p.X181delinsX,	hom	1439.73	22	1	-	KAE8172892.1	hypothetical protein BKA90DRAFT_156961
EX413	INDEL	ML756018.1	511	511	-	ACCA	exonic	BKA90DRAFT_129831	frameshift insertion	BKA90DRAFT_129831:BKA90DRAFT_129831.t01#ML756018.1#295:exon1:c.1974_1975insTGGT:p.T659fs,	het	2378.73	136	0.21	-	KAE8171212.1	hypothetical protein BKA90DRAFT_129831
EX413	INDEL	ML756018.1	512	512	-	CAGTAGGTCCAGTAACGGTTCTGGTGGTAATGGGACCAGTAGGAGCCACAGTGATTTGCTCTGTGGGCTTGCCGTCAGTTCCTGTGATCGTGGTAGTA	exonic	BKA90DRAFT_129831	frameshift insertion	BKA90DRAFT_129831:BKA90DRAFT_129831.t01#ML756018.1#295:exon1:c.1973_1974insTACTACCACGATCACAGGAACTGACGGCAAGCCCACAGAGCAAATCACTGTGGCTCCTACTGGTCCCATTACCACCAGAACCGTTACTGGACCTACTG:p.G658fs,	het	2377.73	138	0.21	-	KAE8171212.1	hypothetical protein BKA90DRAFT_129831
EX413	INDEL	ML756041.1	3888	3890	GTC	-	exonic	BKA90DRAFT_170375	nonframeshift deletion	BKA90DRAFT_170375:BKA90DRAFT_170375.t01#ML756041.1#3166:exon3:c.3003_3005del:p.1001_1002del,	hom	2748.73	62	1	-	KAE8170156.1	sterol-sensing domain of SREBP cleavage-activation-domain-containing protein
EX413	INDEL	ML756095.1	27049	27049	-	GGGTCCTTGGGGTCCCAGTGGTGCTCGGGGTCCTTGGGGTCGACAGGGTCCTTGGGGTCCCAGTGGTGCTCG	exonic	BKA90DRAFT_5638	nonframeshift insertion	BKA90DRAFT_5638:BKA90DRAFT_5638.t01#ML756095.1#26040:exon1:c.419_420insCGAGCACCACTGGGACCCCAAGGACCCTGTCGACCCCAAGGACCCCGAGCACCACTGGGACCCCAAGGACCC:p.P140delinsPEHHWDPKDPVDPKDPEHHWDPKDP,	hom	4121.73	49	0.96	-	KAE8168960.1	hypothetical protein BKA90DRAFT_5638
