# Supplementary material for: Xylose Metabolism Perturbation in Yarrowia lipolytica for Efficient Succinic Acid Bioproduction from Lignocellulosic Biomass
Source: Adv Sci (Weinh). 2025 Aug 19;12(42):e07999. doi: 10.1002/advs.202507999 (PMC12622525; doi:10.1002/advs.202507999)
Supplement: Supplementary file 3 — Supplementary Table 4 [file ADVS-12-e07999-s002.xlsx]

## Sheet: Sheet1
Po1fX-vs-Po1fX-Snf1R78W-all.gene
GeneID	Symbol	fpkmMean	log2FoldChange	pvalue	padj	regulated	Po1fX-Snf1R78W_3 (FPKM)	Po1fX-Snf1R78W_2 (FPKM)	Po1fX-Snf1R78W_1 (FPKM)	po1fX_1 (FPKM)	po1fX_2 (FPKM)	po1fX_3 (FPKM)	Po1fX-Snf1R78W_3 (Count)	Po1fX-Snf1R78W_2 (Count)	Po1fX-Snf1R78W_1 (Count)	po1fX_1 (Count)	po1fX_2 (Count)	po1fX_3 (Count)	go_id	go_class	go_description	KO_id	pathway_id	pathway_description	nr	pfam_id	pfam_description	swiss	eggNOG_group	eggNOG_class	eggNOG_function	COGID	COGName	COGFunctionalCategory	COGFunctionalCategoryDescription	KOGName	KOGFuncCode	KOGFuncCategories	KOGFuncDescription	key
gene-YALI0_F16401g	YALI0_F16401g	7.78014	-2.70177	0	0	down	93.3485	92.5665	98.2249	526.432	488.801	497.508	6008	5595	6759	33148	29979	28613	GO:0043864;GO:0050540;GO:0070291;GO:0016042;GO:0005737;GO:0006631;GO:0005524;GO:0019876;GO:0016787;GO:0019439;GO:0017064;GO:0000139;GO:0031090;GO:0050567;GO:0005856;GO:0005794;GO:0009851;GO:0047372;GO:0017000;GO:0019369;GO:0047680;GO:0052651;GO:0043605;GO:0019874;GO:0009536;GO:0008289;GO:0005829;GO:0047412;GO:0005783;GO:0000325;GO:0009062;GO:0016788;GO:0005789;GO:0005543;GO:0045907;GO:0005743;GO:…	MF;MF;BP;BP;CC;BP;MF;BP;MF;BP;MF;CC;CC;MF;CC;CC;BP;MF;BP;BP;MF;BP;BP;MF;CC;MF;CC;MF;CC;CC;BP;MF;CC;MF;BP;CC;BP;MF;CC;BP;CC;CC;BP;CC;MF;BP;CC;BP;BP;CC;MF;MF;	indoleacetamide hydrolase activity;2-aminomuconate deaminase activity;N-acylethanolamine metabolic process;lipid catabolic process;cytoplasm;fatty acid metabolic process;ATP binding;nylon catabolic process;hydrolase activity;obsolete aromatic compound catabolic process;fatty acid amide hydrolase activity;Golgi membrane;organelle membrane;glutaminyl-tRNA synthase (glutamine-hydrolyzing) activity;c…	-	ko00380;ko01100;ko00330;ko00360	Tryptophan metabolism;Metabolic pathways;Arginine and proline metabolism;Phenylalanine metabolism	YALI0F16401p [Yarrowia lipolytica CLIB122]	PF01425.25	Amidase	Amidase 1 OS=Gibberella moniliformis (strain M3125 / FGSC 7600) OX=334819 GN=AMD1 PE=2 SV=1	3RU2C	IJT	Amidase	COG0154	Asp-tRNAAsn/Glu-tRNAGln amidotransferase A subunit or related amidase	J	Translation, ribosomal structure and biogenesis	KOG1212	[JIT]	Translation, ribosomal structure and biogenesis; Lipid transport and metabolism; Signal transduction mechanisms;	Amidases	row-0
gene-YALI0_E11429g	YALI0_E11429g	6.75526	-2.16223	0	0	down	53.7953	58.6816	55.0598	205.513	204.46	203.316	4138	4240	4529	15468	14989	13977	GO:0102285;GO:0033776;GO:1902086;GO:0140874;GO:0002047;GO:0047822;GO:0051701;GO:0019439;GO:0034899;GO:0016114;GO:0005576;GO:0006739;GO:0016597;GO:1900560;GO:0071949;GO:0009820;GO:0097009;GO:1901336;GO:0050661;GO:0050660;GO:0016218;GO:0017000;GO:0072592;GO:0106294;GO:0006629;GO:0042412;GO:0019383;GO:0004031;GO:0047799;GO:1901780;GO:0010447;GO:0070402;GO:0008168;GO:0042803;GO:0090181;GO:0005829;GO:…	MF;MF;BP;BP;BP;MF;BP;BP;MF;BP;CC;BP;MF;BP;MF;BP;BP;BP;MF;MF;MF;BP;BP;MF;BP;BP;BP;MF;MF;BP;BP;MF;MF;MF;BP;CC;CC;BP;BP;MF;MF;CC;BP;MF;CC;MF;BP;BP;BP;MF;BP;BP;CC;BP;BP;MF;BP;MF;BP;BP;BP;CC;BP;MF;	1-deoxy-11-oxopentalenate oxygenase activity;phenylacetone monooxygenase activity;fumagillin biosynthetic process;paraherquonin biosynthetic process;phenazine biosynthetic process;hypotaurine monooxygenase activity;biological process involved in interaction with host;obsolete aromatic compound catabolic process;trimethylamine monooxygenase activity;terpenoid biosynthetic process;extracellular reg…	-	-	-	YALI0E11429p [Yarrowia lipolytica CLIB122]	PF00743.23	Flavin-binding monooxygenase-like	FAD-binding monooxygenase moxY OS=Dothistroma septosporum (strain NZE10 / CBS 128990) OX=675120 GN=moxY PE=2 SV=1	3RU2Q	Q	Pyridine nucleotide-disulphide oxidoreductase	COG2072	Predicted flavoprotein CzcO associated with the cation diffusion facilitator CzcD	P	Inorganic ion transport and metabolism	KOG1399	[Q]	Secondary metabolites biosynthesis, transport and catabolism;	Flavin-containing monooxygenase	row-1
gene-YALI0_D05621g	YALI0_D05621g	5.52023	3.09362	0	0	up	135.913	149.367	143.078	14.255	13.7347	13.0145	9379	9680	10557	963	904	803	GO:0005737;GO:1903088;GO:0000139;GO:0015505;GO:0005794;GO:0015720;GO:0098721;GO:0015857;GO:0071944;GO:0031969;GO:0015293;GO:1903089;GO:0043100;GO:0015837;GO:0000256;GO:0015862;GO:0015213;GO:0034257;GO:0015205;GO:0055085;GO:0005783;GO:0032126;GO:0034258;GO:0009526;GO:0015888;GO:0044853;GO:0015234;GO:0006144;GO:0022857;GO:0005886;GO:0015210;GO:0005274;GO:0046872;GO:0015851;GO:0000324;GO:0016020;GO:…	CC;BP;CC;MF;CC;BP;BP;BP;CC;CC;MF;MF;BP;BP;BP;BP;MF;MF;MF;BP;CC;CC;BP;CC;BP;CC;MF;BP;MF;CC;MF;MF;MF;BP;CC;CC;CC;	cytoplasm;5-amino-1-ribofuranosylimidazole-4-carboxamide transmembrane transport;Golgi membrane;uracil:monoatomic cation symporter activity;Golgi apparatus;allantoin transport;uracil import across plasma membrane;uracil transport;cell periphery;chloroplast membrane;symporter activity;5-amino-1-ribofuranosylimidazole-4-carboxamide transmembrane transporter activity;pyrimidine nucleobase salvage;am…	-	-	-	YALI0D05621p [Yarrowia lipolytica CLIB122]	PF02133.19	Permease for cytosine/purines, uracil, thiamine, allantoin	Uracil permease OS=Saccharomyces cerevisiae (strain ATCC 204508 / S288c) OX=559292 GN=FUR4 PE=3 SV=2	3RRPA	FH	Saccharomyces cerevisiae	COG1953	Cytosine/uracil/thiamine/allantoin permease	FH	-	KOG2466	[FH]	Nucleotide transport and metabolism; Coenzyme transport and metabolism;	Uridine permease/thiamine transporter/allantoin transport	row-2
gene-YALI0_F01628g	YALI0_F01628g	6.19551	-3.91127	0	0	down	19.2523	20.5623	21.2517	236.347	252.134	264.428	352	353	416	4226	4391	4318	GO:0016853;GO:0004751;GO:0016861;GO:0009052;GO:0006098;GO:0008786;GO:0009758;GO:0050044;GO:0019512;GO:0016052;GO:0019316;GO:0071322;GO:0019388;GO:0005576;GO:0005975;	MF;MF;MF;BP;BP;MF;BP;MF;BP;BP;BP;BP;BP;CC;BP;	isomerase activity;ribose-5-phosphate isomerase activity;intramolecular oxidoreductase activity, interconverting aldoses and ketoses;pentose-phosphate shunt, non-oxidative branch;pentose-phosphate shunt;D-allose 6-phosphate isomerase activity;carbohydrate utilization;galactose-6-phosphate isomerase activity;lactose catabolic process via tagatose-6-phosphate;carbohydrate catabolic process;D-allose…	-	ko01200;ko01110;ko01230;ko00030;ko00051;ko01100	Carbon metabolism;Biosynthesis of secondary metabolites;Biosynthesis of amino acids;Pentose phosphate pathway;Fructose and mannose metabolism;Metabolic pathways	YALI0F01628p [Yarrowia lipolytica CLIB122]	PF02502.22	Ribose/Galactose Isomerase	Putative ribose 5-phosphate isomerase OS=Coccidioides immitis (strain RS) OX=246410 GN=CIMG_07932 PE=1 SV=1	3RUFJ	G	Ribose/Galactose Isomerase	COG0698	Ribose 5-phosphate isomerase RpiB	G	Carbohydrate transport and metabolism	-	-	-	-	row-3
gene-YALI0_B16522g	YALI0_B16522g	10.1412	-3.52675	0	0	down	363.024	381.514	357.656	3510.22	3434.24	3442.86	24418	24100	25722	231017	220148	206955	GO:0000329;GO:0030447;GO:0003333;GO:0015175;GO:0015812;GO:0030134;GO:0001761;GO:0090549;GO:0015606;GO:0015847;GO:0031966;GO:0009086;GO:0015192;GO:0010008;GO:0015802;GO:0000095;GO:0015189;GO:0140135;GO:0022893;GO:0000328;GO:0097639;GO:0006995;GO:0009450;GO:0005886;GO:0061459;GO:1902274;GO:0015180;GO:0015190;GO:0015171;GO:0051321;GO:0005935;GO:0005737;GO:0090156;GO:0015291;GO:0015805;GO:0015489;GO:…	CC;BP;BP;MF;BP;CC;MF;BP;MF;BP;CC;BP;MF;CC;BP;MF;MF;MF;MF;CC;BP;BP;BP;CC;MF;BP;MF;MF;MF;BP;CC;CC;BP;MF;BP;MF;BP;MF;BP;BP;MF;CC;BP;BP;CC;BP;BP;CC;BP;BP;CC;BP;BP;BP;BP;BP;BP;MF;MF;BP;MF;MF;MF;BP;BP;CC;CC;MF;MF;MF;CC;MF;MF;BP;CC;BP;BP;BP;MF;BP;CC;MF;BP;BP;BP;CC;CC;CC;MF;BP;MF;BP;MF;MF;MF;CC;BP;CC;CC;CC;BP;MF;CC;CC;CC;BP;	fungal-type vacuole membrane;filamentous growth;amino acid transmembrane transport;neutral L-amino acid transmembrane transporter activity;gamma-aminobutyric acid transport;COPII-coated ER to Golgi transport vesicle;beta-alanine transmembrane transporter activity;response to carbon starvation;spermidine transmembrane transporter activity;putrescine transport;mitochondrial membrane;methionine bios…	-	-	-	YALI0B16522p [Yarrowia lipolytica CLIB122]	PF00324.25	Amino acid permease	General amino-acid permease GAP2 OS=Candida albicans (strain SC5314 / ATCC MYA-2876) OX=237561 GN=GAP2 PE=2 SV=1	3RSE6	E	general amino acid permease	COG0833	Amino acid permease	E	Amino acid transport and metabolism	KOG1286	[E]	Amino acid transport and metabolism;	Amino acid transporters	row-4
gene-YALI0_E12595g	YALI0_E12595g	6.59629	-3.26872	0	0	down	31.2104	37.8392	32.8757	279.963	266.386	256.72	2063	2349	2324	18107	16781	15165	GO:0016829;GO:0005737;GO:0005524;GO:0006631;GO:0007563;GO:0006633;GO:0050897;GO:0003989;GO:0018801;GO:0009063;GO:0071769;GO:0009083;GO:1902494;GO:0016743;GO:0006629;GO:0005759;GO:0004485;GO:0047154;GO:0032991;GO:0009081;GO:0071768;GO:0006814;GO:0071704;GO:0005829;GO:0016874;GO:0042802;GO:0006552;GO:0015936;GO:0009062;GO:1905202;GO:0015977;GO:2001295;GO:0009274;GO:0005739;GO:0019552;GO:0016740;GO:…	MF;CC;MF;BP;BP;BP;MF;MF;MF;BP;BP;BP;CC;MF;BP;CC;MF;MF;CC;BP;BP;BP;BP;CC;MF;MF;BP;BP;BP;CC;BP;BP;CC;CC;BP;MF;CC;BP;MF;BP;CC;MF;CC;	lyase activity;cytoplasm;ATP binding;fatty acid metabolic process;regulation of eclosion;fatty acid biosynthetic process;cobalt ion binding;acetyl-CoA carboxylase activity;glutaconyl-CoA decarboxylase activity;amino acid catabolic process;mycolate cell wall layer assembly;branched-chain amino acid catabolic process;catalytic complex;carboxyl- or carbamoyltransferase activity;lipid metabolic proce…	-	-	-	YALI0E12595p [Yarrowia lipolytica CLIB122]	PF01039.26	Carboxyl transferase domain	Probable methylcrotonoyl-CoA carboxylase beta chain, mitochondrial OS=Drosophila melanogaster OX=7227 GN=Mccc2 PE=2 SV=1	3QM1E	EI	carboxylase, beta	COG4799	Acetyl-CoA carboxylase, carboxyltransferase component	I	Lipid transport and metabolism	KOG0540	[EI]	Amino acid transport and metabolism; Lipid transport and metabolism;	3-Methylcrotonyl-CoA carboxylase, non-biotin containing subunit/Acetyl-CoA carboxylase carboxyl transferase, subunit beta	row-5
gene-YALI0_E07557g	YALI0_E07557g	6.35694	-2.82147	0	0	down	33.7537	33.2044	33.5487	191.899	190.04	199.36	2825	2610	3002	15711	15155	14908	-	-	-	-	-	-	YALI0E07557p [Yarrowia lipolytica CLIB122]	-	-	-	-	-	-	-	-	-	-	-	-	-	-	row-6
gene-YALI0_C10208g	YALI0_C10208g	6.86504	-3.44125	0	0	down	38.9809	42.1649	34.7811	352.574	348.764	327.556	2024	2056	1931	17905	17252	15194	-	-	-	-	-	-	YALI0C10208p [Yarrowia lipolytica CLIB122]	PF11309.12	Protein of unknown function (DUF3112)	-	3RW49	S	Protein of unknown function (DUF3112)	-	-	-	-	-	-	-	-	row-7
gene-YALI0_F02607g	YALI0_F02607g	5.96678	-3.2999	0	0	down	22.8657	19.7553	21.8294	173.209	171.156	175.472	892	724	910	6607	6360	6114	GO:0047577;GO:0061720;GO:1902777;GO:0009442;GO:0030267;GO:0009083;GO:0006551;GO:0061596;GO:0008442;GO:1901848;GO:0050661;GO:0051287;GO:0005759;GO:0045121;GO:0032991;GO:0008679;GO:0009507;GO:0043621;GO:0016491;GO:0016054;GO:0006974;GO:0046296;GO:0009436;GO:0005739;GO:0043718;GO:0005886;GO:0051289;GO:0006574;GO:0016616;GO:0006565;GO:0009570;GO:0006573;GO:0009407;GO:0042802;	MF;BP;BP;BP;MF;BP;BP;MF;MF;BP;MF;MF;CC;CC;CC;MF;CC;MF;MF;BP;BP;BP;BP;CC;MF;CC;BP;BP;MF;BP;CC;BP;BP;MF;	4-hydroxybutyrate dehydrogenase activity;6-sulfoquinovose(1-) catabolic process to glycerone phosphate and 3-sulfolactaldehyde;6-sulfoquinovose(1-) catabolic process;allantoin assimilation pathway;glyoxylate reductase (NADPH) activity;branched-chain amino acid catabolic process;L-leucine metabolic process;3-sulfolactaldehyde reductase activity;3-hydroxyisobutyrate dehydrogenase activity;nicotinat…	-	ko00410;ko01100;ko01200;ko00280;ko00640	beta-Alanine metabolism;Metabolic pathways;Carbon metabolism;Valine, leucine and isoleucine degradation;Propanoate metabolism	YALI0F02607p [Yarrowia lipolytica CLIB122]	PF03446.19	NAD binding domain of 6-phosphogluconate dehydrogenase	Probable 3-hydroxyisobutyrate dehydrogenase, mitochondrial OS=Drosophila melanogaster OX=7227 GN=CG15093 PE=2 SV=2	3RWAH	I	NAD-binding of NADP-dependent 3-hydroxyisobutyrate dehydrogenase	COG2084	3-hydroxyisobutyrate dehydrogenase or related beta-hydroxyacid dehydrogenase	I	Lipid transport and metabolism	KOG0409	[R]	General function prediction only;	Predicted dehydrogenase	row-8
gene-YALI0_B21868g	YALI0_B21868g	8.13208	-3.56471	0	0	down	88.941	93.6258	86.4833	890.044	841.061	871.701	2319	2292	2411	22701	20895	20307	GO:0005737;GO:0060271;GO:0006572;GO:0006583;	CC;BP;BP;BP;	cytoplasm;cilium assembly;tyrosine catabolic process;melanin biosynthetic process from tyrosine;	-	-	-	YALI0B21868p [Yarrowia lipolytica CLIB122]	PF13431.10	Tetratricopeptide repeat	L-tyrosine degradation gene cluster protein hmgX OS=Aspergillus fumigatus (strain ATCC MYA-4609 / CBS 101355 / FGSC A1100 / Af293) OX=330879 GN=hmgX PE=2 SV=1	3RWJW	-	-	-	-	-	-	KOG4555	[S]	Function unknown;	TPR repeat-containing protein	row-9
gene-YALI0_C01859g	YALI0_C01859g	8.44556	-3.19112	0	0	down	126.953	127.662	126.369	961.873	937.496	946.616	7830	7395	8334	58047	55107	52177	GO:0060166;GO:0070403;GO:0050885;GO:0019568;GO:0070384;GO:0006206;GO:0001889;GO:0009410;GO:0051287;GO:0047533;GO:0042645;GO:0009449;GO:0004029;GO:0047105;GO:0016790;GO:0042803;GO:0016620;GO:0004028;GO:0006740;GO:0019484;GO:0048386;GO:0048048;GO:0030424;GO:0002138;GO:0009437;GO:0018478;GO:0021983;GO:0019310;GO:0005737;GO:0006001;GO:0019483;GO:0036094;GO:0019145;GO:0006210;GO:0042400;GO:0030392;GO:…	BP;MF;BP;BP;BP;BP;BP;BP;MF;MF;CC;BP;MF;MF;MF;MF;MF;MF;BP;BP;BP;BP;CC;BP;BP;MF;BP;BP;CC;BP;BP;MF;MF;BP;BP;BP;BP;BP;BP;BP;BP;MF;BP;MF;BP;BP;BP;MF;MF;BP;BP;MF;BP;MF;CC;CC;MF;BP;BP;CC;MF;BP;MF;BP;BP;MF;BP;MF;CC;BP;MF;BP;CC;BP;MF;BP;MF;BP;BP;BP;MF;MF;BP;BP;CC;BP;BP;BP;MF;BP;BP;BP;MF;BP;BP;MF;	olfactory pit development;NAD+ binding;neuromuscular process controlling balance;arabinose catabolic process;Harderian gland development;pyrimidine nucleobase metabolic process;liver development;response to xenobiotic stimulus;NAD binding;2,5-dioxovalerate dehydrogenase (NADP+) activity;mitochondrial nucleoid;gamma-aminobutyric acid biosynthetic process;aldehyde dehydrogenase (NAD+) activity;4-tr…	-	ko00640;ko00280;ko00562;ko01200;ko01100;ko00410	Propanoate metabolism;Valine, leucine and isoleucine degradation;Inositol phosphate metabolism;Carbon metabolism;Metabolic pathways;beta-Alanine metabolism	YALI0C01859p [Yarrowia lipolytica CLIB122]	PF00171.26	Aldehyde dehydrogenase family	Methylmalonate-semialdehyde/malonate-semialdehyde dehydrogenase [acylating], mitochondrial OS=Rattus norvegicus OX=10116 GN=Aldh6a1 PE=1 SV=1	3RU1A	EG	Mitochondrial aldehyde dehydrogenase	COG1012	Acyl-CoA reductase or other NAD-dependent aldehyde dehydrogenase	I	Lipid transport and metabolism	KOG2449	[EG]	Amino acid transport and metabolism; Carbohydrate transport and metabolism;	Methylmalonate semialdehyde dehydrogenase	row-10
gene-YALI0_C22748g	YALI0_C22748g	7.73773	-4.62361	0	0	down	45.6172	46.1556	49.255	973.016	952.012	921.177	2103	1998	2427	43873	41812	37938	GO:0016746;GO:0005886;GO:0005737;GO:0017000;GO:0016218;GO:0016787;GO:0050832;GO:0030639;GO:0140735;	MF;CC;CC;BP;MF;MF;BP;BP;BP;	acyltransferase activity;plasma membrane;cytoplasm;antibiotic biosynthetic process;polyketide synthase activity;hydrolase activity;defense response to fungus;polyketide biosynthetic process;lovastatin biosynthetic process;	-	-	-	YALI0C22748p [Yarrowia lipolytica CLIB122]	PF00144.28	Beta-lactamase	Methyl acetate hydrolase OS=Gordonia sp. (strain TY-5) OX=235467 GN=acmB PE=1 SV=1	3RUYX	V	Beta-lactamase	COG1680	CubicO group peptidase, beta-lactamase class C family	V	Defense mechanisms	-	-	-	-	row-11
gene-YALI0_D08250g	YALI0_D08250g	6.88644	-2.44089	0	0	down	54.7873	59.4303	52.5473	252.33	242.394	245.39	3144	3202	3224	14165	13254	12582	GO:0008686;GO:0009570;GO:0000287;GO:0005737;GO:0009507;GO:0003935;GO:0005829;GO:0008270;GO:0005525;GO:0046872;GO:0030145;GO:0005576;GO:0005634;GO:0009231;	MF;CC;MF;CC;CC;MF;CC;MF;MF;MF;MF;CC;CC;BP;	3,4-dihydroxy-2-butanone-4-phosphate synthase activity;chloroplast stroma;magnesium ion binding;cytoplasm;chloroplast;GTP cyclohydrolase II activity;cytosol;zinc ion binding;GTP binding;metal ion binding;manganese ion binding;extracellular region;nucleus;riboflavin biosynthetic process;	-	-	-	YALI0D08250p [Yarrowia lipolytica CLIB122]	PF12471.12	GTP cyclohydrolase N terminal	Putative GTP cyclohydrolase URC1 OS=Lachancea kluyveri OX=4934 GN=URC1 PE=3 SV=1	3RRRQ	H	GTP cyclohydrolase N terminal	COG0807	GTP cyclohydrolase II	H	Coenzyme transport and metabolism	KOG1284	[H]	Coenzyme transport and metabolism;	Bifunctional GTP cyclohydrolase II/3,4-dihydroxy-2butanone-4-phosphate synthase	row-12
gene-YALI0_D03113g	YALI0_D03113g	5.5687	-2.70314	0	0	down	20.4318	21.0333	18.5285	106.501	106.264	106.501	1605	1552	1557	8186	7956	7477	GO:0032258;GO:0015031;GO:0048213;GO:0005829;GO:0032588;GO:0016236;GO:0007030;GO:0006890;GO:0042802;GO:0000139;GO:0070085;GO:0006891;GO:0032153;GO:0051286;GO:0006886;GO:0017119;GO:0005634;GO:0000425;GO:0000301;	BP;BP;BP;CC;CC;BP;BP;BP;MF;CC;BP;BP;CC;CC;BP;CC;CC;BP;BP;	cytoplasm to vacuole targeting by the Cvt pathway;protein transport;obsolete Golgi vesicle prefusion complex stabilization;cytosol;trans-Golgi network membrane;macroautophagy;Golgi organization;retrograde vesicle-mediated transport, Golgi to endoplasmic reticulum;identical protein binding;Golgi membrane;glycosylation;intra-Golgi vesicle-mediated transport;cell division site;cell tip;intracellular…	-	-	-	YALI0D03113p [Yarrowia lipolytica CLIB122]	PF08318.16	COG4 transport protein, middle alpha-helical bundle	Conserved oligomeric Golgi complex subunit 4 OS=Schizosaccharomyces pombe (strain 972 / ATCC 24843) OX=284812 GN=cog4 PE=3 SV=1	3RU02	U	to Saccharomyces cerevisiae COG4 (YPR105C)	-	-	-	-	KOG0412	[U]	Intracellular trafficking, secretion, and vesicular transport;	Golgi transport complex COD1 protein	row-13
gene-YALI0_D25322g	YALI0_D25322g	7.121	-2.89655	0	0	down	54.3616	56.4276	56.7252	348.619	323.214	348.692	3119	3041	3480	19570	17673	17878	GO:0005739;GO:0006119;GO:0005737;GO:0005741;GO:0005829;GO:0016791;GO:0097060;GO:0019233;GO:0007005;GO:1901843;GO:0005743;GO:0016020;GO:0005634;	CC;BP;CC;CC;CC;MF;CC;BP;BP;BP;CC;CC;CC;	mitochondrion;oxidative phosphorylation;cytoplasm;mitochondrial outer membrane;cytosol;phosphatase activity;synaptic membrane;sensory perception of pain;mitochondrion organization;positive regulation of high voltage-gated calcium channel activity;mitochondrial inner membrane;membrane;nucleus;	-	-	-	YALI0D25322p [Yarrowia lipolytica CLIB122]	PF07978.17	NIPSNAP	Protein NipSnap homolog 1 OS=Mus musculus OX=10090 GN=Nipsnap1 PE=1 SV=1	3QK8Y	S	nipsnap family	-	-	-	-	KOG2883	[S]	Function unknown;	NIPSNAP1 protein	row-14
gene-YALI0_F00682g	YALI0_F00682g	11.021	-2.36935	0	0	down	1002.69	963.221	1066.41	4283.75	4064.72	4473.22	29288	26422	33305	122428	113152	116768	GO:0005634;GO:0030445;GO:0061077;GO:0044183;GO:0010494;GO:0005737;GO:0019172;GO:0051596;GO:0005829;GO:0031669;GO:0034599;GO:0030446;GO:1990748;GO:0019243;GO:0062040;GO:0000932;	CC;CC;BP;MF;CC;CC;MF;BP;CC;BP;BP;CC;BP;BP;CC;CC;	nucleus;yeast-form cell wall;chaperone-mediated protein folding;protein folding chaperone;cytoplasmic stress granule;cytoplasm;glyoxalase III activity;methylglyoxal catabolic process;cytosol;cellular response to nutrient levels;cellular response to oxidative stress;hyphal cell wall;cellular detoxification;methylglyoxal catabolic process to D-lactate via S-lactoyl-glutathione;fungal biofilm matrix…	-	ko01100;ko00620	Metabolic pathways;Pyruvate metabolism	YALI0F00682p [Yarrowia lipolytica CLIB122]	PF01965.28	DJ-1/PfpI family	Glutathione-independent glyoxalase HSP31 OS=Saccharomyces cerevisiae (strain ATCC 204508 / S288c) OX=559292 GN=HSP31 PE=1 SV=1	3RSR9	J	to uniprot Q04432 Saccharomyces cerevisiae YDR533C	COG0693	Protein/nucleotide deglycase, PfpI/YajL/DJ-1 family (repair of methylglyoxal-glycated proteins and nucleic acids)	V	Defense mechanisms	-	-	-	-	row-15
gene-YALI0_F30613g	YALI0_F30613g	9.04963	-2.69814	0	0	down	230.342	225.663	232.268	1236.02	1186.19	1231.77	8015	7374	8642	42081	39336	38303	GO:0030837;GO:0046570;GO:0001701;GO:0019571;GO:0030507;GO:0098794;GO:0019568;GO:0098978;GO:0061629;GO:0047431;GO:0045214;GO:0019284;GO:0051015;GO:0042803;GO:0008738;GO:0016491;GO:0005912;GO:0042820;GO:0044853;GO:0007613;GO:0005886;GO:0048471;GO:0008270;GO:0051321;GO:0016328;GO:0007527;GO:0007282;GO:0005200;GO:0007616;GO:0005634;GO:0016829;GO:0016830;GO:0005737;GO:0099173;GO:0046983;GO:0051016;GO:…	BP;MF;BP;BP;MF;CC;BP;CC;MF;MF;BP;BP;MF;MF;MF;MF;CC;BP;CC;BP;CC;CC;MF;BP;CC;BP;BP;MF;BP;CC;MF;MF;CC;BP;MF;BP;CC;CC;BP;BP;BP;CC;BP;BP;BP;BP;MF;BP;BP;BP;BP;BP;BP;BP;CC;BP;CC;MF;CC;BP;BP;CC;BP;BP;BP;BP;BP;CC;BP;BP;BP;BP;BP;BP;BP;MF;MF;BP;BP;BP;BP;BP;BP;BP;CC;MF;BP;BP;BP;BP;BP;CC;CC;CC;CC;MF;MF;MF;CC;MF;MF;CC;BP;CC;	negative regulation of actin filament polymerization;methylthioribulose 1-phosphate dehydratase activity;in utero embryonic development;D-arabinose catabolic process;spectrin binding;postsynapse;arabinose catabolic process;glutamatergic synapse;RNA polymerase II-specific DNA-binding transcription factor binding;3-hydroxy-2-methylpyridine-4,5-dicarboxylate 4-decarboxylase activity;sarcomere organi…	-	-	-	YALI0F30613p [Yarrowia lipolytica CLIB122]	PF00596.25	Class II Aldolase and Adducin N-terminal domain	Meiotically up-regulated gene 14 protein OS=Schizosaccharomyces pombe (strain 972 / ATCC 24843) OX=284812 GN=mug14 PE=1 SV=1	3RTKY	TZ	Class II Aldolase and Adducin N-terminal domain	COG0235	5-methylthioribulose/5-deoxyribulose/Fuculose 1-phosphate aldolase (methionine salvage, sugar degradation)	EG	-	KOG3699	[TZ]	Signal transduction mechanisms; Cytoskeleton;	Cytoskeletal protein Adducin	row-16
gene-YALI0_D08690g	YALI0_D08690g	7.79231	-3.50309	0	0	down	73.2261	71.486	72.0639	689.555	680.503	640.397	3954	3625	4161	36431	35019	30903	GO:0045240;GO:0034604;GO:1902493;GO:0051591;GO:0016624;GO:0006633;GO:0009060;GO:0006086;GO:0050897;GO:0006099;GO:0015940;GO:0047101;GO:0009083;GO:0004738;GO:0017086;GO:0009744;GO:1902494;GO:0005730;GO:0044877;GO:0140032;GO:0045150;GO:0016831;GO:0005759;GO:0051384;GO:0045254;GO:0009646;GO:0042645;GO:0007584;GO:0000287;GO:0009507;GO:0005829;GO:0045335;GO:0006090;GO:0003863;GO:0008677;GO:0043231;GO:…	CC;MF;CC;BP;MF;BP;BP;BP;MF;BP;BP;MF;BP;MF;CC;BP;CC;CC;MF;MF;BP;MF;CC;BP;CC;BP;CC;BP;MF;CC;CC;CC;BP;MF;MF;CC;CC;CC;MF;BP;MF;BP;CC;BP;CC;MF;CC;CC;BP;BP;CC;	alpha-ketoacid dehydrogenase complex;pyruvate dehydrogenase (NAD+) activity;acetyltransferase complex;response to cAMP;oxidoreductase activity, acting on the aldehyde or oxo group of donors, disulfide as acceptor;fatty acid biosynthetic process;aerobic respiration;acetyl-CoA biosynthetic process from pyruvate;cobalt ion binding;tricarboxylic acid cycle;pantothenate biosynthetic process;branched-c…	-	ko00280;ko00640;ko01110;ko01100	Valine, leucine and isoleucine degradation;Propanoate metabolism;Biosynthesis of secondary metabolites;Metabolic pathways	YALI0D08690p [Yarrowia lipolytica CLIB122]	PF00676.24	Dehydrogenase E1 component	2-oxoisovalerate dehydrogenase subunit alpha, mitochondrial OS=Mus musculus OX=10090 GN=Bckdha PE=1 SV=1	KOG1182	C	alpha-ketoacid dehydrogenase activity	COG1071	TPP-dependent pyruvate or acetoin dehydrogenase subunit alpha	C	Energy production and conversion	KOG1182	[C]	Energy production and conversion;	Branched chain alpha-keto acid dehydrogenase complex, alpha subunit	row-17
gene-YALI0_F01672g	YALI0_F01672g	5.98856	-4.18958	0	0	down	15.7314	15.8141	16.1729	233.015	244.72	234.881	1580	1492	1737	22897	23423	21081	GO:0048046;GO:0005615;GO:0005737;GO:0045493;GO:0004553;GO:0005576;GO:0046556;GO:0085030;GO:0005975;GO:0019748;GO:0009279;GO:0015926;GO:0008422;GO:0009627;GO:0016052;GO:0030245;GO:0009044;GO:0010214;GO:0009251;GO:0009536;GO:0005829;GO:0044248;GO:0043227;GO:0031222;GO:0030288;GO:0102483;GO:0005886;GO:2000899;GO:0004565;GO:0042597;GO:0016020;	CC;CC;CC;BP;MF;CC;MF;BP;BP;BP;CC;MF;MF;BP;BP;BP;MF;BP;BP;CC;CC;BP;CC;BP;CC;MF;CC;BP;MF;CC;CC;	apoplast;extracellular space;cytoplasm;xylan catabolic process;hydrolase activity, hydrolyzing O-glycosyl compounds;extracellular region;alpha-L-arabinofuranosidase activity;symbiotic process benefiting host;carbohydrate metabolic process;secondary metabolic process;cell outer membrane;glucosidase activity;beta-glucosidase activity;systemic acquired resistance;carbohydrate catabolic process;cellu…	-	ko00460;ko01100;ko01110;ko00500	Cyanoamino acid metabolism;Metabolic pathways;Biosynthesis of secondary metabolites;Starch and sucrose metabolism	YALI0F01672p [Yarrowia lipolytica CLIB122]	PF01915.26	Glycosyl hydrolase family 3 C-terminal domain	Probable beta-glucosidase I OS=Aspergillus fumigatus (strain ATCC MYA-4609 / CBS 101355 / FGSC A1100 / Af293) OX=330879 GN=bglI PE=3 SV=1	3RTU7	G	Belongs to the glycosyl hydrolase 3 family	COG1472	Periplasmic beta-glucosidase and related glycosidases	G	Carbohydrate transport and metabolism	-	-	-	-	row-18
gene-YALI0_E31603g	YALI0_E31603g	6.85559	3.54917	0	0	up	419.654	420.73	451.721	29.0023	31.336	29.9602	22025	20737	25349	1490	1568	1406	GO:0006796;GO:0005737;GO:0019637;GO:0052170;GO:0050189;GO:0005576;GO:0004805;GO:0071555;GO:0003993;GO:0098552;GO:0009395;GO:0005829;GO:0016791;GO:0044161;GO:0009274;GO:0004438;GO:0005886;GO:0006742;GO:0050192;GO:0046854;	BP;CC;BP;BP;MF;CC;MF;BP;MF;CC;BP;CC;MF;CC;CC;MF;CC;BP;MF;BP;	phosphate-containing compound metabolic process;cytoplasm;organophosphate metabolic process;symbiont-mediated suppression of host innate immune response;phosphoenolpyruvate phosphatase activity;extracellular region;trehalose-phosphatase activity;cell wall organization;acid phosphatase activity;side of membrane;phospholipid catabolic process;cytosol;phosphatase activity;host cell cytoplasmic vesic…	-	-	-	YALI0E31603p [Yarrowia lipolytica CLIB122]	PF04185.18	Phosphoesterase family	Probable acid phosphatase OS=Kluyveromyces lactis (strain ATCC 8585 / CBS 2359 / DSM 70799 / NBRC 1267 / NRRL Y-1140 / WM37) OX=284590 GN=KLLA0B14839g PE=4 SV=2	3RTGY	S	Phosphoesterase family	COG3511	Phospholipase C	M	Cell wall/membrane/envelope biogenesis	-	-	-	-	row-19
gene-YALI0_E07271g	YALI0_E07271g	3.99264	5.06375	0	0	up	82.6833	80.5094	85.3494	2.00096	2.1405	1.93134	17522	16023	19339	415	433	366	GO:0016042;GO:0000329;GO:0016507;GO:0016787;GO:0006163;GO:0015629;GO:0009410;GO:0019900;GO:0019381;GO:0007584;GO:0040029;GO:0042803;GO:0006085;GO:0045893;GO:0008610;GO:2001295;GO:0044794;GO:0060421;GO:0004040;GO:0030435;GO:0005886;GO:1905502;GO:0022626;GO:0004658;GO:0005634;GO:0002169;GO:0043864;GO:0005737;GO:0005524;GO:0030497;GO:0006633;GO:0009063;GO:0010072;GO:0042759;GO:0048367;GO:0009793;GO:…	BP;CC;CC;MF;BP;CC;BP;MF;BP;BP;BP;MF;BP;BP;BP;BP;BP;BP;MF;BP;CC;MF;CC;MF;CC;CC;MF;CC;MF;BP;BP;BP;BP;BP;BP;BP;BP;BP;BP;BP;BP;BP;MF;BP;MF;MF;BP;BP;BP;MF;CC;CC;BP;BP;BP;BP;MF;BP;BP;BP;MF;BP;BP;BP;MF;BP;BP;MF;BP;MF;MF;BP;MF;CC;MF;BP;BP;BP;CC;MF;BP;BP;CC;CC;MF;BP;CC;CC;BP;MF;CC;BP;BP;CC;BP;BP;BP;BP;MF;BP;BP;CC;BP;BP;BP;BP;BP;BP;MF;BP;BP;BP;BP;BP;MF;BP;BP;CC;BP;MF;MF;BP;BP;BP;CC;CC;BP;MF;BP;BP;	lipid catabolic process;fungal-type vacuole membrane;mitochondrial fatty acid beta-oxidation multienzyme complex;hydrolase activity;purine nucleotide metabolic process;actin cytoskeleton;response to xenobiotic stimulus;kinase binding;atrazine catabolic process;response to nutrient;epigenetic regulation of gene expression;protein homodimerization activity;acetyl-CoA biosynthetic process;positive r…	-	ko01100;ko00791;ko00220	Metabolic pathways;Atrazine degradation;Arginine biosynthesis	YALI0E07271p [Yarrowia lipolytica CLIB122]	PF02626.19	Carboxyltransferase domain, subdomain A and B	Urea amidolyase OS=Lachancea kluyveri OX=4934 GN=DUR1,2 PE=3 SV=1	3RT23	EIJ	Urea amidolyase	COG4770	Acetyl/propionyl-CoA carboxylase, alpha subunit	I	Lipid transport and metabolism	KOG0238	[IE]	Lipid transport and metabolism; Amino acid transport and metabolism;	3-Methylcrotonyl-CoA carboxylase, biotin-containing subunit/Propionyl-CoA carboxylase, alpha chain/Acetyl-CoA carboxylase, biotin carboxylase subunit	row-20
gene-YALI0_E19789g	YALI0_E19789g	6.46642	-4.10903	0	0	down	24.2335	21.184	23.6471	342.428	332.752	301.324	443	364	462	6122	5794	4920	GO:0008209;GO:0050574;GO:0005518;GO:0005737;GO:0055041;GO:0030497;GO:0016617;GO:0048038;GO:0006633;GO:0043249;GO:0005740;GO:0009923;GO:0030198;GO:0019290;GO:0050356;GO:0006880;GO:0042541;GO:0070062;GO:0106386;GO:0016628;GO:0009820;GO:0006629;GO:0050661;GO:0004022;GO:0005759;GO:1990204;GO:0051287;GO:0008210;GO:0006703;GO:0042619;GO:0141040;GO:0044598;GO:0003858;GO:0042208;GO:0070402;GO:0004303;GO:…	BP;MF;MF;CC;MF;BP;MF;MF;BP;BP;CC;CC;BP;BP;MF;BP;BP;CC;MF;MF;BP;BP;MF;MF;CC;CC;MF;BP;BP;BP;MF;BP;MF;BP;MF;MF;BP;MF;BP;MF;CC;CC;CC;MF;MF;MF;CC;MF;BP;MF;BP;CC;MF;MF;BP;CC;BP;CC;BP;BP;MF;BP;MF;MF;MF;MF;BP;BP;CC;MF;BP;	androgen metabolic process;2-(R)-hydroxypropyl-CoM dehydrogenase activity;collagen binding;cytoplasm;cyclopentanol dehydrogenase activity;fatty acid elongation;4-oxoproline reductase activity;quinone binding;fatty acid biosynthetic process;erythrocyte maturation;mitochondrial envelope;fatty acid elongase complex;extracellular matrix organization;siderophore biosynthetic process;tropine dehydrogen…	-	-	-	YALI0E19789p [Yarrowia lipolytica CLIB122]	PF00106.29	short chain dehydrogenase	Uncharacterized oxidoreductase TM_0325 OS=Thermotoga maritima (strain ATCC 43589 / DSM 3109 / JCM 10099 / NBRC 100826 / MSB8) OX=243274 GN=TM_0325 PE=3 SV=1	KOG0725	IQ	oxidation-reduction process	COG1028	NAD(P)-dependent dehydrogenase, short-chain alcohol dehydrogenase family	I	Lipid transport and metabolism	KOG0725	[R]	General function prediction only;	Reductases with broad range of substrate specificities	row-21
gene-YALI0_E01210g	YALI0_E01210g	8.88808	-4.31651	0	0	down	128.776	124.482	98.8156	1961.68	1811.55	1954.97	5186	4708	4255	77284	69516	70347	-	-	-	-	-	-	YALI0E01210p [Yarrowia lipolytica CLIB122]	PF06962.16	Putative rRNA methylase	-	-	-	-	-	-	-	-	-	-	-	-	row-22
gene-YALI0_F22121g	YALI0_F22121g	5.97995	-2.79185	0	0	down	25.7028	26.0971	25.9791	144.283	149.1	147.513	877	836	948	4814	4846	4495	GO:0016829;GO:0003857;GO:0006631;GO:0004165;GO:0005737;GO:0010124;GO:0042203;GO:0070403;GO:0036125;GO:0008735;GO:0009083;GO:0004490;GO:0008692;GO:1902494;GO:0120092;GO:0016863;GO:0005759;GO:0003730;GO:0004300;GO:0003723;GO:0050011;GO:0016836;GO:0008809;GO:0016853;GO:0005777;GO:0043956;GO:0005829;GO:0006552;GO:0009274;GO:0005739;GO:0008233;GO:0006508;GO:0019605;GO:0005886;GO:0033072;GO:0042413;GO:…	MF;MF;BP;MF;CC;BP;BP;MF;CC;MF;BP;MF;MF;CC;MF;MF;CC;MF;MF;MF;MF;MF;MF;MF;CC;MF;CC;BP;CC;CC;MF;BP;BP;CC;BP;BP;BP;BP;MF;MF;	lyase activity;3-hydroxyacyl-CoA dehydrogenase activity;fatty acid metabolic process;delta(3)-delta(2)-enoyl-CoA isomerase activity;cytoplasm;phenylacetate catabolic process;toluene catabolic process;NAD+ binding;fatty acid beta-oxidation multienzyme complex;L-carnitine CoA-transferase activity;branched-chain amino acid catabolic process;methylglutaconyl-CoA hydratase activity;3-hydroxybutyryl-Co…	-	ko00280;ko01100	Valine, leucine and isoleucine degradation;Metabolic pathways	YALI0F22121p [Yarrowia lipolytica CLIB122]	PF00378.24	Enoyl-CoA hydratase/isomerase	Enoyl-CoA isomerase/hydratase MYCGRDRAFT_76805 OS=Zymoseptoria tritici (strain CBS 115943 / IPO323) OX=336722 GN=MYCGRDRAFT_76805 PE=3 SV=1	3QQIG	I	methylglutaconyl-CoA hydratase	COG1024	Enoyl-CoA hydratase/carnithine racemase	I	Lipid transport and metabolism	KOG1679	[I]	Lipid transport and metabolism;	Enoyl-CoA hydratase	row-23
gene-YALI0_D01265g	YALI0_D01265g	8.32219	-2.20977	0	0	down	163.724	161.126	166.95	644.84	602.943	613.422	7412	6850	8081	28562	26013	24817	GO:0052656;GO:0052654;GO:0006532;GO:0005737;GO:0030170;GO:0009416;GO:0009792;GO:0018272;GO:1990830;GO:0009099;GO:0009083;GO:0005654;GO:0006551;GO:0002119;GO:0019761;GO:0010817;GO:0009611;GO:0008652;GO:0006629;GO:0006550;GO:0009098;GO:0006549;GO:0071669;GO:0009097;GO:0005759;GO:0019752;GO:0009081;GO:0008340;GO:0071267;GO:0009507;GO:0005829;GO:0050048;GO:0006552;GO:0010326;GO:0009082;GO:0005739;GO:…	MF;MF;BP;CC;MF;BP;BP;BP;BP;BP;BP;CC;BP;BP;BP;BP;BP;BP;BP;BP;BP;BP;BP;BP;CC;BP;BP;BP;BP;CC;CC;MF;BP;MF;BP;CC;BP;MF;MF;BP;BP;BP;BP;CC;BP;CC;MF;	L-isoleucine-2-oxoglutarate transaminase activity;L-leucine-2-oxoglutarate transaminase activity;aspartate biosynthetic process;cytoplasm;pyridoxal phosphate binding;response to light stimulus;embryo development ending in birth or egg hatching;protein-pyridoxal-5-phosphate linkage via peptidyl-N6-pyridoxal phosphate-L-lysine;cellular response to leukemia inhibitory factor;L-valine biosynthetic pr…	-	ko01100;ko00270;ko01210;ko00770;ko00290;ko00280;ko01230;ko01110	Metabolic pathways;Cysteine and methionine metabolism;2-Oxocarboxylic acid metabolism;Pantothenate and CoA biosynthesis;Valine, leucine and isoleucine biosynthesis;Valine, leucine and isoleucine degradation;Biosynthesis of amino acids;Biosynthesis of secondary metabolites	YALI0D01265p [Yarrowia lipolytica CLIB122]	PF01063.23	Amino-transferase class IV	Branched-chain-amino-acid aminotransferase, mitochondrial OS=Saccharomyces cerevisiae (strain ATCC 204508 / S288c) OX=559292 GN=BAT1 PE=1 SV=1	3RSDV	E	Belongs to the class-IV pyridoxal-phosphate-dependent aminotransferase family	COG0115	Branched-chain amino acid aminotransferase/4-amino-4-deoxychorismate lyase	EH	-	KOG0975	[E]	Amino acid transport and metabolism;	Branched chain aminotransferase BCAT1, pyridoxal phosphate enzymes type IV superfamily	row-24
gene-YALI0_D23815g	YALI0_D23815g	7.68451	-3.77485	0	0	down	58.3265	61.0398	63.529	717.549	686.315	645.132	3170	3116	3692	38155	35547	31333	GO:0016746;GO:0015630;GO:0050439;GO:0009941;GO:0009534;GO:0005737;GO:0040019;GO:0004742;GO:0006633;GO:0004149;GO:0033512;GO:0006086;GO:0045252;GO:0006099;GO:0006103;GO:0006104;GO:0016209;GO:0030976;GO:0031405;GO:0009083;GO:0061063;GO:0043754;GO:0030425;GO:0009744;GO:0005654;GO:0031625;GO:0045150;GO:0005759;GO:0045454;GO:0045254;GO:0016407;GO:0019752;GO:0009646;GO:0042645;GO:0004148;GO:0031072;GO:…	MF;CC;MF;CC;CC;CC;BP;MF;BP;MF;BP;BP;CC;BP;BP;BP;MF;MF;MF;BP;BP;MF;CC;BP;CC;MF;BP;CC;BP;CC;MF;BP;BP;CC;MF;MF;BP;CC;CC;MF;CC;CC;CC;MF;CC;BP;CC;BP;BP;MF;MF;MF;MF;BP;CC;CC;CC;BP;CC;MF;BP;CC;BP;CC;BP;BP;CC;MF;CC;BP;CC;BP;CC;	acyltransferase activity;microtubule cytoskeleton;2-hydroxy-3-oxoadipate synthase activity;chloroplast envelope;chloroplast thylakoid;cytoplasm;positive regulation of embryonic development;dihydrolipoyllysine-residue acetyltransferase activity;fatty acid biosynthetic process;dihydrolipoyllysine-residue succinyltransferase activity;L-lysine catabolic process to acetyl-CoA via saccharopine;acetyl-C…	-	ko00280;ko00640;ko01100;ko01110	Valine, leucine and isoleucine degradation;Propanoate metabolism;Metabolic pathways;Biosynthesis of secondary metabolites	YALI0D23815p [Yarrowia lipolytica CLIB122]	PF00198.27	2-oxoacid dehydrogenases acyltransferase (catalytic domain)	Lipoamide acyltransferase component of branched-chain alpha-keto acid dehydrogenase complex, mitochondrial OS=Caenorhabditis elegans OX=6239 GN=dbt-1 PE=2 SV=1	KOG0558	C	Dihydrolipoamide acetyltransferase component of pyruvate dehydrogenase complex	COG0508	Pyruvate/2-oxoglutarate dehydrogenase complex, dihydrolipoamide acyltransferase (E2) component	C	Energy production and conversion	KOG0558	[C]	Energy production and conversion;	Dihydrolipoamide transacylase (alpha-keto acid dehydrogenase E2 subunit)	row-25
gene-YALI0_E15818g	YALI0_E15818g	5.50586	-2.65103	0	0	down	20.3131	18.9644	19.1056	103.134	100.154	96.6721	1166	1022	1172	5790	5477	4957	GO:0005518;GO:1990362;GO:0005737;GO:0019285;GO:0047577;GO:0008743;GO:0050093;GO:0051260;GO:0015946;GO:0042355;GO:0006103;GO:0052660;GO:0005506;GO:0051143;GO:0052661;GO:0042846;GO:0004024;GO:0005975;GO:0071271;GO:0006629;GO:0046336;GO:0017000;GO:0006539;GO:0004022;GO:0005759;GO:0046170;GO:0015976;GO:0008888;GO:0006113;GO:0018455;GO:0019317;GO:0050060;GO:0043878;GO:0006091;GO:0019664;GO:0004029;GO:…	MF;MF;CC;BP;MF;MF;MF;BP;BP;BP;BP;MF;MF;BP;MF;BP;MF;BP;BP;BP;BP;BP;BP;MF;CC;BP;BP;MF;BP;MF;BP;MF;MF;BP;BP;MF;BP;BP;MF;MF;MF;MF;MF;MF;MF;CC;MF;CC;MF;BP;BP;BP;MF;MF;BP;MF;CC;MF;MF;MF;CC;MF;MF;MF;CC;BP;MF;MF;	collagen binding;butanol dehydrogenase (NAD+) activity;cytoplasm;glycine betaine biosynthetic process from choline;4-hydroxybutyrate dehydrogenase activity;L-threonine 3-dehydrogenase activity;methanol dehydrogenase (NAD+) activity;protein homooligomerization;methanol oxidation;L-fucose catabolic process;2-oxoglutarate metabolic process;R-lactaldehyde reductase activity;iron ion binding;propanedi…	-	-	-	YALI0E15818p [Yarrowia lipolytica CLIB122]	PF00465.23	Iron-containing alcohol dehydrogenase	Hydroxyacid-oxoacid transhydrogenase, mitochondrial OS=Rattus norvegicus OX=10116 GN=Adhfe1 PE=1 SV=1	3RRE1	C	Iron-containing alcohol dehydrogenase	COG1454	Alcohol dehydrogenase, class IV	C	Energy production and conversion	KOG3857	[C]	Energy production and conversion;	Alcohol dehydrogenase, class IV	row-26
gene-YALI0_E18788g	YALI0_E18788g	8.20571	-3.13125	0	0	down	108.619	118.464	102.618	817.926	741.681	801.381	2807	2875	2835	20676	18262	18503	-	-	-	-	-	-	YALI0E18788p [Yarrowia lipolytica CLIB122]	PF00399.23	Yeast PIR protein repeat	-	-	-	-	-	-	-	-	-	-	-	-	row-27
gene-YALI0_F01650g	YALI0_F01650g	6.72728	-4.48379	0	0	down	22.4189	23.641	26.7537	435.422	417.457	482.706	820	812	1046	15568	14538	15764	GO:0008209;GO:0016042;GO:0050664;GO:0016114;GO:0106386;GO:0046459;GO:0051287;GO:0006703;GO:0102635;GO:0047713;GO:0042803;GO:0009807;GO:0047936;GO:0016491;GO:0008610;GO:0019594;GO:0030435;GO:0008709;GO:0005886;GO:0030573;GO:0006720;GO:0070404;GO:0000166;GO:0042742;GO:0005634;GO:0006006;GO:0005737;GO:0044238;GO:0030497;GO:0006633;GO:0102069;GO:0017000;GO:1990204;GO:0032991;GO:0042208;GO:0004303;GO:…	BP;BP;MF;BP;MF;BP;MF;BP;MF;MF;MF;BP;MF;MF;BP;BP;BP;MF;CC;BP;BP;MF;MF;BP;CC;BP;CC;BP;BP;BP;MF;BP;CC;CC;BP;MF;MF;MF;BP;BP;MF;BP;BP;MF;MF;MF;BP;MF;MF;BP;BP;BP;MF;MF;MF;CC;BP;MF;MF;MF;BP;MF;MF;BP;BP;MF;CC;MF;MF;BP;BP;BP;BP;MF;MF;CC;CC;BP;CC;MF;BP;MF;BP;BP;MF;BP;BP;BP;CC;BP;BP;BP;MF;MF;MF;BP;MF;MF;	androgen metabolic process;lipid catabolic process;oxidoreductase activity, acting on NAD(P)H, oxygen as acceptor;terpenoid biosynthetic process;(3R)-hydroxyacyl-CoA dehydrogenase (NAD+) activity;short-chain fatty acid metabolic process;NAD binding;estrogen biosynthetic process;11-deoxycorticosterone reductase activity;galactitol 2-dehydrogenase activity;protein homodimerization activity;lignan b…	-	-	-	YALI0F01650p [Yarrowia lipolytica CLIB122]	PF13561.10	Enoyl-(Acyl carrier protein) reductase	Short chain dehydrogenases/reductase notP' OS=Aspergillus versicolor OX=46472 GN=notP' PE=1 SV=1	3RU1S	Q	D-arabinitol 2-dehydrogenase	COG1028	NAD(P)-dependent dehydrogenase, short-chain alcohol dehydrogenase family	I	Lipid transport and metabolism	KOG0725	[R]	General function prediction only;	Reductases with broad range of substrate specificities	row-28
gene-YALI0_A21373g	YALI0_A21373g	8.02028	-2.53875	0	0	down	114.064	119.303	122.168	583.534	564.976	541.93	5283	5190	6050	26445	24939	22432	-	-	-	-	-	-	YALI0A21373p [Yarrowia lipolytica CLIB122]	PF10428.13	RAM signalling pathway protein	-	-	-	-	-	-	-	-	-	-	-	-	row-29
gene-YALI0_F26587g	YALI0_F26587g	7.66026	-2.53917	0	0	down	93.5899	91.79	91.1449	434.371	445.707	434.63	5588	5147	5818	25373	25359	23189	GO:0046950;GO:0008260;GO:0005737;GO:0042182;GO:0009103;GO:0008775;GO:0006104;GO:0014823;GO:0009410;GO:0046459;GO:0005759;GO:0042594;GO:0031514;GO:0006091;GO:0007584;GO:0047371;GO:0042803;GO:0045335;GO:0009725;GO:0007507;GO:0001666;GO:0045471;GO:0035774;GO:0005739;GO:0042952;GO:0060612;GO:0046952;GO:0008410;GO:0047569;GO:0042802;	BP;MF;CC;BP;BP;MF;BP;BP;BP;BP;CC;BP;CC;BP;BP;MF;MF;CC;BP;BP;BP;BP;BP;CC;BP;BP;BP;MF;MF;MF;	cellular ketone body metabolic process;succinyl-CoA:3-oxo-acid CoA-transferase activity;cytoplasm;ketone catabolic process;lipopolysaccharide biosynthetic process;acetate CoA-transferase activity;succinyl-CoA metabolic process;response to activity;response to xenobiotic stimulus;short-chain fatty acid metabolic process;mitochondrial matrix;response to starvation;motile cilium;generation of precur…	-	ko00280;ko00650;ko01100	Valine, leucine and isoleucine degradation;Butanoate metabolism;Metabolic pathways	YALI0F26587p [Yarrowia lipolytica CLIB122]	PF01144.27	Coenzyme A transferase	Probable succinyl-CoA:3-ketoacid coenzyme A transferase, mitochondrial OS=Dictyostelium discoideum OX=44689 GN=oxct1 PE=3 SV=1	3RU3K	H	Key enzyme for ketone body catabolism. Transfers the CoA moiety from succinate to acetoacetate. Formation of the enzyme-CoA intermediate proceeds via an unstable anhydride species formed between the carboxylate groups of the enzyme and substrate	COG2057	Acyl-CoA:acetate/3-ketoacid CoA transferase, beta subunit	I	Lipid transport and metabolism	KOG3821	[T]	Signal transduction mechanisms;	Heparin sulfate cell surface proteoglycan	row-30
gene-YALI0_B14619g	YALI0_B14619g	6.12079	-3.2394	0	0	down	24.3996	24.0917	24.9439	194.793	192.826	179.984	2062	1912	2254	16103	15526	13590	GO:0016042;GO:0000329;GO:0016507;GO:0016787;GO:0006163;GO:0015629;GO:0001889;GO:0009410;GO:0019900;GO:0006228;GO:0007584;GO:0040029;GO:0042803;GO:0006085;GO:0045893;GO:0008610;GO:2001295;GO:0006225;GO:0044794;GO:0004359;GO:0060421;GO:0007595;GO:0016363;GO:0042995;GO:0005886;GO:0008270;GO:1905502;GO:0022626;GO:0004658;GO:0005634;GO:0002169;GO:0004672;GO:0005737;GO:0005524;GO:0030497;GO:0006633;GO:…	BP;CC;CC;MF;BP;CC;BP;BP;MF;BP;BP;BP;MF;BP;BP;BP;BP;BP;BP;MF;BP;BP;CC;CC;CC;MF;MF;CC;MF;CC;CC;MF;CC;MF;BP;BP;CC;BP;BP;BP;BP;BP;BP;BP;BP;BP;BP;BP;MF;CC;BP;MF;BP;MF;MF;BP;BP;BP;MF;BP;CC;CC;BP;BP;MF;BP;BP;BP;BP;BP;BP;MF;CC;BP;BP;BP;MF;BP;BP;BP;BP;MF;BP;BP;MF;MF;BP;BP;MF;CC;MF;BP;BP;BP;BP;CC;MF;BP;BP;BP;CC;CC;MF;BP;BP;CC;CC;BP;MF;CC;BP;BP;BP;BP;BP;BP;BP;BP;BP;MF;BP;BP;CC;BP;BP;BP;BP;BP;MF;BP;MF;BP;BP;…	lipid catabolic process;fungal-type vacuole membrane;mitochondrial fatty acid beta-oxidation multienzyme complex;hydrolase activity;purine nucleotide metabolic process;actin cytoskeleton;liver development;response to xenobiotic stimulus;kinase binding;UTP biosynthetic process;response to nutrient;epigenetic regulation of gene expression;protein homodimerization activity;acetyl-CoA biosynthetic pr…	-	ko00280;ko01100	Valine, leucine and isoleucine degradation;Metabolic pathways	YALI0B14619p [Yarrowia lipolytica CLIB122]	PF02786.21	Carbamoyl-phosphate synthase L chain, ATP binding domain	Methylcrotonoyl-CoA carboxylase subunit alpha, mitochondrial OS=Homo sapiens OX=9606 GN=MCCC1 PE=1 SV=3	3RT23	EIJ	Urea amidolyase	COG4770	Acetyl/propionyl-CoA carboxylase, alpha subunit	I	Lipid transport and metabolism	KOG0238	[IE]	Lipid transport and metabolism; Amino acid transport and metabolism;	3-Methylcrotonyl-CoA carboxylase, biotin-containing subunit/Propionyl-CoA carboxylase, alpha chain/Acetyl-CoA carboxylase, biotin carboxylase subunit	row-31
gene-YALI0_E20977g	YALI0_E20977g	8.42707	-2.00856	0	0	down	187.625	189.268	190.338	632.37	611.797	622.819	10830	10260	11747	35714	33655	32128	GO:1901605;GO:0030170;GO:0005737;GO:0003677;GO:0009058;GO:0033512;GO:0006103;GO:0008483;GO:0016212;GO:0004838;GO:0097053;GO:0050094;GO:0005759;GO:0070189;GO:0004069;GO:0070529;GO:0009094;GO:0047299;GO:0006571;GO:0008793;GO:1900796;GO:0042803;GO:0047958;GO:0006536;GO:0005829;GO:0003700;GO:0080130;GO:0036137;GO:0045892;GO:0009074;GO:0047315;GO:0005739;GO:0033072;GO:0019878;GO:0009072;GO:0019509;GO:…	BP;MF;CC;MF;BP;BP;BP;MF;MF;MF;BP;MF;CC;BP;MF;MF;BP;MF;BP;MF;BP;MF;MF;BP;CC;MF;MF;MF;BP;BP;MF;CC;BP;BP;BP;BP;MF;CC;	alpha-amino acid metabolic process;pyridoxal phosphate binding;cytoplasm;DNA binding;biosynthetic process;L-lysine catabolic process to acetyl-CoA via saccharopine;2-oxoglutarate metabolic process;transaminase activity;kynurenine-oxoglutarate transaminase activity;L-tyrosine-2-oxoglutarate transaminase activity;L-kynurenine catabolic process;methionine-glyoxylate transaminase activity;mitochondri…	-	ko00350;ko01110;ko01230;ko01210;ko00400;ko00380;ko00130;ko00360;ko00300;ko00270;ko01100	Tyrosine metabolism;Biosynthesis of secondary metabolites;Biosynthesis of amino acids;2-Oxocarboxylic acid metabolism;Phenylalanine, tyrosine and tryptophan biosynthesis;Tryptophan metabolism;Ubiquinone and other terpenoid-quinone biosynthesis;Phenylalanine metabolism;Lysine biosynthesis;Cysteine and methionine metabolism;Metabolic pathways	YALI0E20977p [Yarrowia lipolytica CLIB122]	PF00155.25	Aminotransferase class I and II	Aromatic/aminoadipate aminotransferase 1 OS=Saccharomyces cerevisiae (strain ATCC 204508 / S288c) OX=559292 GN=ARO8 PE=1 SV=1	3RSKI	E	Aromatic amino acid aminotransferase	COG1167	DNA-binding transcriptional regulator, MocR family, contains an aminotransferase domain	KE	-	KOG0634	[E]	Amino acid transport and metabolism;	Aromatic amino acid aminotransferase and related proteins	row-32
gene-YALI0_E12573g	YALI0_E12573g	7.03825	-2.64078	0	0	down	57.1968	58.284	57.3414	304.939	289.671	287.072	2783	2663	2983	14514	13429	12480	GO:0005813;GO:0051793;GO:0031966;GO:0017099;GO:0001889;GO:0009410;GO:0043958;GO:0042645;GO:0007584;GO:0009725;GO:0046395;GO:0030435;GO:0005886;GO:0030424;GO:0009437;GO:0006111;GO:0004466;GO:0016937;GO:0005634;GO:0005737;GO:0005524;GO:0009791;GO:0044242;GO:1902192;GO:0005730;GO:0006637;GO:0017000;GO:0051384;GO:0015980;GO:0016853;GO:0009055;GO:0006552;GO:0046949;GO:0045329;GO:0006082;GO:0042758;GO:…	CC;BP;CC;MF;BP;BP;MF;CC;BP;BP;BP;BP;CC;CC;BP;BP;MF;MF;CC;CC;MF;BP;BP;BP;CC;BP;BP;BP;BP;MF;MF;BP;BP;BP;BP;BP;BP;BP;BP;BP;BP;BP;MF;MF;CC;CC;BP;CC;BP;BP;MF;BP;BP;BP;BP;BP;MF;CC;CC;BP;MF;MF;BP;BP;BP;BP;BP;BP;BP;MF;MF;BP;MF;BP;BP;BP;BP;MF;BP;BP;MF;BP;BP;CC;MF;BP;BP;CC;BP;BP;MF;BP;BP;MF;BP;BP;MF;	centrosome;medium-chain fatty acid catabolic process;mitochondrial membrane;very-long-chain fatty acyl-CoA dehydrogenase activity;liver development;response to xenobiotic stimulus;acryloyl-CoA reductase (NADH) activity;mitochondrial nucleoid;response to nutrient;response to hormone;carboxylic acid catabolic process;sporulation resulting in formation of a cellular spore;plasma membrane;axon;carnit…	-	ko00280;ko01100	Valine, leucine and isoleucine degradation;Metabolic pathways	YALI0E12573p [Yarrowia lipolytica CLIB122]	PF00441.28	Acyl-CoA dehydrogenase, C-terminal domain	Isovaleryl-CoA dehydrogenase, mitochondrial OS=Oryza sativa subsp. japonica OX=39947 GN=Os05g0125500 PE=2 SV=2	3QQ7U	E	Isovaleryl-CoA dehydrogenase	COG1960	Acyl-CoA dehydrogenase related to the alkylation response protein AidB	I	Lipid transport and metabolism	KOG0141	[EI]	Amino acid transport and metabolism; Lipid transport and metabolism;	Isovaleryl-CoA dehydrogenase	row-33
gene-YALI0_A16379g	YALI0_A16379g	8.16117	-5.00354	0	0	down	55.8009	54.2396	56.0998	1533.54	1431.44	1396.17	2273	2075	2444	61115	55565	50820	GO:0048046;GO:0046187;GO:1990362;GO:0005737;GO:0006567;GO:0046526;GO:0052747;GO:0044238;GO:0140723;GO:0106321;GO:0009617;GO:0006116;GO:0045551;GO:0008152;GO:0005576;GO:0062040;GO:0010597;GO:0004024;GO:0009809;GO:0046029;GO:0035834;GO:0009753;GO:0006069;GO:0009820;GO:0006068;GO:0016218;GO:0004022;GO:0005759;GO:0019170;GO:0003939;GO:0043958;GO:0046294;GO:0019655;GO:0097308;GO:0042803;GO:0071704;GO:…	CC;BP;MF;CC;BP;MF;MF;BP;BP;MF;BP;BP;MF;BP;CC;CC;BP;MF;BP;MF;BP;BP;BP;BP;BP;MF;MF;CC;MF;MF;MF;BP;BP;BP;MF;BP;CC;BP;MF;MF;MF;BP;BP;BP;BP;BP;CC;CC;MF;MF;MF;MF;MF;CC;BP;MF;MF;CC;BP;BP;MF;MF;MF;MF;MF;MF;MF;MF;CC;MF;	apoplast;acetaldehyde catabolic process;butanol dehydrogenase (NAD+) activity;cytoplasm;threonine catabolic process;D-xylulose reductase activity;obsolete sinapyl alcohol dehydrogenase activity;primary metabolic process;patulin biosynthetic process;S-(hydroxymethyl)glutathione dehydrogenase (NADP+) activity;response to bacterium;NADH oxidation;cinnamyl-alcohol dehydrogenase activity;metabolic pro…	-	ko00010;ko00071;ko00350;ko01100;ko01110	Glycolysis / Gluconeogenesis;Fatty acid degradation;Tyrosine metabolism;Metabolic pathways;Biosynthesis of secondary metabolites	YALI0A16379p [Yarrowia lipolytica CLIB122]	PF00107.30	Zinc-binding dehydrogenase	Alcohol dehydrogenase 2 OS=Yarrowia lipolytica (strain CLIB 122 / E 150) OX=284591 GN=ADH2 PE=1 SV=1	3RR34	Q	alcohol dehydrogenase	COG1064	D-arabinose 1-dehydrogenase, Zn-dependent alcohol dehydrogenase family	G	Carbohydrate transport and metabolism	KOG0023	[Q]	Secondary metabolites biosynthesis, transport and catabolism;	Alcohol dehydrogenase, class V	row-34
gene-YALI0_B01650g	YALI0_B01650g	6.12183	-4.83841	0	0	down	14.1734	12.8218	14.6228	314.319	330.995	331.536	238	202	262	5154	5287	4966	GO:0005739;GO:0050337;GO:0045944;GO:0016740;GO:0048471;GO:0005737;GO:0006790;GO:0036464;GO:0005783;GO:0005741;GO:0005829;GO:0000981;GO:0070221;GO:0003690;GO:0044877;GO:0004792;GO:0043565;GO:0006006;GO:0042802;	CC;MF;BP;MF;CC;CC;BP;CC;CC;CC;CC;MF;BP;MF;MF;MF;MF;BP;MF;	mitochondrion;thiosulfate-thiol sulfurtransferase activity;positive regulation of transcription by RNA polymerase II;transferase activity;perinuclear region of cytoplasm;cytoplasm;sulfur compound metabolic process;cytoplasmic ribonucleoprotein granule;endoplasmic reticulum;mitochondrial outer membrane;cytosol;DNA-binding transcription factor activity, RNA polymerase II-specific;sulfide oxidation,…	-	-	-	YALI0B01650p [Yarrowia lipolytica CLIB122]	PF00581.24	Rhodanese-like domain	Thiosulfate:glutathione sulfurtransferase OS=Saccharomyces cerevisiae (strain ATCC 204508 / S288c) OX=559292 GN=RDL1 PE=1 SV=1	3QXJK	P	Saccharomyces cerevisiae	COG0607	Rhodanese-related sulfurtransferase	P	Inorganic ion transport and metabolism	KOG1530	[P]	Inorganic ion transport and metabolism;	Rhodanese-related sulfurtransferase	row-35
gene-YALI0_B14509g	YALI0_B14509g	7.88286	3.24102	0	0	up	786.419	775.802	827.719	66.9696	72.9566	66.8646	35417	32812	39857	2952	3132	2692	GO:0010494;GO:0005737;GO:0005524;GO:0051591;GO:0051291;GO:0009416;GO:0004478;GO:0010888;GO:0005576;GO:1990830;GO:0016597;GO:0070062;GO:0009809;GO:0006556;GO:0005730;GO:0036094;GO:0009505;GO:0065003;GO:0006730;GO:0009410;GO:0009506;GO:0034214;GO:0009693;GO:0048269;GO:0008340;GO:0000287;GO:0005829;GO:0045335;GO:0005783;GO:0009860;GO:0009725;GO:0043531;GO:0009409;GO:0005507;GO:0007623;GO:0003729;GO:…	CC;CC;MF;BP;BP;BP;MF;BP;CC;BP;MF;CC;BP;BP;CC;MF;CC;BP;BP;BP;CC;BP;BP;CC;BP;MF;CC;CC;CC;BP;BP;MF;BP;MF;BP;MF;CC;BP;CC;BP;CC;MF;BP;CC;MF;	cytoplasmic stress granule;cytoplasm;ATP binding;response to cAMP;protein heterooligomerization;response to light stimulus;methionine adenosyltransferase activity;negative regulation of lipid storage;extracellular region;cellular response to leukemia inhibitory factor;amino acid binding;extracellular exosome;lignin biosynthetic process;S-adenosylmethionine biosynthetic process;nucleolus;small mol…	-	ko01100;ko01230;ko00270;ko01110	Metabolic pathways;Biosynthesis of amino acids;Cysteine and methionine metabolism;Biosynthesis of secondary metabolites	YALI0B14509p [Yarrowia lipolytica CLIB122]	PF02773.20	S-adenosylmethionine synthetase, C-terminal domain	S-adenosylmethionine synthase OS=Schizosaccharomyces pombe (strain 972 / ATCC 24843) OX=284812 GN=sam1 PE=1 SV=1	3RS9B	H	Catalyzes the formation of S-adenosylmethionine from methionine and ATP	COG0192	S-adenosylmethionine synthetase	H	Coenzyme transport and metabolism	KOG1506	[H]	Coenzyme transport and metabolism;	S-adenosylmethionine synthetase	row-36
gene-YALI0_E07161g	YALI0_E07161g	6.28717	2.9983	0	0	up	231.939	238.354	246.495	25.7734	24.0361	23.5271	7909	7633	8987	860	782	717	GO:0035299;GO:0005524;GO:0016310;GO:0005829;GO:0032958;GO:0005634;	MF;MF;BP;CC;BP;CC;	inositol-1,3,4,5,6-pentakisphosphate 2-kinase activity;ATP binding;phosphorylation;cytosol;inositol phosphate biosynthetic process;nucleus;	-	ko01100;ko04070;ko00562	Metabolic pathways;Phosphatidylinositol signaling system;Inositol phosphate metabolism	YALI0E07161p [Yarrowia lipolytica CLIB122]	PF06090.16	Inositol-pentakisphosphate 2-kinase	Inositol-pentakisphosphate 2-kinase OS=Yarrowia lipolytica (strain CLIB 122 / E 150) OX=284591 GN=IPK1 PE=3 SV=1	3QWFX	F	Phosphorylates Ins(1,3,4,5,6)P5 at position 2 to form Ins(1,2,3,4,5,6)P6 (InsP6 or phytate)	-	-	-	-	-	-	-	-	row-37
gene-YALI0_B21186g	YALI0_B21186g	6.28761	2.39158	0	0	up	206.68	193.491	183.06	29.7609	29.5686	31.5102	12627	11102	11959	1780	1722	1721	GO:0006508;GO:0008235;GO:0005886;GO:0043952;GO:0005509;GO:0090729;GO:0004177;GO:0008237;GO:0008270;GO:0007039;GO:0046872;GO:0015628;GO:0004222;GO:0000324;GO:0005576;GO:0004252;GO:0052170;GO:0016020;	BP;MF;CC;BP;MF;MF;MF;MF;MF;BP;MF;BP;MF;CC;CC;MF;BP;CC;	proteolysis;metalloexopeptidase activity;plasma membrane;protein transport by the Sec complex;calcium ion binding;toxin activity;aminopeptidase activity;metallopeptidase activity;zinc ion binding;protein catabolic process in the vacuole;metal ion binding;protein secretion by the type II secretion system;metalloendopeptidase activity;fungal-type vacuole;extracellular region;serine-type endopeptida…	-	-	-	YALI0B21186p [Yarrowia lipolytica CLIB122]	PF04389.21	Peptidase family M28	Aminopeptidase Y OS=Saccharomyces cerevisiae (strain ATCC 204508 / S288c) OX=559292 GN=APE3 PE=1 SV=1	3RTDA	O	Belongs to the peptidase M28 family	COG2234	Zn-dependent amino- or carboxypeptidase, M28 family	OE	-	KOG2195	[OPR]	Posttranslational modification, protein turnover, chaperones; Inorganic ion transport and metabolism; General function prediction only;	Transferrin receptor and related proteins containing the protease-associated (PA) domain	row-38
gene-YALI0_D19734g	YALI0_D19734g	8.79578	-3.17325	0	0	down	155.418	165.368	168.365	1194.92	1205.23	1210.85	2677	2675	3101	20137	19783	18638	-	-	-	-	-	-	YALI0D19734p [Yarrowia lipolytica CLIB122]	PF00581.24	Rhodanese-like domain	-	3RWJY	S	Rhodanese Homology Domain	-	-	-	-	-	-	-	-	row-39
gene-YALI0_B21824g	YALI0_B21824g	7.41779	-5.89091	0	0	down	23.5035	27.4661	21.3868	1192.53	1173.15	1141.22	1549	1699	1507	76855	73643	67176	GO:1900812;GO:0018664;GO:0009688;GO:0020037;GO:0016114;GO:0005506;GO:0062032;GO:0140398;GO:0019748;GO:0009820;GO:0043386;GO:0017000;GO:0140395;GO:0016705;GO:0140878;GO:0140872;GO:1901362;GO:0016491;GO:0043231;GO:0044283;GO:0045461;GO:1900541;GO:0043639;GO:0045122;GO:0004497;GO:1902181;GO:0044550;GO:0016020;	BP;MF;BP;MF;BP;MF;BP;MF;BP;BP;BP;BP;MF;MF;BP;BP;BP;MF;CC;BP;BP;BP;BP;BP;MF;BP;BP;CC;	helvolic acid biosynthetic process;benzoate 4-monooxygenase activity;abscisic acid biosynthetic process;heme binding;terpenoid biosynthetic process;iron ion binding;cichorine biosynthetic process;versicolorin B desaturase activity;secondary metabolic process;alkaloid metabolic process;mycotoxin biosynthetic process;antibiotic biosynthetic process;averantin hydroxylase activity;oxidoreductase acti…	-	-	-	YALI0B21824p [Yarrowia lipolytica CLIB122]	PF00067.26	Cytochrome P450	Cytochrome P450 monooxygenase atnE OS=Emericella nidulans (strain FGSC A4 / ATCC 38163 / CBS 112.46 / NRRL 194 / M139) OX=227321 GN=atnE PE=2 SV=1	3QKP1	Q	Belongs to the cytochrome P450 family	COG2124	Cytochrome P450	QV	-	KOG0158	[Q]	Secondary metabolites biosynthesis, transport and catabolism;	Cytochrome P450 CYP3/CYP5/CYP6/CYP9 subfamilies	row-40
gene-YALI0_F00990g	YALI0_F00990g	4.37419	-3.15838	0	0	down	6.63104	7.16949	7.57554	47.2334	55.4321	53.6587	1058	1075	1293	7374	8429	7651	GO:0031507;GO:0005730;GO:0003677;GO:0140713;GO:0006355;GO:0006360;GO:0009277;GO:0007155;GO:0042393;GO:0001042;GO:0098552;GO:0005576;GO:0006334;GO:0005654;	BP;CC;MF;MF;BP;BP;CC;BP;MF;MF;CC;CC;BP;CC;	heterochromatin formation;nucleolus;DNA binding;histone chaperone activity;regulation of DNA-templated transcription;transcription by RNA polymerase I;fungal-type cell wall;cell adhesion;histone binding;RNA polymerase I core binding;side of membrane;extracellular region;nucleosome assembly;nucleoplasm;	-	-	-	YALI0F00990p [Yarrowia lipolytica CLIB122]	PF05605.16	Drought induced 19 protein (Di19), zinc-binding	Protein SPT2 homolog OS=Gallus gallus OX=9031 GN=SPTY2D1 PE=1 SV=3	3RWDJ	-	-	COG5492	Uncharacterized conserved protein YjdB, contains Ig-like domain	R	General function prediction only	-	-	-	-	row-41
gene-YALI0_E05467g	YALI0_E05467g	8.65112	-2.8925	0	0	down	165.702	148.332	174.023	987.502	951.453	1028.11	4127	3470	4634	24063	22582	22882	GO:0006805;GO:0008119;GO:0042178;GO:0033574;GO:0005737;GO:1904047;GO:0005829;GO:0006139;GO:0046690;GO:0014070;GO:0010038;GO:0032259;	BP;MF;BP;BP;CC;MF;CC;BP;BP;BP;BP;BP;	xenobiotic metabolic process;thiopurine S-methyltransferase activity;xenobiotic catabolic process;response to testosterone;cytoplasm;S-adenosyl-L-methionine binding;cytosol;nucleobase-containing compound metabolic process;response to tellurium ion;response to organic cyclic compound;response to metal ion;methylation;	-	-	-	YALI0E05467p [Yarrowia lipolytica CLIB122]	PF05724.15	Thiopurine S-methyltransferase (TPMT)	Probable thiopurine S-methyltransferase OS=Yarrowia lipolytica (strain CLIB 122 / E 150) OX=284591 GN=YALI0E05467g PE=3 SV=1	3R067	S	Thiopurine S-methyltransferase (TPMT)	COG2227	2-polyprenyl-3-methyl-5-hydroxy-6-metoxy-1,4-benzoquinol methylase	H	Coenzyme transport and metabolism	-	-	-	-	row-42
gene-YALI0_C16456g	YALI0_C16456g	9.95786	-3.07395	0	0	down	375.928	390.766	368.786	2584.18	2586.92	2647.52	6169	6022	6470	41489	40454	38823	GO:0005739;GO:0005746;GO:0005886;GO:0070469;GO:0043066;GO:0010155;GO:0097250;GO:0005743;GO:0033617;GO:0031966;	CC;CC;CC;CC;BP;BP;BP;CC;BP;CC;	mitochondrion;obsolete mitochondrial respirasome;plasma membrane;obsolete respirasome;negative regulation of apoptotic process;regulation of proton transport;mitochondrial respirasome assembly;mitochondrial inner membrane;mitochondrial cytochrome c oxidase assembly;mitochondrial membrane;	-	-	-	YALI0C16456p [Yarrowia lipolytica CLIB122]	PF04588.17	Hypoxia induced protein conserved region	Respiratory supercomplex factor 1, mitochondrial OS=Yarrowia lipolytica (strain CLIB 122 / E 150) OX=284591 GN=RCF1 PE=3 SV=2	3RUHQ	U	Cytochrome c oxidase subunit which plays a role in assembly of respiratory supercomplexes	-	-	-	-	KOG4431	[R]	General function prediction only;	Uncharacterized protein, induced by hypoxia	row-43
gene-YALI0_C00429g	YALI0_C00429g	5.76025	-2.60425	0	0	down	23.162	23.813	24.1399	117.042	115.407	121.42	1351	1304	1505	6677	6413	6327	GO:0004672;GO:0005737;GO:0030447;GO:0061762;GO:0004679;GO:0005524;GO:0006633;GO:0010514;GO:0005952;GO:0005975;GO:0031588;GO:0005654;GO:0010628;GO:0042128;GO:0019899;GO:0005774;GO:0007155;GO:0032991;GO:0120162;GO:1904547;GO:0009507;GO:0005829;GO:0006468;GO:0016324;GO:0035878;GO:0019887;GO:0001403;GO:0007165;GO:0019901;GO:0005886;GO:0042149;GO:0005641;GO:1900735;GO:0043254;GO:0031669;GO:0140767;GO:…	MF;CC;BP;BP;MF;MF;BP;BP;CC;BP;CC;CC;BP;BP;MF;CC;BP;CC;BP;BP;CC;CC;BP;CC;BP;MF;BP;BP;MF;CC;BP;CC;BP;BP;BP;MF;CC;CC;BP;	protein kinase activity;cytoplasm;filamentous growth;CAMKK-AMPK signaling cascade;AMP-activated protein kinase activity;ATP binding;fatty acid biosynthetic process;induction of conjugation with cellular fusion;cAMP-dependent protein kinase complex;carbohydrate metabolic process;nucleotide-activated protein kinase complex;nucleoplasm;positive regulation of gene expression;nitrate assimilation;enzy…	-	-	-	YALI0C00429p [Yarrowia lipolytica CLIB122]	PF16561.9	Glycogen recognition site of AMP-activated protein kinase	SNF1 protein kinase subunit beta-3 OS=Saccharomyces cerevisiae (strain ATCC 204508 / S288c) OX=559292 GN=GAL83 PE=1 SV=1	3RTCA	G	to Saccharomyces cerevisiae GAL83 (YER027C) and SIP2 (YGL208W)	-	-	-	-	KOG1616	[G]	Carbohydrate transport and metabolism;	Protein involved in Snf1 protein kinase complex assembly	row-44
gene-YALI0_F05984g	YALI0_F05984g	5.06166	-3.4528	0	0	down	9.82848	11.0544	10.997	102.761	91.0925	91.7293	549	580	657	5617	4850	4580	GO:0046943;GO:0000329;GO:0015225;GO:0042883;GO:0019439;GO:0042438;GO:0005794;GO:0015887;GO:0042875;GO:0071944;GO:0042939;GO:1905135;GO:0015293;GO:0042938;GO:0032153;GO:0015124;GO:0046239;GO:0005783;GO:1903222;GO:0015295;GO:1905039;GO:0055085;GO:0015719;GO:0033229;GO:1905136;GO:0019580;GO:0005789;GO:0051286;GO:0035442;GO:0005739;GO:0022857;GO:0005886;GO:0071916;GO:0098717;GO:0015878;GO:0015233;GO:…	MF;CC;MF;BP;BP;BP;CC;BP;BP;CC;BP;BP;MF;BP;CC;MF;BP;CC;BP;MF;BP;BP;BP;MF;BP;BP;CC;CC;BP;CC;MF;CC;MF;BP;BP;MF;MF;BP;BP;BP;BP;BP;CC;MF;CC;BP;	carboxylic acid transmembrane transporter activity;fungal-type vacuole membrane;biotin transmembrane transporter activity;cysteine transport;obsolete aromatic compound catabolic process;melanin biosynthetic process;Golgi apparatus;pantothenate transmembrane transport;D-galactonate transmembrane transport;cell periphery;tripeptide transport;biotin import across plasma membrane;symporter activity;d…	-	-	-	YALI0F05984p [Yarrowia lipolytica CLIB122]	PF07690.20	Major Facilitator Superfamily	Uncharacterized transporter C1002.16c OS=Schizosaccharomyces pombe (strain 972 / ATCC 24843) OX=284812 GN=SPAC1002.16c PE=3 SV=1	3RU0Z	G	Major Facilitator Superfamily	COG2271	Sugar phosphate permease	G	Carbohydrate transport and metabolism	KOG2533	[G]	Carbohydrate transport and metabolism;	Permease of the major facilitator superfamily	row-45
gene-YALI0_C15939g	YALI0_C15939g	9.06786	-2.3394	0	0	down	260.836	249.44	279.403	1074.32	1075.8	1121.02	11474	10305	13142	46239	45101	44070	-	-	-	-	-	-	YALI0C15939p [Yarrowia lipolytica CLIB122]	-	-	-	-	-	-	-	-	-	-	-	-	-	-	row-46
gene-YALI0_E00110g	YALI0_E00110g	5.88573	3.78948	0	0	up	215.565	228.713	259.815	12.9565	14.3783	14.3423	9357	9324	12059	551	595	557	GO:0006796;GO:0005737;GO:0019637;GO:0052170;GO:0050189;GO:0005576;GO:0004805;GO:0071555;GO:0003993;GO:0098552;GO:0009395;GO:0005829;GO:0016791;GO:0044161;GO:0009274;GO:0004438;GO:0005886;GO:0006742;GO:0050192;GO:0046854;	BP;CC;BP;BP;MF;CC;MF;BP;MF;CC;BP;CC;MF;CC;CC;MF;CC;BP;MF;BP;	phosphate-containing compound metabolic process;cytoplasm;organophosphate metabolic process;symbiont-mediated suppression of host innate immune response;phosphoenolpyruvate phosphatase activity;extracellular region;trehalose-phosphatase activity;cell wall organization;acid phosphatase activity;side of membrane;phospholipid catabolic process;cytosol;phosphatase activity;host cell cytoplasmic vesic…	-	-	-	YALI0E00110p [Yarrowia lipolytica CLIB122]	PF04185.18	Phosphoesterase family	Probable acid phosphatase OS=Kluyveromyces lactis (strain ATCC 8585 / CBS 2359 / DSM 70799 / NBRC 1267 / NRRL Y-1140 / WM37) OX=284590 GN=KLLA0B14839g PE=4 SV=2	3RVZE	G	Phosphoesterase family	COG3511	Phospholipase C	M	Cell wall/membrane/envelope biogenesis	-	-	-	-	row-47
gene-YALI0_C16753g	YALI0_C16753g	6.87018	-2.15605	0	0	down	62.3584	57.8747	61.693	219.267	219.739	224.422	3614	3150	3823	12434	12137	11624	GO:0043278;GO:0006585;GO:0061202;GO:0004351;GO:0036467;GO:0010467;GO:1901695;GO:0040003;GO:0016595;GO:0009410;GO:0071363;GO:0071312;GO:0043052;GO:0009449;GO:0019289;GO:0035641;GO:0006520;GO:0006589;GO:0009636;GO:0042417;GO:0042995;GO:0048471;GO:0019449;GO:0005886;GO:0019904;GO:0004058;GO:0030424;GO:1990055;GO:0007616;GO:0005737;GO:0006538;GO:0012506;GO:0004837;GO:0043025;GO:0042542;GO:0042416;GO:…	BP;BP;CC;MF;MF;BP;BP;BP;MF;BP;BP;BP;BP;BP;BP;BP;BP;BP;BP;BP;CC;CC;BP;CC;MF;MF;CC;MF;BP;CC;BP;CC;MF;CC;BP;BP;MF;MF;BP;BP;MF;BP;BP;BP;CC;MF;BP;BP;BP;MF;BP;BP;BP;MF;CC;MF;CC;BP;MF;CC;MF;CC;BP;CC;MF;BP;MF;CC;BP;BP;BP;BP;BP;CC;BP;BP;MF;CC;CC;BP;BP;CC;CC;BP;BP;BP;CC;BP;BP;BP;MF;BP;BP;BP;BP;BP;BP;CC;CC;CC;BP;BP;BP;MF;BP;BP;BP;BP;CC;	response to morphine;dopamine biosynthetic process from tyrosine;clathrin-sculpted gamma-aminobutyric acid transport vesicle membrane;glutamate decarboxylase activity;5-hydroxy-L-tryptophan decarboxylase activity;gene expression;tyramine biosynthetic process;chitin-based cuticle development;glutamate binding;response to xenobiotic stimulus;cellular response to growth factor stimulus;cellular resp…	-	ko00430;ko01110;ko00410;ko01100;ko00650;ko00250	Taurine and hypotaurine metabolism;Biosynthesis of secondary metabolites;beta-Alanine metabolism;Metabolic pathways;Butanoate metabolism;Alanine, aspartate and glutamate metabolism	YALI0C16753p [Yarrowia lipolytica CLIB122]	PF00282.23	Pyridoxal-dependent decarboxylase conserved domain	L-aspartate decarboxylase dtxS4 OS=Metarhizium robertsii (strain ARSEF 23 / ATCC MYA-3075) OX=655844 GN=dtxS4 PE=3 SV=2	3RU1I	E	Pyridoxal-dependent decarboxylase conserved domain	COG0076	Glutamate or tyrosine decarboxylase or a related PLP-dependent protein	E	Amino acid transport and metabolism	KOG0629	[E]	Amino acid transport and metabolism;	Glutamate decarboxylase and related proteins	row-48
gene-YALI0_E34771g	YALI0_E34771g	5.69218	-8.40731	0	0	down	2.30322	2.82665	2.79617	725.972	759.537	719.049	145	167	188	44638	45489	40382	GO:0043864;GO:0050540;GO:0070291;GO:0016042;GO:0005737;GO:0006631;GO:0005524;GO:0016787;GO:0019439;GO:0017064;GO:0000139;GO:0031090;GO:0050567;GO:0005856;GO:0005576;GO:0005794;GO:0009851;GO:0005654;GO:0047372;GO:0017000;GO:0019369;GO:0047680;GO:0052651;GO:0043605;GO:0016810;GO:0009536;GO:0008289;GO:0005829;GO:0005783;GO:0047412;GO:0000325;GO:0009062;GO:0016788;GO:0005789;GO:0004067;GO:0009684;GO:…	MF;MF;BP;BP;CC;BP;MF;MF;BP;MF;CC;CC;MF;CC;CC;CC;BP;CC;MF;BP;BP;MF;BP;BP;MF;CC;MF;CC;CC;MF;CC;BP;MF;CC;MF;BP;MF;BP;CC;BP;MF;CC;BP;CC;CC;BP;CC;MF;BP;CC;BP;BP;CC;MF;MF;	indoleacetamide hydrolase activity;2-aminomuconate deaminase activity;N-acylethanolamine metabolic process;lipid catabolic process;cytoplasm;fatty acid metabolic process;ATP binding;hydrolase activity;obsolete aromatic compound catabolic process;fatty acid amide hydrolase activity;Golgi membrane;organelle membrane;glutaminyl-tRNA synthase (glutamine-hydrolyzing) activity;cytoskeleton;extracellula…	-	ko00380;ko01100;ko00330;ko00360	Tryptophan metabolism;Metabolic pathways;Arginine and proline metabolism;Phenylalanine metabolism	YALI0E34771p [Yarrowia lipolytica CLIB122]	PF01425.25	Amidase	Putative amidase C550.07 OS=Schizosaccharomyces pombe (strain 972 / ATCC 24843) OX=284812 GN=SPCC550.07 PE=3 SV=1	3RTRG	IJT	to uniprot P22580 Saccharomyces cerevisiae YDR242W AMD2	COG0154	Asp-tRNAAsn/Glu-tRNAGln amidotransferase A subunit or related amidase	J	Translation, ribosomal structure and biogenesis	KOG1212	[JIT]	Translation, ribosomal structure and biogenesis; Lipid transport and metabolism; Signal transduction mechanisms;	Amidases	row-49
gene-YALI0_C17237g	YALI0_C17237g	3.62116	4.26861	0	0	up	48.205	48.6608	48.9702	1.89197	2.04457	2.2286	3518	3335	3821	136	143	146	GO:0000329;GO:0030447;GO:0003333;GO:0015175;GO:0015812;GO:0042605;GO:0030134;GO:0001761;GO:0090549;GO:0015606;GO:0015847;GO:0031966;GO:0009086;GO:0015192;GO:0010008;GO:0015802;GO:0009925;GO:0000095;GO:0015189;GO:0140135;GO:0022893;GO:0000328;GO:0005275;GO:0097639;GO:0006995;GO:0015349;GO:0009450;GO:0005886;GO:0061459;GO:1902274;GO:0015180;GO:0015190;GO:0015171;GO:0051321;GO:0005935;GO:0089718;GO:…	CC;BP;BP;MF;BP;MF;CC;MF;BP;MF;BP;CC;BP;MF;CC;BP;CC;MF;MF;MF;MF;CC;MF;BP;BP;MF;BP;CC;MF;BP;MF;MF;MF;BP;CC;BP;CC;BP;MF;BP;BP;MF;BP;MF;BP;BP;MF;CC;BP;CC;BP;BP;CC;CC;BP;BP;CC;BP;BP;BP;BP;BP;BP;MF;BP;BP;MF;MF;BP;MF;MF;MF;MF;BP;BP;CC;CC;MF;MF;BP;MF;MF;CC;MF;MF;BP;CC;CC;BP;BP;CC;BP;BP;BP;MF;BP;CC;MF;MF;BP;BP;BP;BP;CC;CC;BP;CC;MF;BP;MF;BP;MF;MF;BP;MF;CC;BP;CC;CC;MF;CC;BP;MF;CC;CC;CC;BP;	fungal-type vacuole membrane;filamentous growth;amino acid transmembrane transport;neutral L-amino acid transmembrane transporter activity;gamma-aminobutyric acid transport;peptide antigen binding;COPII-coated ER to Golgi transport vesicle;beta-alanine transmembrane transporter activity;response to carbon starvation;spermidine transmembrane transporter activity;putrescine transport;mitochondrial …	-	-	-	YALI0C17237p [Yarrowia lipolytica CLIB122]	PF00324.25	Amino acid permease	General amino-acid permease GAP2 OS=Candida albicans (strain SC5314 / ATCC MYA-2876) OX=237561 GN=GAP2 PE=2 SV=1	3RSE6	E	general amino acid permease	COG0833	Amino acid permease	E	Amino acid transport and metabolism	KOG1286	[E]	Amino acid transport and metabolism;	Amino acid transporters	row-50
gene-YALI0_F01606g	YALI0_F01606g	5.86884	-2.8923	0	0	down	22.3337	24.3514	22.7481	138.402	143.704	139.545	1526	1563	1662	9251	9356	8519	GO:0016829;GO:0005737;GO:0005524;GO:0042182;GO:0061610;GO:0045088;GO:0005975;GO:0019200;GO:0070062;GO:0030246;GO:0046365;GO:1990234;GO:0016052;GO:0061625;GO:0061624;GO:0042803;GO:0008289;GO:0016310;GO:0000287;GO:0005829;GO:0046835;GO:0034012;GO:0009758;GO:0006090;GO:0006071;GO:0006974;GO:0043531;GO:0050354;GO:0019563;GO:0019588;GO:0039534;GO:0004371;GO:0047324;GO:0046872;GO:0071322;GO:0005634;GO:…	MF;CC;MF;BP;BP;BP;BP;MF;CC;MF;BP;CC;BP;BP;BP;MF;MF;BP;MF;CC;BP;MF;BP;BP;BP;BP;MF;MF;BP;BP;BP;MF;MF;MF;BP;CC;MF;	lyase activity;cytoplasm;ATP binding;ketone catabolic process;glycerol to glycerone phosphate metabolic process;regulation of innate immune response;carbohydrate metabolic process;carbohydrate kinase activity;extracellular exosome;carbohydrate binding;monosaccharide catabolic process;transferase complex;carbohydrate catabolic process;glycolytic process through fructose-1-phosphate;fructose catabo…	-	ko01200;ko00051;ko01100;ko00561;ko00680	Carbon metabolism;Fructose and mannose metabolism;Metabolic pathways;Glycerolipid metabolism;Methane metabolism	YALI0F01606p [Yarrowia lipolytica CLIB122]	PF02733.21	Dak1 domain	Dihydroxyacetone kinase 1 OS=Schizosaccharomyces pombe (strain 972 / ATCC 24843) OX=284812 GN=dak1 PE=1 SV=1	3RRYE	G	Dak2	COG2376	Dihydroxyacetone kinase	G	Carbohydrate transport and metabolism	KOG2426	[G]	Carbohydrate transport and metabolism;	Dihydroxyacetone kinase/glycerone kinase	row-51
gene-YALI0_C20097g	YALI0_C20097g	6.55372	-3.01772	0	0	down	32.8276	39.167	35.9582	224.825	240.163	250.344	734	822	860	4916	5115	4999	-	-	-	-	-	-	YALI0C20097p [Yarrowia lipolytica CLIB122]	PF09710.14	Treponema clustered lipoprotein (Trep_dent_lipo)	-	-	-	-	-	-	-	-	-	-	-	-	row-52
gene-YALI0_E20691g	YALI0_E20691g	4.20627	-3.75777	0	0	down	4.6865	4.65637	5.71851	55.06	58.5987	53.7938	308	288	402	3536	3666	3156	GO:0016829;GO:0005737;GO:0005524;GO:0042182;GO:0061610;GO:0045088;GO:0005975;GO:0019200;GO:0070062;GO:0030246;GO:0046365;GO:1990234;GO:0016052;GO:0061625;GO:0061624;GO:0042803;GO:0008289;GO:0016310;GO:0005829;GO:0046835;GO:0034012;GO:0009758;GO:0006090;GO:0006071;GO:0006974;GO:0050354;GO:0019563;GO:0019588;GO:0039534;GO:0004371;GO:0047324;GO:0046872;GO:0071322;GO:0005634;GO:0042802;	MF;CC;MF;BP;BP;BP;BP;MF;CC;MF;BP;CC;BP;BP;BP;MF;MF;BP;CC;BP;MF;BP;BP;BP;BP;MF;BP;BP;BP;MF;MF;MF;BP;CC;MF;	lyase activity;cytoplasm;ATP binding;ketone catabolic process;glycerol to glycerone phosphate metabolic process;regulation of innate immune response;carbohydrate metabolic process;carbohydrate kinase activity;extracellular exosome;carbohydrate binding;monosaccharide catabolic process;transferase complex;carbohydrate catabolic process;glycolytic process through fructose-1-phosphate;fructose catabo…	-	-	-	YALI0E20691p [Yarrowia lipolytica CLIB122]	PF02733.21	Dak1 domain	Dihydroxyacetone kinase OS=Pichia angusta OX=870730 GN=DAK PE=3 SV=1	3RSER	G	Dihydroxyacetone kinase	COG2376	Dihydroxyacetone kinase	G	Carbohydrate transport and metabolism	KOG2426	[G]	Carbohydrate transport and metabolism;	Dihydroxyacetone kinase/glycerone kinase	row-53
gene-YALI0_B10406g	YALI0_B10406g	8.72914	-2.64317	0	0	down	179.521	179.79	202.246	958.399	955.945	957.912	7250	6819	8733	37867	36790	34569	GO:0016829;GO:0052572;GO:0003857;GO:0006631;GO:0004165;GO:0005737;GO:0010124;GO:0006633;GO:0042203;GO:0070403;GO:0036125;GO:0009234;GO:0008735;GO:0008935;GO:0034017;GO:0009083;GO:0004490;GO:0010106;GO:0006636;GO:1902494;GO:0120092;GO:0016863;GO:0008692;GO:0019899;GO:0006696;GO:0071890;GO:0051750;GO:1900078;GO:0016831;GO:0005759;GO:0005782;GO:0018787;GO:0003730;GO:0042372;GO:0004300;GO:0003723;GO:…	MF;BP;MF;BP;MF;CC;BP;BP;BP;MF;CC;BP;MF;MF;MF;BP;MF;BP;BP;CC;MF;MF;MF;MF;BP;MF;MF;BP;MF;CC;CC;MF;MF;BP;MF;MF;BP;BP;MF;MF;MF;MF;CC;MF;CC;MF;MF;BP;BP;BP;BP;CC;CC;MF;BP;BP;CC;BP;BP;BP;BP;MF;MF;BP;	lyase activity;response to host immune response;3-hydroxyacyl-CoA dehydrogenase activity;fatty acid metabolic process;delta(3)-delta(2)-enoyl-CoA isomerase activity;cytoplasm;phenylacetate catabolic process;fatty acid biosynthetic process;toluene catabolic process;NAD+ binding;fatty acid beta-oxidation multienzyme complex;menaquinone biosynthetic process;L-carnitine CoA-transferase activity;1,4-d…	-	ko00071;ko00062;ko01212;ko00380;ko01100;ko00280;ko00650;ko00640;ko01110;ko00410;ko01200;ko00310	Fatty acid degradation;Fatty acid elongation;Fatty acid metabolism;Tryptophan metabolism;Metabolic pathways;Valine, leucine and isoleucine degradation;Butanoate metabolism;Propanoate metabolism;Biosynthesis of secondary metabolites;beta-Alanine metabolism;Carbon metabolism;Lysine degradation	YALI0B10406p [Yarrowia lipolytica CLIB122]	PF00378.24	Enoyl-CoA hydratase/isomerase	Probable enoyl-CoA hydratase, mitochondrial OS=Dictyostelium discoideum OX=44689 GN=echs1 PE=3 SV=1	3QKS3	I	Belongs to the enoyl-CoA hydratase isomerase family	COG1024	Enoyl-CoA hydratase/carnithine racemase	I	Lipid transport and metabolism	KOG1680	[I]	Lipid transport and metabolism;	Enoyl-CoA hydratase	row-54
gene-YALI0_C16797g	YALI0_C16797g	10.9164	-3.15314	0	0	down	681.98	682.749	784.462	5096.8	5247.43	5309.37	42142	39621	51830	308159	309028	293201	GO:0005813;GO:0016787;GO:0051793;GO:0031966;GO:0017099;GO:0001889;GO:0009410;GO:0043958;GO:0042645;GO:0007584;GO:0009725;GO:0046395;GO:0030435;GO:0005886;GO:0030424;GO:0009437;GO:0006111;GO:0004466;GO:0016937;GO:0005634;GO:0005737;GO:0005524;GO:0009791;GO:0044242;GO:1902192;GO:0005730;GO:0006637;GO:0051384;GO:0015980;GO:0016853;GO:0009055;GO:0006552;GO:0046949;GO:0045329;GO:0006082;GO:0042758;GO:…	CC;MF;BP;CC;MF;BP;BP;MF;CC;BP;BP;BP;BP;CC;CC;BP;BP;MF;MF;CC;CC;MF;BP;BP;BP;CC;BP;BP;BP;MF;MF;BP;BP;BP;BP;BP;BP;BP;BP;BP;BP;BP;MF;MF;CC;CC;BP;CC;BP;BP;MF;BP;BP;BP;BP;BP;MF;CC;CC;BP;MF;MF;BP;BP;BP;BP;BP;BP;BP;MF;MF;MF;BP;BP;BP;BP;BP;MF;BP;BP;BP;BP;MF;BP;CC;MF;BP;BP;CC;BP;MF;BP;BP;BP;BP;MF;BP;MF;BP;	centrosome;hydrolase activity;medium-chain fatty acid catabolic process;mitochondrial membrane;very-long-chain fatty acyl-CoA dehydrogenase activity;liver development;response to xenobiotic stimulus;acryloyl-CoA reductase (NADH) activity;mitochondrial nucleoid;response to nutrient;response to hormone;carboxylic acid catabolic process;sporulation resulting in formation of a cellular spore;plasma m…	-	-	-	YALI0C16797p [Yarrowia lipolytica CLIB122]	PF00441.28	Acyl-CoA dehydrogenase, C-terminal domain	Acyl-CoA dehydrogenase apdG OS=Emericella nidulans (strain FGSC A4 / ATCC 38163 / CBS 112.46 / NRRL 194 / M139) OX=227321 GN=apdG PE=2 SV=1	3QNET	I	acyl-coa dehydrogenase	COG1960	Acyl-CoA dehydrogenase related to the alkylation response protein AidB	I	Lipid transport and metabolism	KOG0141	[EI]	Amino acid transport and metabolism; Lipid transport and metabolism;	Isovaleryl-CoA dehydrogenase	row-55
gene-YALI0_B21846g	YALI0_B21846g	9.89139	-5.52511	0	0	down	142.584	165.171	155.411	5916.88	5652.82	5876.62	6554	7131	7639	266117	247639	241408	GO:0006559;GO:0005737;GO:0046565;GO:0000139;GO:0042438;GO:0019631;GO:0005794;GO:0005506;GO:0070062;GO:0006572;GO:0050585;GO:0031640;GO:0019836;GO:0042803;GO:0000287;GO:0005783;GO:0005829;GO:0045335;GO:0005789;GO:0005739;GO:0033072;GO:0090729;GO:0004462;GO:0009072;GO:0046279;GO:0003868;GO:0046872;GO:0019633;GO:0042802;	BP;CC;MF;CC;BP;BP;CC;MF;CC;BP;MF;BP;BP;MF;MF;CC;CC;CC;CC;CC;BP;MF;MF;BP;BP;MF;MF;BP;MF;	L-phenylalanine catabolic process;cytoplasm;3-dehydroshikimate dehydratase activity;Golgi membrane;melanin biosynthetic process;quinate catabolic process;Golgi apparatus;iron ion binding;extracellular exosome;tyrosine catabolic process;4-hydroxymandelate synthase activity;killing of cells of another organism;hemolysis by symbiont of host erythrocytes;protein homodimerization activity;magnesium io…	-	ko01100;ko00350;ko00360;ko00130	Metabolic pathways;Tyrosine metabolism;Phenylalanine metabolism;Ubiquinone and other terpenoid-quinone biosynthesis	YALI0B21846p [Yarrowia lipolytica CLIB122]	PF00903.29	Glyoxalase/Bleomycin resistance protein/Dioxygenase superfamily	4-hydroxyphenylpyruvate dioxygenase OS=Yarrowia lipolytica (strain CLIB 122 / E 150) OX=284591 GN=YALI0B21846g PE=3 SV=1	3RT3P	E	4-hydroxyphenylpyruvate dioxygenase	COG3185	4-hydroxyphenylpyruvate dioxygenase and related hemolysins	ER	-	KOG0638	[E]	Amino acid transport and metabolism;	4-hydroxyphenylpyruvate dioxygenase	row-56
gene-YALI0_F05038g	YALI0_F05038g	8.06569	-3.28665	0	0	down	91.9601	97.551	93.3971	771.048	753.371	733.403	4270	4254	4637	35030	33338	30433	GO:0045240;GO:0034604;GO:1902493;GO:0009941;GO:0051591;GO:0006633;GO:0009060;GO:0006086;GO:0010240;GO:0048868;GO:0006099;GO:0016114;GO:0009063;GO:0030976;GO:0005975;GO:0005654;GO:0009083;GO:0009897;GO:0006163;GO:0004738;GO:0009744;GO:1902494;GO:0005730;GO:0006629;GO:0044877;GO:0140032;GO:0031639;GO:0045150;GO:0005759;GO:0051384;GO:0045254;GO:0009646;GO:0042645;GO:0007584;GO:0009536;GO:1901135;GO:…	CC;MF;CC;CC;BP;BP;BP;BP;CC;BP;BP;BP;BP;MF;BP;CC;BP;CC;BP;MF;BP;CC;CC;BP;MF;MF;BP;BP;CC;BP;CC;BP;CC;BP;CC;BP;MF;CC;CC;CC;MF;CC;BP;BP;MF;MF;CC;MF;CC;CC;CC;MF;CC;MF;MF;BP;CC;BP;CC;BP;MF;BP;CC;CC;CC;BP;CC;	alpha-ketoacid dehydrogenase complex;pyruvate dehydrogenase (NAD+) activity;acetyltransferase complex;chloroplast envelope;response to cAMP;fatty acid biosynthetic process;aerobic respiration;acetyl-CoA biosynthetic process from pyruvate;obsolete plastid pyruvate dehydrogenase complex;pollen tube development;tricarboxylic acid cycle;terpenoid biosynthetic process;amino acid catabolic process;thia…	-	ko01100;ko01110;ko00640;ko00280	Metabolic pathways;Biosynthesis of secondary metabolites;Propanoate metabolism;Valine, leucine and isoleucine degradation	YALI0F05038p [Yarrowia lipolytica CLIB122]	PF02780.24	Transketolase, C-terminal domain	2-oxoisovalerate dehydrogenase subunit beta, mitochondrial OS=Dictyostelium discoideum OX=44689 GN=bkdB PE=3 SV=1	KOG0525	C	3-methyl-2-oxobutanoate dehydrogenase (2-methylpropanoyl-transferring) activity	COG0022	Pyruvate/2-oxoglutarate/acetoin dehydrogenase complex, dehydrogenase (E1) component, beta subunit	C	Energy production and conversion	KOG0525	[C]	Energy production and conversion;	Branched chain alpha-keto acid dehydrogenase E1, beta subunit	row-57
gene-YALI0_B05456g	YALI0_B05456g	4.00185	-3.60374	0	0	down	4.57615	4.81572	4.26804	44.0322	48.233	43.6367	396	391	395	3721	3970	3368	GO:0048046;GO:0009411;GO:0050563;GO:0033611;GO:0005782;GO:0009800;GO:0005777;GO:0042803;GO:0010030;GO:0008203;GO:0042189;GO:0018858;GO:0106286;GO:0004321;GO:0005886;GO:0009695;GO:0070538;GO:0009437;GO:0005778;GO:0004467;GO:0005737;GO:0005524;GO:0006633;GO:0016887;GO:0102391;GO:0050203;GO:0016405;GO:0010106;GO:0019761;GO:0006637;GO:0031956;GO:0070301;GO:0008654;GO:0007623;GO:0052315;GO:0050218;GO:…	CC;BP;MF;BP;CC;BP;CC;MF;BP;BP;BP;MF;MF;MF;CC;BP;MF;BP;CC;MF;CC;MF;BP;MF;MF;MF;MF;BP;BP;BP;MF;BP;BP;BP;BP;MF;MF;BP;MF;BP;BP;BP;BP;MF;BP;CC;BP;BP;BP;MF;CC;BP;MF;BP;BP;BP;CC;MF;MF;MF;MF;BP;BP;CC;BP;BP;CC;CC;BP;BP;BP;BP;BP;MF;MF;CC;BP;CC;MF;BP;BP;MF;CC;BP;	apoplast;response to UV;trans-feruloyl-CoA synthase activity;oxalate catabolic process;peroxisomal matrix;cinnamic acid biosynthetic process;peroxisome;protein homodimerization activity;positive regulation of seed germination;cholesterol metabolic process;vanillin biosynthetic process;benzoate-CoA ligase activity;(E)-caffeate-CoA ligase activity;fatty-acyl-CoA synthase activity;plasma membrane;ja…	-	-	-	YALI0B05456p [Yarrowia lipolytica CLIB122]	PF00501.32	AMP-binding enzyme	Acyl-CoA ligase sidI OS=Aspergillus fumigatus (strain ATCC MYA-4609 / CBS 101355 / FGSC A1100 / Af293) OX=330879 GN=sidI PE=2 SV=1	KOG1177	IQ	o-succinylbenzoate-CoA ligase activity	COG0318	O-succinylbenzoic acid-CoA ligase MenE or related acyl-CoA synthetase (AMP-forming)	I	Lipid transport and metabolism	KOG1177	[I]	Lipid transport and metabolism;	Long chain fatty acid acyl-CoA ligase	row-58
gene-YALI0_F26543g	YALI0_F26543g	8.64971	-2.46725	0	0	down	190.067	207.688	168.355	831.83	858.01	867.774	6238	6401	5908	26710	26835	25450	GO:0005739;GO:1990505;GO:0000287;GO:0005737;GO:0004523;GO:0006401;GO:0005730;GO:0003676;GO:0004540;GO:0000785;GO:0006264;GO:0043137;GO:0003723;GO:0005634;GO:0042802;	CC;BP;MF;CC;MF;BP;CC;MF;MF;CC;BP;BP;MF;CC;MF;	mitochondrion;mitotic DNA replication maintenance of fidelity;magnesium ion binding;cytoplasm;RNA-DNA hybrid ribonuclease activity;RNA catabolic process;nucleolus;nucleic acid binding;RNA nuclease activity;chromatin;mitochondrial DNA replication;DNA replication, removal of RNA primer;RNA binding;nucleus;identical protein binding;	-	ko03030	DNA replication	YALI0F26543p [Yarrowia lipolytica CLIB122]	PF00075.28	RNase H	Ribonuclease H1 OS=Homo sapiens OX=9606 GN=RNASEH1 PE=1 SV=2	3QNXS	L	Endonuclease that specifically degrades the RNA of RNA- DNA hybrids	COG0328	Ribonuclease HI	L	Replication, recombination and repair	KOG3752	[L]	Replication, recombination and repair;	Ribonuclease H	row-59
gene-YALI0_C05687g	YALI0_C05687g	8.49483	-2.90075	0	0	down	135.983	143.084	157.228	888.612	893.837	885.527	3529	3488	4363	22564	22107	20537	-	-	-	-	-	-	YALI0C05687p [Yarrowia lipolytica CLIB122]	-	-	-	-	-	-	-	-	-	-	-	-	-	-	row-60
gene-YALI0_E10065g	YALI0_E10065g	7.69447	-2.13582	0	0	down	110.484	109.589	105.885	375.685	395.14	400.719	3999	3725	4098	13304	13630	12961	GO:1904960;GO:0005761;GO:0005740;GO:0006754;GO:0030003;GO:0065003;GO:0009846;GO:0005758;GO:0005759;GO:0032991;GO:0033617;GO:0008168;GO:0009055;GO:0032543;GO:0005507;GO:0005743;GO:0008535;GO:0005739;GO:0010101;GO:0005886;GO:0032259;GO:0009060;GO:0043621;	BP;CC;CC;BP;BP;BP;BP;CC;CC;CC;BP;MF;MF;BP;MF;CC;BP;CC;BP;CC;BP;BP;MF;	positive regulation of cytochrome-c oxidase activity;mitochondrial ribosome;mitochondrial envelope;ATP biosynthetic process;intracellular monoatomic cation homeostasis;protein-containing complex assembly;pollen germination;mitochondrial intermembrane space;mitochondrial matrix;protein-containing complex;mitochondrial cytochrome c oxidase assembly;methyltransferase activity;electron transfer activ…	-	ko00190;ko01100	Oxidative phosphorylation;Metabolic pathways	YALI0E10065p [Yarrowia lipolytica CLIB122]	PF04442.18	Cytochrome c oxidase assembly protein CtaG/Cox11	Cytochrome c oxidase assembly protein COX11, mitochondrial OS=Saccharomyces cerevisiae (strain ATCC 204508 / S288c) OX=559292 GN=COX11 PE=1 SV=2	3RTI5	O	to Saccharomyces cerevisiae COX11 (YPL132W)	COG3175	Cytochrome c oxidase assembly protein Cox11	CO	-	KOG2540	[O]	Posttranslational modification, protein turnover, chaperones;	Cytochrome oxidase assembly factor COX11	row-61
gene-YALI0_E12419g	YALI0_E12419g	4.84783	-3.07022	3.16269e-306	2.99452e-304	down	9.95056	10.1923	11.1374	74.2524	75.0998	65.9366	693	667	829	5056	4981	4101	GO:0004467;GO:0005737;GO:0005524;GO:0006631;GO:0009411;GO:0050218;GO:0006633;GO:0050563;GO:0008756;GO:0051701;GO:0102391;GO:0009617;GO:0050203;GO:0106290;GO:0033494;GO:0009234;GO:0033611;GO:0016114;GO:0016405;GO:0018859;GO:0019748;GO:1904070;GO:0009809;GO:0016207;GO:0009753;GO:0009611;GO:0005778;GO:0009698;GO:0006629;GO:0006637;GO:0047760;GO:0005782;GO:0043758;GO:0009800;GO:0005504;GO:0010447;GO:…	MF;CC;MF;BP;BP;MF;BP;MF;MF;BP;MF;BP;MF;MF;BP;BP;BP;BP;MF;MF;BP;BP;BP;MF;BP;BP;CC;BP;BP;BP;MF;CC;MF;BP;MF;BP;MF;BP;MF;CC;MF;MF;BP;CC;CC;BP;BP;MF;BP;MF;BP;BP;BP;BP;BP;CC;BP;BP;BP;MF;MF;MF;CC;CC;BP;MF;BP;BP;BP;MF;BP;MF;BP;CC;BP;CC;BP;	long-chain fatty acid-CoA ligase activity;cytoplasm;ATP binding;fatty acid metabolic process;response to UV;propionate-CoA ligase activity;fatty acid biosynthetic process;trans-feruloyl-CoA synthase activity;o-succinylbenzoate-CoA ligase activity;biological process involved in interaction with host;decanoate-CoA ligase activity;response to bacterium;oxalate-CoA ligase activity;trans-cinnamate-CoA…	-	-	-	YALI0E12419p [Yarrowia lipolytica CLIB122]	PF00501.32	AMP-binding enzyme	Piperic acid--CoA ligase OS=Piper nigrum OX=13216 PE=1 SV=1	3RXB6	I	AMP-binding enzyme C-terminal domain	COG0318	O-succinylbenzoic acid-CoA ligase MenE or related acyl-CoA synthetase (AMP-forming)	I	Lipid transport and metabolism	KOG1176	[I]	Lipid transport and metabolism;	Acyl-CoA synthetase	row-62
gene-YALI0_D10417g	YALI0_D10417g	6.94393	-3.02096	1.60508e-301	1.49598e-299	down	44.3581	44.088	53.353	323.639	301.328	318.281	1456	1359	1873	10392	9425	9335	-	-	-	-	-	-	YALI0D10417p [Yarrowia lipolytica CLIB122]	-	-	-	-	-	-	-	-	-	-	-	-	-	-	row-63
gene-YALI0_F11759g	YALI0_F11759g	9.07153	2.38081	2.02995e-300	1.86287e-298	up	1282.34	1325.52	1456.21	214.681	206.246	217.75	67152	65188	81535	11000	10294	10191	GO:0042745;GO:0005938;GO:0005737;GO:0002439;GO:0005576;GO:0062040;GO:0070062;GO:0007163;GO:0006730;GO:0042470;GO:0051287;GO:0007584;GO:0019510;GO:0005829;GO:0045335;GO:0005783;GO:0004013;GO:0043621;GO:0001666;GO:0005507;GO:0006641;GO:0006656;GO:0033353;GO:0006555;GO:0031012;GO:0030554;GO:0030552;GO:0098604;GO:0016259;GO:0031002;GO:0005634;GO:0042802;	BP;CC;CC;BP;CC;CC;CC;BP;BP;CC;MF;BP;BP;CC;CC;CC;MF;MF;BP;MF;BP;BP;BP;BP;CC;MF;MF;MF;BP;CC;CC;MF;	circadian sleep/wake cycle;cell cortex;cytoplasm;chronic inflammatory response to antigenic stimulus;extracellular region;fungal biofilm matrix;extracellular exosome;establishment or maintenance of cell polarity;one-carbon metabolic process;melanosome;NAD binding;response to nutrient;S-adenosylhomocysteine catabolic process;cytosol;phagocytic vesicle;endoplasmic reticulum;adenosylhomocysteinase a…	-	ko01100;ko00270	Metabolic pathways;Cysteine and methionine metabolism	YALI0F11759p [Yarrowia lipolytica CLIB122]	PF05221.21	S-adenosyl-L-homocysteine hydrolase	Adenosylhomocysteinase OS=Candida albicans (strain SC5314 / ATCC MYA-2876) OX=237561 GN=SAH1 PE=1 SV=2	3RR1Q	H	adenosylhomocysteinase	COG0499	S-adenosylhomocysteine hydrolase	H	Coenzyme transport and metabolism	KOG1370	[H]	Coenzyme transport and metabolism;	S-adenosylhomocysteine hydrolase	row-64
gene-YALI0_B20020g	YALI0_B20020g	6.60342	2.36815	1.84741e-294	1.66966e-292	up	241.123	231.911	249.122	39.1334	37.1555	38.1313	10186	9201	11252	1618	1496	1440	GO:0005739;GO:0005737;GO:0008652;GO:0009073;GO:0005829;GO:0003849;GO:0009423;GO:0005634;GO:0042802;	CC;CC;BP;BP;CC;MF;BP;CC;MF;	mitochondrion;cytoplasm;amino acid biosynthetic process;aromatic amino acid family biosynthetic process;cytosol;3-deoxy-7-phosphoheptulonate synthase activity;chorismate biosynthetic process;nucleus;identical protein binding;	-	ko01100;ko01230;ko00400;ko01110	Metabolic pathways;Biosynthesis of amino acids;Phenylalanine, tyrosine and tryptophan biosynthesis;Biosynthesis of secondary metabolites	YALI0B20020p [Yarrowia lipolytica CLIB122]	PF00793.24	DAHP synthetase I family	Phospho-2-dehydro-3-deoxyheptonate aldolase, phenylalanine-inhibited OS=Saccharomyces cerevisiae (strain ATCC 204508 / S288c) OX=559292 GN=ARO3 PE=1 SV=1	3RRX7	E	Stereospecific condensation of phosphoenolpyruvate (PEP) and D-erythrose-4-phosphate (E4P) giving rise to 3-deoxy-D- arabino-heptulosonate-7-phosphate (DAHP)	COG0722	3-deoxy-D-arabino-heptulosonate 7-phosphate (DAHP) synthase	E	Amino acid transport and metabolism	-	-	-	-	row-65
gene-YALI0_C10010g	YALI0_C10010g	9.10392	-2.34641	1.90013e-292	1.69169e-290	down	265.516	255.448	287.066	1056.23	1146.99	1160.42	16376	14796	18931	63741	67421	63962	GO:0005737;GO:0003908;GO:0032131;GO:0006284;GO:0051409;GO:0008168;GO:0006285;GO:0032993;GO:0003700;GO:0045893;GO:0008725;GO:0052822;GO:0052821;GO:0006974;GO:0043565;GO:0009274;GO:0045892;GO:0006307;GO:0005886;GO:0006304;GO:0080111;GO:0008270;GO:0043916;GO:0032259;GO:0006281;	CC;MF;MF;BP;BP;MF;BP;CC;MF;BP;MF;MF;MF;BP;MF;CC;BP;BP;CC;BP;BP;MF;MF;BP;BP;	cytoplasm;methylated-DNA-[protein]-cysteine S-methyltransferase activity;alkylated DNA binding;base-excision repair;response to nitrosative stress;methyltransferase activity;base-excision repair, AP site formation;protein-DNA complex;DNA-binding transcription factor activity;positive regulation of DNA-templated transcription;DNA-3-methyladenine glycosylase activity;DNA-3-methylguanine glycosylase…	-	-	-	YALI0C10010p [Yarrowia lipolytica CLIB122]	PF02805.20	Metal binding domain of Ada	Bifunctional transcriptional activator/DNA repair enzyme Ada OS=Escherichia coli (strain K12) OX=83333 GN=ada PE=1 SV=2	3RWC7	H	Metal binding domain of Ada	COG2169	Methylphosphotriester-DNA--protein-cysteine methyltransferase (N-terminal fragment of Ada), contains Zn-binding and two AraC-type DNA-binding domains	L	Replication, recombination and repair	-	-	-	-	row-66
gene-YALI0_D06149g	YALI0_D06149g	3.82048	-4.83095	2.40107e-290	2.10623e-288	down	2.4557	3.18653	1.77123	57.2284	56.9974	57.732	90	109	69	2034	1973	1874	GO:0007283;GO:0030445;GO:0048046;GO:0005615;GO:0009751;GO:0080027;GO:0009607;GO:0061052;GO:0061484;GO:0030198;GO:0005773;GO:0009617;GO:0000139;GO:0099503;GO:0005246;GO:0005576;GO:0007342;GO:0032934;GO:0010266;GO:0007339;GO:0070062;GO:0030414;GO:0009753;GO:0071944;GO:0009611;GO:0070374;GO:0015485;GO:0071555;GO:0009627;GO:0098609;GO:0045121;GO:0098552;GO:0042581;GO:0031640;GO:0005504;GO:0005539;GO:…	BP;CC;CC;CC;BP;BP;BP;BP;BP;BP;CC;BP;CC;CC;MF;CC;BP;MF;BP;BP;CC;MF;BP;CC;BP;BP;MF;BP;BP;BP;CC;CC;CC;BP;MF;MF;BP;BP;CC;CC;MF;MF;MF;CC;CC;BP;CC;BP;CC;BP;BP;CC;BP;BP;MF;BP;BP;CC;CC;MF;BP;CC;BP;BP;CC;BP;MF;CC;MF;CC;MF;CC;CC;CC;CC;CC;BP;	spermatogenesis;yeast-form cell wall;apoplast;extracellular space;response to salicylic acid;response to herbivore;response to biotic stimulus;negative regulation of cell growth involved in cardiac muscle cell development;hematopoietic stem cell homeostasis;extracellular matrix organization;vacuole;response to bacterium;Golgi membrane;secretory vesicle;calcium channel regulator activity;extracell…	-	-	-	YALI0D06149p [Yarrowia lipolytica CLIB122]	PF00188.30	Cysteine-rich secretory protein family	Protein PRY2 OS=Saccharomyces cerevisiae (strain ATCC 204508 / S288c) OX=559292 GN=PRY2 PE=1 SV=1	3RXCF	S	Belongs to the CRISP family	COG2340	Spore germination protein YkwD and related proteins with CAP (CSP/antigen 5/PR1) domain	DR	-	KOG3017	[S]	Function unknown;	Defense-related protein containing SCP domain	row-67
gene-YALI0_C14718g	YALI0_C14718g	6.04056	-2.4882	1.89001e-288	1.6339e-286	down	29.9893	32.6517	27.8815	140.855	142.951	131.265	1662	1699	1652	7635	7547	6499	GO:0005737;GO:0019702;GO:0005829;GO:0018216;GO:0042254;GO:0032259;GO:0016274;GO:0005634;	CC;MF;CC;BP;BP;BP;MF;CC;	cytoplasm;protein arginine N5-methyltransferase activity;cytosol;peptidyl-arginine methylation;ribosome biogenesis;methylation;protein-arginine N-methyltransferase activity;nucleus;	-	-	-	YALI0C14718p [Yarrowia lipolytica CLIB122]	PF08241.16	Methyltransferase domain	Protein arginine N-methyltransferase 2 OS=Yarrowia lipolytica (strain CLIB 122 / E 150) OX=284591 GN=RMT2 PE=3 SV=1	3RTFN	E	S-adenosyl-L-methionine-dependent protein-arginine N- methyltransferase that methylates the delta-nitrogen atom of arginine residues to form N5-methylarginine (type IV) in target proteins. Monomethylates ribosomal protein L12	COG4122	tRNA 5-hydroxyU34 O-methylase TrmR/YrrM	J	Translation, ribosomal structure and biogenesis	KOG1709	[E]	Amino acid transport and metabolism;	Guanidinoacetate methyltransferase and related proteins	row-68
gene-YALI0_C01001g	YALI0_C01001g	4.06827	-8.43702	3.19721e-281	2.72448e-279	down	0.682764	0.79021	0.370937	163.474	181.581	178.692	16	17	9	3630	3928	3624	-	-	-	-	-	-	YALI0C01001p [Yarrowia lipolytica CLIB122]	PF15836.9	SSTK-interacting protein, TSSK6-activating co-chaperone protein	-	-	-	-	-	-	-	-	-	-	-	-	row-69
gene-YALI0_D19558g	YALI0_D19558g	9.57171	-1.6299	4.27847e-277	3.59452e-275	down	476.603	486.62	469.868	1227.78	1221.31	1178.05	34165	32760	36014	86117	83438	75470	GO:0035579;GO:0055075;GO:0034157;GO:0015835;GO:0015386;GO:0042128;GO:0080144;GO:0010008;GO:0006857;GO:1904680;GO:0010167;GO:0030163;GO:0009408;GO:0070293;GO:0040010;GO:1904262;GO:0009860;GO:0089708;GO:0000325;GO:0034165;GO:0006979;GO:0005886;GO:0071916;GO:0070424;GO:0010150;GO:0015112;GO:0001878;GO:0015807;GO:0015706;GO:0002119;GO:0015078;GO:0042939;GO:1900101;GO:0140207;GO:0015833;GO:0006885;GO:…	CC;BP;BP;BP;MF;BP;BP;CC;BP;MF;BP;BP;BP;BP;BP;BP;BP;BP;CC;BP;BP;CC;MF;BP;BP;MF;BP;BP;BP;BP;MF;BP;BP;BP;BP;BP;CC;BP;MF;CC;BP;BP;BP;BP;BP;BP;CC;BP;BP;BP;BP;CC;BP;BP;BP;MF;CC;BP;CC;MF;CC;MF;CC;BP;BP;MF;CC;CC;BP;BP;BP;BP;BP;BP;BP;CC;MF;BP;MF;MF;CC;BP;CC;BP;CC;BP;CC;MF;BP;CC;MF;BP;BP;BP;MF;BP;MF;BP;CC;BP;BP;BP;BP;MF;CC;CC;MF;	specific granule membrane;potassium ion homeostasis;positive regulation of toll-like receptor 7 signaling pathway;peptidoglycan transport;potassium:proton antiporter activity;nitrate assimilation;intracellular amino acid homeostasis;endosome membrane;oligopeptide transport;peptide transmembrane transporter activity;response to nitrate;protein catabolic process;response to heat;renal absorption;po…	-	-	-	YALI0D19558p [Yarrowia lipolytica CLIB122]	PF00854.25	POT family	Peptide transporter PTR_C OS=Candida auris OX=498019 GN=PTR_C PE=3 SV=1	3RR1Z	P	Peptide transporter	COG3104	Dipeptide/tripeptide permease	E	Amino acid transport and metabolism	KOG1237	[E]	Amino acid transport and metabolism;	H+/oligopeptide symporter	row-70
gene-YALI0_E17787g	YALI0_E17787g	8.6235	-1.6445	1.45278e-275	1.20359e-273	down	248.253	249.503	240.205	631.941	630.504	624.2	10169	9599	10521	25328	24615	22851	GO:0048046;GO:0046187;GO:1990362;GO:0005737;GO:0006567;GO:0046526;GO:0052747;GO:0044238;GO:0140723;GO:0106321;GO:0009617;GO:0006116;GO:0045551;GO:0008152;GO:0005576;GO:0062040;GO:0010597;GO:0004024;GO:0019568;GO:0009809;GO:0046029;GO:0006069;GO:0035834;GO:0009753;GO:0009820;GO:0006068;GO:0016218;GO:0004022;GO:0005759;GO:0019170;GO:0003939;GO:0043958;GO:0006091;GO:0046294;GO:0019655;GO:0097308;GO:…	CC;BP;MF;CC;BP;MF;MF;BP;BP;MF;BP;BP;MF;BP;CC;CC;BP;MF;BP;BP;MF;BP;BP;BP;BP;BP;MF;MF;CC;MF;MF;MF;BP;BP;BP;BP;BP;BP;CC;BP;MF;MF;MF;BP;BP;BP;BP;BP;CC;BP;CC;MF;MF;MF;MF;MF;CC;BP;MF;MF;CC;BP;BP;MF;MF;MF;MF;MF;MF;MF;MF;CC;MF;MF;	apoplast;acetaldehyde catabolic process;butanol dehydrogenase (NAD+) activity;cytoplasm;threonine catabolic process;D-xylulose reductase activity;obsolete sinapyl alcohol dehydrogenase activity;primary metabolic process;patulin biosynthetic process;S-(hydroxymethyl)glutathione dehydrogenase (NADP+) activity;response to bacterium;NADH oxidation;cinnamyl-alcohol dehydrogenase activity;metabolic pro…	-	ko00350;ko01100;ko01110;ko00010;ko00071	Tyrosine metabolism;Metabolic pathways;Biosynthesis of secondary metabolites;Glycolysis / Gluconeogenesis;Fatty acid degradation	YALI0E17787p [Yarrowia lipolytica CLIB122]	PF00107.30	Zinc-binding dehydrogenase	Alcohol dehydrogenase 2 OS=Yarrowia lipolytica (strain CLIB 122 / E 150) OX=284591 GN=ADH2 PE=1 SV=1	3RR34	Q	alcohol dehydrogenase	COG1064	D-arabinose 1-dehydrogenase, Zn-dependent alcohol dehydrogenase family	G	Carbohydrate transport and metabolism	KOG0023	[Q]	Secondary metabolites biosynthesis, transport and catabolism;	Alcohol dehydrogenase, class V	row-71
gene-YALI0_E31845g	YALI0_E31845g	8.66438	-2.98778	2.91704e-272	2.38358e-270	down	141.188	152.151	183.918	1001.44	1045.73	1054.79	6523	6602	9085	45269	46044	43550	GO:2000182;GO:0043087;GO:0045586;GO:0030447;GO:0043035;GO:0051092;GO:0071236;GO:0010467;GO:0042826;GO:0060766;GO:0072303;GO:0001161;GO:0001701;GO:0044729;GO:0032534;GO:0002903;GO:0001975;GO:0098759;GO:0034465;GO:0048844;GO:0071363;GO:1900189;GO:0045475;GO:0042803;GO:0014018;GO:0034504;GO:0000977;GO:0006968;GO:0071504;GO:0001222;GO:2000045;GO:0001865;GO:0014901;GO:0010839;GO:0005737;GO:0006260;GO:…	BP;BP;BP;BP;MF;BP;BP;BP;MF;BP;BP;MF;BP;MF;BP;BP;BP;BP;BP;BP;BP;BP;BP;MF;BP;BP;MF;BP;BP;MF;BP;BP;BP;BP;CC;BP;BP;BP;MF;BP;BP;BP;CC;BP;BP;MF;MF;BP;BP;BP;BP;BP;BP;BP;BP;BP;BP;BP;BP;BP;BP;BP;BP;BP;BP;BP;BP;BP;BP;MF;BP;BP;BP;BP;BP;BP;BP;BP;MF;BP;BP;BP;BP;BP;BP;BP;BP;CC;CC;BP;BP;BP;BP;BP;BP;BP;BP;BP;BP;BP;BP;BP;BP;BP;BP;MF;BP;CC;BP;BP;BP;BP;BP;BP;BP;BP;BP;BP;BP;BP;BP;BP;BP;BP;MF;BP;BP;BP;BP;BP;BP;BP;BP;…	regulation of progesterone biosynthetic process;regulation of GTPase activity;regulation of gamma-delta T cell differentiation;filamentous growth;chromatin insulator sequence binding;positive regulation of NF-kappaB transcription factor activity;cellular response to antibiotic;gene expression;histone deacetylase binding;negative regulation of androgen receptor signaling pathway;positive regulatio…	-	-	-	YALI0E31845p [Yarrowia lipolytica CLIB122]	PF13465.10	Zinc-finger double domain	C2H2 finger domain transcription factor crzA OS=Aspergillus fumigatus (strain ATCC MYA-4609 / CBS 101355 / FGSC A1100 / Af293) OX=330879 GN=crzA PE=1 SV=1	3RV26	S	Zinc finger, C2H2 type	-	-	-	-	KOG1720	[V]	Defense mechanisms;	Protein tyrosine phosphatase CDC14	row-72
gene-YALI0_C22319g	YALI0_C22319g	5.43765	3.35392	2.51297e-269	2.02566e-267	up	144.669	140.047	155.917	10.9072	11.0394	13.3403	4378	3980	5044	323	319	361	GO:0042054;GO:0005737;GO:0005829;GO:0003676;GO:0018023;GO:0016279;GO:0018022;GO:0032259;GO:0008168;	MF;CC;CC;MF;BP;MF;BP;BP;MF;	histone methyltransferase activity;cytoplasm;cytosol;nucleic acid binding;peptidyl-lysine trimethylation;protein-lysine N-methyltransferase activity;peptidyl-lysine methylation;methylation;methyltransferase activity;	-	-	-	YALI0C22319p [Yarrowia lipolytica CLIB122]	PF10237.13	Probable N6-adenine methyltransferase	Protein-lysine N-methyltransferase EFM5 OS=Saccharomyces cerevisiae (strain ATCC 204508 / S288c) OX=559292 GN=EFM5 PE=1 SV=2	3RT9T	J	S-adenosyl-L-methionine-dependent protein-lysine N- methyltransferase that trimethylates elongation factor 1-alpha at 'Lys-79'	-	-	-	-	KOG3350	[S]	Function unknown;	Uncharacterized conserved protein	row-73
gene-YALI0_E35024g	YALI0_E35024g	8.47345	-2.05266	5.89672e-269	4.68986e-267	down	195.121	190.698	191.249	624.706	655.3	678.354	2793	2564	2927	8750	8940	8678	GO:0046521;GO:0102672;GO:0005783;GO:0005789;GO:0001561;	BP;MF;CC;CC;BP;	sphingoid catabolic process;fatty acid alpha-dioxygenase activity;endoplasmic reticulum;endoplasmic reticulum membrane;fatty acid alpha-oxidation;	-	-	-	YALI0E35024p [Yarrowia lipolytica CLIB122]	PF06127.15	2-hydroxy-palmitic acid dioxygenase Mpo1-like	2-hydroxy-palmitic acid dioxygenase mpo1 OS=Schizosaccharomyces pombe (strain 972 / ATCC 24843) OX=284812 GN=mpo1 PE=3 SV=2	3RUSN	S	Saccharomyces cerevisiae YGL010w	COG4539	2-hydroxy fatty acid dioxygenase MPO1 (alpha-oxidation of fatty acids)	I	Lipid transport and metabolism	KOG3292	[S]	Function unknown;	Predicted membrane protein	row-74
gene-YALI0_F04620g	YALI0_F04620g	8.7722	-2.01334	6.90605e-268	5.42034e-266	down	231.538	242.115	246.366	755.689	814.463	808.474	6117	6007	6959	19533	20505	19087	-	-	-	-	-	-	YALI0F04620p [Yarrowia lipolytica CLIB122]	-	-	-	-	-	-	-	-	-	-	-	-	-	-	row-75
gene-YALI0_D05467g	YALI0_D05467g	9.65919	1.84127	8.3986e-265	6.50619e-263	up	1630.04	1687.01	1752.22	382.047	383.998	391.501	138282	134404	158937	31713	31047	29682	GO:0008137;GO:0005737;GO:0030964;GO:0048038;GO:0051881;GO:0072593;GO:0022904;GO:0031966;GO:0005506;GO:0009061;GO:0019333;GO:0032981;GO:0042128;GO:0045272;GO:0070469;GO:0005758;GO:0005759;GO:1990204;GO:0016020;GO:0005747;GO:0043546;GO:0008863;GO:0051539;GO:0047985;GO:0009536;GO:0009507;GO:0051537;GO:0009055;GO:0045333;GO:0045271;GO:0042773;GO:0043231;GO:0008901;GO:0016491;GO:0005743;GO:0050583;GO:…	MF;CC;CC;MF;BP;BP;BP;CC;MF;BP;BP;BP;BP;CC;CC;CC;CC;CC;CC;CC;MF;MF;MF;MF;CC;CC;MF;MF;BP;CC;BP;CC;MF;MF;CC;MF;CC;CC;MF;MF;BP;CC;MF;BP;BP;CC;BP;BP;BP;MF;BP;BP;	NADH dehydrogenase (ubiquinone) activity;cytoplasm;NADH dehydrogenase complex;quinone binding;regulation of mitochondrial membrane potential;reactive oxygen species metabolic process;respiratory electron transport chain;mitochondrial membrane;iron ion binding;anaerobic respiration;denitrification pathway;mitochondrial respiratory chain complex I assembly;nitrate assimilation;obsolete plasma membr…	-	ko01100;ko00190	Metabolic pathways;Oxidative phosphorylation	YALI0D05467p [Yarrowia lipolytica CLIB122]	PF00384.26	Molybdopterin oxidoreductase	NADH-ubiquinone oxidoreductase 78 kDa subunit, mitochondrial OS=Neurospora crassa (strain ATCC 24698 / 74-OR23-1A / CBS 708.71 / DSM 1257 / FGSC 987) OX=367110 GN=nuo78 PE=1 SV=2	3RTRT	C	Belongs to the complex I 75 kDa subunit family	COG1034	NADH dehydrogenase/NADH:ubiquinone oxidoreductase 75 kD subunit (chain G)	C	Energy production and conversion	KOG2282	[C]	Energy production and conversion;	NADH-ubiquinone oxidoreductase, NDUFS1/75 kDa subunit	row-76
gene-YALI0_E28534g	YALI0_E28534g	7.93803	-1.96151	9.46722e-265	7.24e-263	down	141.415	133.137	135.825	418.173	437.6	451.658	4658	4118	4783	13475	13735	13294	-	-	-	-	-	-	YALI0E28534p [Yarrowia lipolytica CLIB122]	PF05635.15	23S rRNA-intervening sequence protein	-	-	-	-	-	-	-	-	-	-	-	-	row-77
gene-YALI0_E09603g	YALI0_E09603g	10.1718	-1.51065	4.66119e-262	3.51949e-260	down	773.767	756.891	734.608	1735.65	1777.09	1765.22	88963	81726	90307	195255	194726	181378	GO:0005739;GO:0005886;GO:0006538;GO:0006536;GO:0005829;GO:0006807;GO:0004352;GO:0070403;GO:0070404;GO:0006103;GO:0009274;GO:0019551;GO:0004354;GO:0070402;GO:0070401;	CC;CC;BP;BP;CC;BP;MF;MF;MF;BP;CC;BP;MF;MF;MF;	mitochondrion;plasma membrane;glutamate catabolic process;glutamate metabolic process;cytosol;obsolete nitrogen compound metabolic process;glutamate dehydrogenase (NAD+) activity;NAD+ binding;NADH binding;2-oxoglutarate metabolic process;peptidoglycan-based cell wall;obsolete glutamate catabolic process to 2-oxoglutarate;glutamate dehydrogenase (NADP+) activity;NADPH binding;NADP+ binding;	-	ko00250;ko00910;ko00220;ko00430;ko01100	Alanine, aspartate and glutamate metabolism;Nitrogen metabolism;Arginine biosynthesis;Taurine and hypotaurine metabolism;Metabolic pathways	YALI0E09603p [Yarrowia lipolytica CLIB122]	PF00208.25	Glutamate/Leucine/Phenylalanine/Valine dehydrogenase	NAD-specific glutamate dehydrogenase OS=Neurospora crassa (strain ATCC 24698 / 74-OR23-1A / CBS 708.71 / DSM 1257 / FGSC 987) OX=367110 GN=gdh-1 PE=1 SV=4	3RRRF	E	NAD( )-dependent glutamate dehydrogenase which degrades glutamate to ammonia and alpha-ketoglutarate	COG2902	NAD-specific glutamate dehydrogenase	E	Amino acid transport and metabolism	KOG2250	[E]	Amino acid transport and metabolism;	Glutamate/leucine/phenylalanine/valine dehydrogenases	row-78
gene-YALI0_D16775g	YALI0_D16775g	7.73537	-1.93187	2.4403e-261	1.81955e-259	down	121.297	123.142	115.677	358.437	375.252	389.88	4292	4092	4376	12408	12652	12327	GO:0005739;GO:0016872;GO:0020037;GO:0005743;	CC;MF;MF;CC;	mitochondrion;intramolecular lyase activity;heme binding;mitochondrial inner membrane;	-	-	-	YALI0D16775p [Yarrowia lipolytica CLIB122]	PF16035.9	Chalcone isomerase like	Altered inheritance of mitochondria protein 18, mitochondrial OS=Debaryomyces hansenii (strain ATCC 36239 / CBS 767 / BCRC 21394 / JCM 1990 / NBRC 0083 / IGC 2968) OX=284592 GN=AIM18 PE=3 SV=1	3RS6A	S	Altered inheritance of mitochondria protein 18, mitochondrial	-	-	-	-	-	-	-	-	row-79
gene-YALI0_B04290g	YALI0_B04290g	5.97319	-2.03494	8.00666e-261	5.89626e-259	down	34.3891	35.2653	31.4578	109.572	112.144	116.949	3450	3323	3374	10755	10722	10485	GO:0005615;GO:0051591;GO:0030837;GO:0009416;GO:0008330;GO:0006470;GO:0070262;GO:0007219;GO:0031965;GO:0030027;GO:0032496;GO:0048599;GO:0030335;GO:0016311;GO:0040028;GO:0016791;GO:0051301;GO:0004725;GO:0001706;GO:0008432;GO:0004721;GO:0007162;GO:0006979;GO:0048715;GO:0042995;GO:0005886;GO:0070373;GO:1905042;GO:1904754;GO:2000279;GO:0032355;GO:0051447;GO:0051321;GO:0098976;GO:0005634;GO:0033550;GO:…	CC;BP;BP;BP;MF;BP;BP;BP;CC;CC;BP;BP;BP;BP;BP;MF;BP;MF;BP;MF;MF;BP;BP;BP;CC;CC;BP;BP;BP;BP;BP;BP;BP;BP;CC;MF;MF;CC;CC;BP;BP;CC;BP;BP;BP;BP;BP;BP;MF;MF;BP;BP;BP;MF;BP;CC;MF;MF;BP;BP;BP;BP;BP;BP;CC;BP;BP;BP;BP;BP;BP;BP;CC;BP;BP;BP;BP;BP;BP;BP;BP;BP;BP;CC;BP;BP;BP;MF;BP;BP;CC;BP;CC;MF;BP;BP;BP;BP;BP;BP;BP;MF;BP;MF;CC;BP;CC;BP;BP;BP;CC;MF;BP;BP;MF;BP;BP;BP;BP;BP;CC;	extracellular space;response to cAMP;negative regulation of actin filament polymerization;response to light stimulus;protein tyrosine/threonine phosphatase activity;protein dephosphorylation;peptidyl-serine dephosphorylation;Notch signaling pathway;nuclear membrane;lamellipodium;response to lipopolysaccharide;oocyte development;positive regulation of cell migration;dephosphorylation;regulation of…	-	-	-	YALI0B04290p [Yarrowia lipolytica CLIB122]	PF00782.24	Dual specificity phosphatase, catalytic domain	Dual specificity protein phosphatase PPS1 OS=Saccharomyces cerevisiae (strain ATCC 204508 / S288c) OX=559292 GN=PPS1 PE=3 SV=1	3RRMZ	V	to Saccharomyces cerevisiae PPS1 (YBR276C)	-	-	-	-	KOG1716	[V]	Defense mechanisms;	Dual specificity phosphatase	row-80
gene-YALI0_F24937g	YALI0_F24937g	8.25383	-2.10506	1.44599e-258	1.04034e-256	down	161.513	155.952	168.967	547.974	562.716	601.946	6353	5761	7107	21090	21095	21160	GO:0006725;GO:0048316;GO:0042180;GO:0016854;GO:0005737;GO:0030447;GO:0046568;GO:0052747;GO:0052676;GO:0009718;GO:0045551;GO:0005576;GO:0016114;GO:0009813;GO:0006012;GO:0062040;GO:0010597;GO:0033721;GO:1901426;GO:0009809;GO:0043892;GO:0050661;GO:0006694;GO:0047890;GO:0052675;GO:0061727;GO:0003854;GO:0016614;GO:0004029;GO:0045552;GO:0042754;GO:0080110;GO:0005829;GO:0005783;GO:0140782;GO:0006090;GO:…	BP;BP;BP;MF;CC;BP;MF;MF;MF;BP;MF;CC;BP;BP;BP;CC;BP;MF;BP;BP;MF;MF;BP;MF;MF;BP;MF;MF;MF;MF;BP;BP;CC;CC;BP;BP;MF;BP;BP;BP;BP;MF;MF;MF;BP;MF;MF;BP;MF;MF;BP;BP;MF;BP;CC;CC;BP;	obsolete cellular aromatic compound metabolic process;seed development;cellular ketone metabolic process;racemase and epimerase activity;cytoplasm;filamentous growth;3-methylbutanal reductase [NAD(P)H] activity;obsolete sinapyl alcohol dehydrogenase activity;3-methylbutanal reductase (NADH) activity;anthocyanin-containing compound biosynthetic process;cinnamyl-alcohol dehydrogenase activity;extra…	-	-	-	YALI0F24937p [Yarrowia lipolytica CLIB122]	PF01370.25	NAD dependent epimerase/dehydratase family	Putative NADPH-dependent methylglyoxal reductase GRP2 OS=Candida albicans (strain SC5314 / ATCC MYA-2876) OX=237561 GN=GRP2 PE=1 SV=2	3RW81	V	Male sterility protein	COG0451	Nucleoside-diphosphate-sugar epimerase	M	Cell wall/membrane/envelope biogenesis	KOG1502	[V]	Defense mechanisms;	Flavonol reductase/cinnamoyl-CoA reductase	row-81
gene-YALI0_E23859g	YALI0_E23859g	4.63011	3.23333	1.44759e-258	1.04034e-256	up	76.9353	79.1786	78.6181	8.03857	6.14212	6.17916	5274	5097	5762	540	402	379	GO:0009941;GO:0015319;GO:0006817;GO:0006796;GO:0008283;GO:0038023;GO:0031526;GO:0070062;GO:0015293;GO:0016020;GO:0009706;GO:0005315;GO:0006814;GO:0009507;GO:0005783;GO:0055085;GO:0031214;GO:0005829;GO:0008272;GO:0016324;GO:0005316;GO:0030501;GO:0035435;GO:0005886;GO:0006811;GO:0009673;GO:0035844;GO:0001618;GO:0043123;GO:0005436;GO:0042802;	CC;MF;BP;BP;BP;MF;CC;CC;MF;CC;CC;MF;BP;CC;CC;BP;BP;CC;BP;CC;MF;BP;BP;CC;BP;MF;BP;MF;BP;MF;MF;	chloroplast envelope;obsolete sodium:inorganic phosphate symporter activity;phosphate ion transport;phosphate-containing compound metabolic process;cell population proliferation;signaling receptor activity;brush border membrane;extracellular exosome;symporter activity;membrane;chloroplast inner membrane;phosphate transmembrane transporter activity;sodium ion transport;chloroplast;endoplasmic reti…	-	-	-	YALI0E23859p [Yarrowia lipolytica CLIB122]	PF01384.24	Phosphate transporter family	Phosphate permease PHO89 OS=Saccharomyces cerevisiae (strain ATCC 204508 / S288c) OX=559292 GN=PHO89 PE=1 SV=1	3RRQQ	P	Sodium-phosphate symporter which plays a fundamental housekeeping role in phosphate transport	COG0306	Phosphate/sulfate permease	P	Inorganic ion transport and metabolism	KOG2493	[P]	Inorganic ion transport and metabolism;	Na+/Pi symporter	row-82
gene-YALI0_C16049g	YALI0_C16049g	7.2481	-2.37479	1.64652e-256	1.16923e-254	down	71.9125	72.571	75.2182	320.027	326.205	286.367	1825	1729	2041	7944	7887	6493	GO:0010494;GO:0002161;GO:0045296;GO:0005737;GO:0005524;GO:0009751;GO:0004602;GO:0005773;GO:0006438;GO:0014070;GO:0016114;GO:0005576;GO:0070062;GO:0010043;GO:0004364;GO:0009505;GO:0002182;GO:0009506;GO:0005509;GO:0009410;GO:0009615;GO:0018900;GO:0006749;GO:0045944;GO:0033197;GO:0005853;GO:0005829;GO:0005783;GO:0001046;GO:0000325;GO:0003700;GO:0006418;GO:0005840;GO:0042221;GO:0005507;GO:0005543;GO:…	CC;MF;MF;CC;MF;BP;MF;CC;BP;BP;BP;CC;CC;BP;MF;CC;BP;CC;MF;BP;BP;BP;BP;BP;BP;CC;CC;CC;MF;CC;MF;BP;CC;BP;MF;MF;BP;CC;MF;MF;BP;MF;MF;BP;BP;CC;CC;MF;BP;	cytoplasmic stress granule;aminoacyl-tRNA editing activity;cadherin binding;cytoplasm;ATP binding;response to salicylic acid;glutathione peroxidase activity;vacuole;valyl-tRNA aminoacylation;response to organic cyclic compound;terpenoid biosynthetic process;extracellular region;extracellular exosome;response to zinc ion;glutathione transferase activity;plant-type cell wall;cytoplasmic translation…	-	-	-	YALI0C16049p [Yarrowia lipolytica CLIB122]	PF00043.29	Glutathione S-transferase, C-terminal domain	Putative glutathione S-transferase C460.02c OS=Schizosaccharomyces pombe (strain 972 / ATCC 24843) OX=284812 GN=SPBC460.02c PE=3 SV=1	3R5HY	H	Involved in the oxidative stress response and detoxification	COG0625	Glutathione S-transferase	O	Posttranslational modification, protein turnover, chaperones	KOG0867	[O]	Posttranslational modification, protein turnover, chaperones;	Glutathione S-transferase	row-83
gene-YALI0_F05390g	YALI0_F05390g	7.1775	-2.39669	4.42926e-254	3.1083e-252	down	70.9818	63.6168	73.0068	316.582	288.355	289.888	3486	2934	3834	15212	13496	12723	GO:0004338;GO:0044407;GO:1990819;GO:0031589;GO:0000935;GO:0005737;GO:0031520;GO:0050839;GO:0005576;GO:0000272;GO:0030437;GO:0008810;GO:0046557;GO:0005975;GO:0052859;GO:0005628;GO:0071555;GO:0008422;GO:0005758;GO:1904541;GO:0007155;GO:0030245;GO:0098552;GO:0009044;GO:0009251;GO:0071704;GO:0005829;GO:0009277;GO:0070879;GO:0005619;GO:1903561;GO:0030435;GO:0044042;GO:0016740;GO:0031505;GO:0005886;GO:…	MF;BP;CC;BP;CC;CC;CC;MF;CC;BP;BP;MF;MF;BP;MF;CC;BP;MF;CC;BP;BP;BP;CC;MF;BP;BP;CC;CC;BP;CC;CC;BP;BP;MF;BP;CC;CC;MF;CC;CC;CC;BP;	glucan exo-1,3-beta-glucosidase activity;single-species biofilm formation in or on host organism;mating projection actin fusion focus;cell-substrate adhesion;division septum;cytoplasm;plasma membrane of cell tip;cell adhesion molecule binding;extracellular region;polysaccharide catabolic process;ascospore formation;cellulase activity;glucan endo-1,6-beta-glucosidase activity;carbohydrate metaboli…	-	ko01100;ko00500	Metabolic pathways;Starch and sucrose metabolism	YALI0F05390p [Yarrowia lipolytica CLIB122]	PF00150.22	Cellulase (glycosyl hydrolase family 5)	Glucan 1,3-beta-glucosidase OS=Yarrowia lipolytica (strain CLIB 122 / E 150) OX=284591 GN=EXG1 PE=3 SV=2	3RTK4	G	Belongs to the glycosyl hydrolase 5 (cellulase A) family	COG2730	Aryl-phospho-beta-D-glucosidase BglC, GH1 family	G	Carbohydrate transport and metabolism	-	-	-	-	row-84
gene-YALI0_D11704g	YALI0_D11704g	4.66224	2.92659	4.52811e-253	3.14072e-251	up	68.6344	73.18	75.0157	7.90311	8.24556	7.15381	4074	4079	4761	459	467	380	GO:1901605;GO:0005737;GO:0005524;GO:0006531;GO:0004412;GO:0009090;GO:0009086;GO:0008652;GO:0009088;GO:0050661;GO:0006530;GO:0042803;GO:0016310;GO:0009507;GO:0005829;GO:0004072;GO:0009067;GO:0019877;GO:0009274;GO:0009089;GO:0005886;GO:0051289;GO:0009570;GO:0042802;	BP;CC;MF;BP;MF;BP;BP;BP;BP;MF;BP;MF;BP;CC;CC;MF;BP;BP;CC;BP;CC;BP;CC;MF;	alpha-amino acid metabolic process;cytoplasm;ATP binding;aspartate metabolic process;homoserine dehydrogenase activity;homoserine biosynthetic process;methionine biosynthetic process;amino acid biosynthetic process;threonine biosynthetic process;NADP binding;asparagine catabolic process;protein homodimerization activity;phosphorylation;chloroplast;cytosol;aspartate kinase activity;aspartate famil…	-	ko00260;ko00261;ko01100;ko00270;ko00300;ko01210;ko01230;ko01110	Glycine, serine and threonine metabolism;Monobactam biosynthesis;Metabolic pathways;Cysteine and methionine metabolism;Lysine biosynthesis;2-Oxocarboxylic acid metabolism;Biosynthesis of amino acids;Biosynthesis of secondary metabolites	YALI0D11704p [Yarrowia lipolytica CLIB122]	PF00696.32	Amino acid kinase family	Aspartokinase OS=Saccharomyces cerevisiae (strain ATCC 204508 / S288c) OX=559292 GN=HOM3 PE=1 SV=2	3RRHT	E	Aspartokinase	COG0527	Aspartate kinase	E	Amino acid transport and metabolism	KOG0456	[E]	Amino acid transport and metabolism;	Aspartate kinase	row-85
gene-YALI0_E19338g	YALI0_E19338g	6.79858	-6.88618	4.26616e-250	2.92502e-248	down	11.1079	13.702	8.03702	1054.73	1072.28	1043.07	1364	1580	1056	126700	125463	114445	GO:0055075;GO:0051659;GO:0106134;GO:0006874;GO:0008344;GO:0021989;GO:0051117;GO:0086013;GO:0030317;GO:0000329;GO:0061454;GO:0014801;GO:0003056;GO:0030955;GO:0032809;GO:0042383;GO:0098794;GO:0030346;GO:1990239;GO:0090534;GO:0021987;GO:0086012;GO:0098978;GO:0010008;GO:0015629;GO:0005391;GO:0009410;GO:0031095;GO:1905056;GO:0032496;GO:0070509;GO:0060047;GO:1905145;GO:0051480;GO:1903416;GO:0097623;GO:…	BP;BP;BP;BP;BP;BP;MF;BP;BP;CC;BP;CC;BP;MF;CC;CC;CC;MF;MF;CC;BP;BP;CC;CC;CC;MF;BP;CC;MF;BP;BP;BP;BP;BP;BP;BP;MF;BP;MF;BP;MF;BP;BP;CC;MF;CC;CC;CC;BP;BP;BP;BP;BP;BP;CC;BP;CC;CC;CC;CC;CC;BP;MF;BP;BP;BP;BP;BP;BP;MF;CC;BP;BP;BP;BP;MF;CC;BP;CC;MF;CC;BP;CC;BP;BP;BP;CC;BP;CC;BP;CC;MF;BP;BP;CC;BP;MF;BP;MF;BP;BP;BP;BP;MF;CC;BP;BP;BP;CC;CC;MF;MF;MF;CC;MF;BP;BP;BP;BP;CC;CC;BP;CC;BP;BP;MF;MF;BP;BP;CC;BP;CC;BP;…	potassium ion homeostasis;maintenance of mitochondrion location;positive regulation of cardiac muscle cell contraction;intracellular calcium ion homeostasis;adult locomotory behavior;olfactory cortex development;ATPase binding;membrane repolarization during cardiac muscle cell action potential;flagellated sperm motility;fungal-type vacuole membrane;release of sequestered calcium ion into cytosol …	-	-	-	YALI0E19338p [Yarrowia lipolytica CLIB122]	PF00122.24	E1-E2 ATPase	Sodium/potassium exporting P-type ATPase 5 OS=Saccharomyces cerevisiae (strain ATCC 204508 / S288c) OX=559292 GN=ENA5 PE=1 SV=1	3RRQZ	P	Belongs to the cation transport ATPase (P-type) (TC 3.A.3) family	COG0474	Magnesium-transporting ATPase (P-type)	P	Inorganic ion transport and metabolism	KOG0202	[P]	Inorganic ion transport and metabolism;	Ca2+ transporting ATPase	row-86
gene-YALI0_E12683g	YALI0_E12683g	8.52887	2.3068	2.54675e-246	1.72629e-244	up	842.426	901.483	973.672	155.517	153.932	140.13	74211	74580	91710	13405	12924	11032	GO:0005737;GO:0030446;GO:0062040;GO:0009086;GO:0008705;GO:0044416;GO:0034605;GO:0046084;GO:0071266;GO:0035999;GO:0005829;GO:0009277;GO:0003871;GO:0006555;GO:0005886;GO:0008270;GO:0006534;GO:0009986;GO:0050667;GO:0032259;GO:0019280;GO:0005634;	CC;CC;CC;BP;MF;BP;BP;BP;BP;BP;CC;CC;MF;BP;CC;MF;BP;CC;BP;BP;BP;CC;	cytoplasm;hyphal cell wall;fungal biofilm matrix;methionine biosynthetic process;methionine synthase activity;obsolete induction by symbiont of host defense response;cellular response to heat;adenine biosynthetic process;'de novo' L-methionine biosynthetic process;tetrahydrofolate interconversion;cytosol;fungal-type cell wall;5-methyltetrahydropteroyltriglutamate-homocysteine S-methyltransferase …	-	ko01100;ko01230;ko00270;ko00450;ko01110	Metabolic pathways;Biosynthesis of amino acids;Cysteine and methionine metabolism;Selenocompound metabolism;Biosynthesis of secondary metabolites	YALI0E12683p [Yarrowia lipolytica CLIB122]	PF01717.22	Cobalamin-independent synthase, Catalytic domain	5-methyltetrahydropteroyltriglutamate--homocysteine methyltransferase OS=Candida albicans (strain SC5314 / ATCC MYA-2876) OX=237561 GN=MET6 PE=1 SV=2	3RRUW	E	to Saccharomyces cerevisiae MET6 (YER091C)	COG0620	Methionine synthase II (cobalamin-independent)	E	Amino acid transport and metabolism	KOG2263	[E]	Amino acid transport and metabolism;	Methionine synthase II (cobalamin-independent)	row-87
gene-YALI0_C11968g	YALI0_C11968g	10.4601	-2.0135	3.31499e-243	2.21385e-241	down	772.649	810.653	743.329	2371.57	2742.93	2566.99	13038	12847	13411	39155	44111	38710	-	-	-	-	-	-	YALI0C11968p [Yarrowia lipolytica CLIB122]	PF04931.17	DNA polymerase phi	-	-	-	-	-	-	-	-	-	-	-	-	row-88
gene-YALI0_D08228g	YALI0_D08228g	9.16021	1.97966	3.34027e-243	2.21385e-241	up	1247.16	1217.63	1297.37	267.157	245.197	268.017	44411	40720	49397	9309	8322	8530	GO:0043010;GO:0005757;GO:0007141;GO:0031966;GO:0009061;GO:0043490;GO:0009505;GO:0001889;GO:0031625;GO:0005758;GO:0051503;GO:0031514;GO:0042645;GO:0051480;GO:0000325;GO:0051900;GO:0015810;GO:0015865;GO:0043209;GO:0005886;GO:0008637;GO:0015207;GO:0031012;GO:0006783;GO:0070588;GO:0051282;GO:0046902;GO:0005778;GO:0005634;GO:0005347;GO:0015114;GO:0071817;GO:0015291;GO:0140988;GO:1902558;GO:0015078;GO:…	BP;CC;BP;CC;BP;BP;CC;BP;MF;CC;BP;CC;CC;BP;CC;BP;BP;BP;CC;CC;BP;MF;CC;BP;BP;BP;BP;CC;CC;MF;MF;CC;MF;MF;BP;MF;BP;BP;MF;CC;BP;MF;BP;BP;BP;BP;BP;CC;BP;BP;BP;BP;MF;BP;BP;BP;MF;BP;CC;BP;MF;MF;MF;MF;BP;CC;BP;BP;BP;MF;BP;MF;BP;BP;MF;BP;BP;BP;CC;CC;CC;BP;BP;CC;BP;BP;MF;CC;BP;MF;BP;BP;MF;BP;BP;BP;MF;BP;BP;BP;CC;BP;MF;CC;BP;BP;CC;BP;BP;BP;BP;BP;BP;MF;BP;BP;BP;BP;BP;BP;MF;CC;MF;BP;MF;BP;CC;BP;CC;BP;BP;CC;MF;…	camera-type eye development;mitochondrial permeability transition pore complex;male meiosis I;mitochondrial membrane;anaerobic respiration;malate-aspartate shuttle;plant-type cell wall;liver development;ubiquitin protein ligase binding;mitochondrial intermembrane space;adenine nucleotide transport;motile cilium;mitochondrial nucleoid;regulation of cytosolic calcium ion concentration;plant-type va…	-	-	-	ADP/ATP carrier protein [Yarrowia lipolytica CLIB122]	PF00153.31	Mitochondrial carrier protein	ADP,ATP carrier protein 2 OS=Saccharomyces cerevisiae (strain ATCC 204508 / S288c) OX=559292 GN=PET9 PE=1 SV=2	3RRAG	C	Belongs to the mitochondrial carrier (TC 2.A.29) family	-	-	-	-	KOG0749	[C]	Energy production and conversion;	Mitochondrial ADP/ATP carrier proteins	row-89
gene-YALI0_C16621g	YALI0_C16621g	10.6504	-1.69845	1.16066e-241	7.60808e-240	down	954.081	1017.51	986.601	2694.31	2578.37	2579.93	22983	23019	25411	63504	59194	55540	GO:0003677;GO:0072593;GO:0001836;GO:0001889;GO:0009410;GO:0045599;GO:0007005;GO:0032496;GO:0042645;GO:0000302;GO:0008631;GO:0071793;GO:0030335;GO:0019863;GO:0042554;GO:0042803;GO:0038001;GO:0016491;GO:0048666;GO:0043209;GO:0042743;GO:0006979;GO:0008637;GO:1902631;GO:0043524;GO:0004784;GO:0035902;GO:0005737;GO:1904706;GO:0045429;GO:0009791;GO:0060586;GO:0042542;GO:0035900;GO:0048773;GO:0009793;GO:…	MF;BP;BP;BP;BP;BP;BP;BP;CC;BP;BP;BP;BP;MF;BP;MF;BP;MF;BP;CC;BP;BP;BP;BP;BP;MF;BP;CC;BP;BP;BP;BP;BP;BP;BP;BP;BP;BP;BP;BP;BP;BP;CC;BP;BP;BP;MF;BP;BP;BP;BP;BP;CC;CC;BP;BP;BP;BP;BP;BP;BP;CC;BP;BP;CC;BP;BP;BP;CC;BP;BP;BP;BP;BP;CC;MF;BP;BP;BP;MF;BP;BP;BP;BP;BP;CC;BP;BP;MF;BP;BP;MF;BP;BP;BP;BP;BP;BP;BP;BP;MF;MF;BP;	DNA binding;reactive oxygen species metabolic process;release of cytochrome c from mitochondria;liver development;response to xenobiotic stimulus;negative regulation of fat cell differentiation;mitochondrion organization;response to lipopolysaccharide;mitochondrial nucleoid;response to reactive oxygen species;intrinsic apoptotic signaling pathway in response to oxidative stress;bacillithiol biosy…	-	ko04213;ko04146	Longevity regulating pathway - multiple species;Peroxisome	YALI0C16621p [Yarrowia lipolytica CLIB122]	PF02777.22	Iron/manganese superoxide dismutases, C-terminal domain	Superoxide dismutase [Mn], mitochondrial OS=Neurospora crassa (strain ATCC 24698 / 74-OR23-1A / CBS 708.71 / DSM 1257 / FGSC 987) OX=367110 GN=sod-2 PE=3 SV=1	3RWAC	Q	Destroys radicals which are normally produced within the cells and which are toxic to biological systems	COG0605	Superoxide dismutase	P	Inorganic ion transport and metabolism	KOG0876	[P]	Inorganic ion transport and metabolism;	Manganese superoxide dismutase	row-90
gene-YALI0_A19536g	YALI0_A19536g	6.63557	-2.53856	1.72279e-239	1.117e-237	down	46.4034	40.0675	48.6879	212.149	210.673	220.372	1896	1537	2127	8479	8202	8045	GO:0014032;GO:0048385;GO:0005615;GO:0097070;GO:0030278;GO:0009923;GO:0070403;GO:0001701;GO:0016114;GO:0031966;GO:0004745;GO:0018509;GO:0009410;GO:0061629;GO:0050235;GO:0046459;GO:0051287;GO:0007179;GO:0006703;GO:0009408;GO:0032496;GO:0003858;GO:0060349;GO:0004957;GO:0047713;GO:0008667;GO:0042803;GO:0009807;GO:0048703;GO:0007601;GO:0016491;GO:0042820;GO:0000785;GO:0006979;GO:0005886;GO:0046183;GO:…	BP;BP;CC;BP;BP;CC;MF;BP;BP;CC;MF;MF;BP;MF;MF;BP;MF;BP;BP;BP;BP;MF;BP;MF;MF;MF;MF;BP;BP;BP;MF;BP;CC;BP;CC;BP;CC;CC;BP;BP;BP;BP;MF;MF;MF;CC;BP;CC;MF;CC;BP;BP;MF;MF;BP;MF;BP;CC;MF;BP;BP;BP;CC;MF;BP;BP;BP;BP;BP;MF;BP;MF;BP;BP;CC;MF;BP;MF;BP;CC;MF;BP;BP;MF;BP;MF;MF;BP;MF;MF;BP;CC;BP;BP;CC;BP;CC;BP;MF;MF;BP;CC;MF;BP;CC;MF;MF;BP;BP;MF;BP;MF;BP;MF;BP;BP;BP;BP;BP;BP;BP;MF;MF;CC;BP;MF;BP;MF;BP;BP;BP;MF;BP;…	neural crest cell development;regulation of retinoic acid receptor signaling pathway;extracellular space;ductus arteriosus closure;regulation of ossification;fatty acid elongase complex;NAD+ binding;in utero embryonic development;terpenoid biosynthetic process;mitochondrial membrane;all-trans-retinol dehydrogenase (NAD+) activity;cis-2,3-dihydrobiphenyl-2,3-diol dehydrogenase activity;response to…	-	-	-	YALI0A19536p [Yarrowia lipolytica CLIB122]	PF00106.29	short chain dehydrogenase	Estradiol 17-beta-dehydrogenase 11 OS=Rattus norvegicus OX=10116 GN=Hsd17b11 PE=2 SV=1	3RXIW	Q	Belongs to the short-chain dehydrogenases reductases (SDR) family	COG0300	Short-chain dehydrogenase	R	General function prediction only	KOG1201	[Q]	Secondary metabolites biosynthesis, transport and catabolism;	Hydroxysteroid 17-beta dehydrogenase 11	row-91
gene-YALI0_B00572g	YALI0_B00572g	5.6955	2.80816	2.08138e-238	1.33499e-236	up	135.285	146.467	159.834	16.8094	15.9253	18.8791	9194	9348	11615	1118	1032	1147	GO:0072341;GO:0106313;GO:0043200;GO:0004489;GO:0005737;GO:0046500;GO:0106312;GO:0009086;GO:0071949;GO:0044877;GO:0009410;GO:0050661;GO:0050660;GO:0051593;GO:0001843;GO:0032991;GO:0070555;GO:0051087;GO:0035999;GO:0005829;GO:0001666;GO:0005739;GO:0006555;GO:0050667;GO:0033274;GO:0046653;GO:0070828;	MF;MF;BP;MF;CC;BP;MF;BP;MF;MF;BP;MF;MF;BP;BP;CC;BP;MF;BP;CC;BP;CC;BP;BP;BP;BP;BP;	modified amino acid binding;methylenetetrahydrofolate reductase (NADPH) activity;response to amino acid;methylenetetrahydrofolate reductase (NAD(P)H) activity;cytoplasm;S-adenosylmethionine metabolic process;methylenetetrahydrofolate reductase (NADH) activity;methionine biosynthetic process;FAD binding;protein-containing complex binding;response to xenobiotic stimulus;NADP binding;flavin adenine …	-	ko00670;ko01100;ko01200	One carbon pool by folate;Metabolic pathways;Carbon metabolism	YALI0B00572p [Yarrowia lipolytica CLIB122]	PF02219.21	Methylenetetrahydrofolate reductase	Methylenetetrahydrofolate reductase 2 OS=Saccharomyces cerevisiae (strain ATCC 204508 / S288c) OX=559292 GN=MET13 PE=1 SV=2	3RTQK	E	Methylenetetrahydrofolate reductase	COG0685	5,10-methylenetetrahydrofolate reductase	E	Amino acid transport and metabolism	KOG0564	[E]	Amino acid transport and metabolism;	5,10-methylenetetrahydrofolate reductase	row-92
gene-YALI0_A10659g	YALI0_A10659g	9.79326	2.43067	1.76294e-237	1.11872e-235	up	2281.24	2397.27	2164.55	371.865	301.591	363.884	80437	79383	81606	12830	10135	11467	GO:0043010;GO:0005757;GO:0007141;GO:0031966;GO:0009061;GO:0009505;GO:0001889;GO:0031625;GO:0005758;GO:0051503;GO:0031514;GO:0042645;GO:0051480;GO:0000325;GO:0051900;GO:0015865;GO:0043209;GO:0005886;GO:0008637;GO:0015207;GO:0031012;GO:0006783;GO:0070588;GO:0046902;GO:0005778;GO:0005634;GO:0005347;GO:0015114;GO:0071817;GO:0015291;GO:0140988;GO:1902558;GO:0015078;GO:0032094;GO:0035349;GO:0005509;GO:…	BP;CC;BP;CC;BP;CC;BP;MF;CC;BP;CC;CC;BP;CC;BP;BP;CC;CC;BP;MF;CC;BP;BP;BP;CC;CC;MF;MF;CC;MF;MF;BP;MF;BP;BP;MF;CC;BP;MF;BP;BP;BP;BP;BP;CC;BP;BP;MF;BP;BP;BP;MF;BP;CC;BP;MF;MF;BP;CC;BP;BP;BP;BP;MF;BP;MF;CC;BP;BP;MF;BP;BP;BP;CC;CC;CC;BP;BP;BP;CC;BP;BP;MF;CC;MF;BP;BP;MF;BP;BP;MF;BP;BP;BP;CC;BP;CC;BP;BP;CC;BP;BP;BP;BP;BP;BP;MF;BP;BP;BP;BP;BP;BP;MF;CC;MF;BP;MF;CC;BP;CC;BP;BP;CC;MF;BP;BP;BP;MF;BP;BP;MF;BP;…	camera-type eye development;mitochondrial permeability transition pore complex;male meiosis I;mitochondrial membrane;anaerobic respiration;plant-type cell wall;liver development;ubiquitin protein ligase binding;mitochondrial intermembrane space;adenine nucleotide transport;motile cilium;mitochondrial nucleoid;regulation of cytosolic calcium ion concentration;plant-type vacuole;regulation of mitoc…	-	-	-	ADP/ATP carrier protein [Yarrowia lipolytica CLIB122]	PF00153.31	Mitochondrial carrier protein	ADP,ATP carrier protein 2 OS=Saccharomyces cerevisiae (strain ATCC 204508 / S288c) OX=559292 GN=PET9 PE=1 SV=2	3RRAG	C	Belongs to the mitochondrial carrier (TC 2.A.29) family	-	-	-	-	KOG0749	[C]	Energy production and conversion;	Mitochondrial ADP/ATP carrier proteins	row-93
gene-YALI0_C03465g	YALI0_C03465g	9.72614	-2.49335	2.4668e-237	1.54889e-235	down	399.888	439.565	347.205	1674.98	1849.84	1933.86	7446	7687	6913	30515	32826	32180	GO:0009651;GO:0046685;GO:0005737;GO:0050821;GO:0042542;GO:0009408;GO:0032991;GO:0010286;GO:0051259;GO:0140311;GO:0051082;GO:0006457;GO:0009507;GO:0042802;GO:0045471;GO:0005788;GO:0006979;GO:0005634;GO:0046688;GO:0046686;GO:0006970;GO:0007010;GO:0071456;GO:0043621;	BP;BP;CC;BP;BP;BP;CC;BP;BP;MF;MF;BP;CC;MF;BP;CC;BP;CC;BP;BP;BP;BP;BP;MF;	response to salt stress;response to arsenic-containing substance;cytoplasm;protein stabilization;response to hydrogen peroxide;response to heat;protein-containing complex;heat acclimation;protein complex oligomerization;protein sequestering activity;unfolded protein binding;protein folding;chloroplast;identical protein binding;response to ethanol;endoplasmic reticulum lumen;response to oxidative …	-	-	-	YALI0C03465p [Yarrowia lipolytica CLIB122]	PF00011.25	Hsp20/alpha crystallin family	18.1 kDa class I heat shock protein (Fragment) OS=Medicago sativa OX=3879 GN=HSP18.1 PE=2 SV=1	3QUPW	O	Belongs to the small heat shock protein (HSP20) family	COG0071	Small heat shock protein IbpA, HSP20 family	O	Posttranslational modification, protein turnover, chaperones	KOG0710	[O]	Posttranslational modification, protein turnover, chaperones;	Molecular chaperone (small heat-shock protein Hsp26/Hsp42)	row-94
gene-YALI0_C23617g	YALI0_C23617g	9.06873	-1.66254	3.91001e-237	2.4295e-235	down	323.947	338.846	336.284	847.257	874.501	865.715	10217	10036	11340	26144	26284	24399	GO:0019740;GO:0000329;GO:0030428;GO:0140723;GO:0008519;GO:0005794;GO:0006846;GO:0015123;GO:0071944;GO:0006068;GO:0015293;GO:0015360;GO:0005774;GO:0055085;GO:0072488;GO:0071422;GO:0005789;GO:0006847;GO:0019413;GO:0071705;GO:0005739;GO:0022857;GO:0005886;GO:0006811;GO:0032580;GO:0035433;GO:0051321;GO:0000324;	BP;CC;CC;BP;MF;CC;BP;MF;CC;BP;MF;MF;CC;BP;BP;BP;CC;BP;BP;BP;CC;MF;CC;BP;CC;BP;BP;CC;	nitrogen utilization;fungal-type vacuole membrane;cell septum;patulin biosynthetic process;ammonium channel activity;Golgi apparatus;acetate transport;acetate transmembrane transporter activity;cell periphery;ethanol catabolic process;symporter activity;acetate:proton symporter activity;vacuolar membrane;transmembrane transport;ammonium transmembrane transport;succinate transmembrane transport;en…	-	-	-	YALI0C23617p [Yarrowia lipolytica CLIB122]	PF01184.23	GPR1/FUN34/yaaH family	Glyoxylate pathway regulator OS=Yarrowia lipolytica (strain CLIB 122 / E 150) OX=284591 GN=GPR1 PE=1 SV=3	3RTS3	S	to Saccharomyces cerevisiae ADY2 (YCR010C) and ATO2 (YNR002C)	COG1584	Succinate-acetate transporter SatP	C	Energy production and conversion	-	-	-	-	row-95
gene-YALI0_F12463g	YALI0_F12463g	9.67479	-1.50128	2.26786e-235	1.39462e-233	down	548.138	526.268	534.993	1233.19	1240.59	1252.65	49945	45034	52122	109945	107733	102005	GO:0009658;GO:0005737;GO:0005524;GO:0050821;GO:0051787;GO:0016887;GO:0034605;GO:0005759;GO:0042026;GO:0009408;GO:0043335;GO:0009536;GO:0051082;GO:0031249;GO:0009507;GO:0005829;GO:0006355;GO:0009274;GO:0000002;GO:0005739;GO:0005886;GO:0009532;GO:0009570;GO:0016020;GO:0042802;	BP;CC;MF;BP;MF;MF;BP;CC;BP;BP;BP;CC;MF;MF;CC;CC;BP;CC;BP;CC;CC;CC;CC;CC;MF;	chloroplast organization;cytoplasm;ATP binding;protein stabilization;misfolded protein binding;ATP hydrolysis activity;cellular response to heat;mitochondrial matrix;protein refolding;response to heat;protein unfolding;plastid;unfolded protein binding;denatured protein binding;chloroplast;cytosol;regulation of DNA-templated transcription;peptidoglycan-based cell wall;mitochondrial genome maintena…	-	-	-	YALI0F12463p [Yarrowia lipolytica CLIB122]	PF07724.18	AAA domain (Cdc48 subfamily)	Heat shock protein 78, mitochondrial OS=Candida albicans (strain SC5314 / ATCC MYA-2876) OX=237561 GN=HSP78 PE=3 SV=2	3RTT5	O	Belongs to the ClpA ClpB family	COG0542	ATP-dependent Clp protease, ATP-binding subunit ClpA	O	Posttranslational modification, protein turnover, chaperones	KOG1051	[O]	Posttranslational modification, protein turnover, chaperones;	Chaperone HSP104 and related ATP-dependent Clp proteases	row-96
gene-YALI0_F29337g	YALI0_F29337g	9.92966	-1.63212	5.47967e-232	3.33533e-230	down	628.853	597.835	609.321	1496.97	1556.57	1601.15	31614	28225	32752	73635	74578	71936	GO:0006533;GO:0006099;GO:0042383;GO:0007219;GO:0009505;GO:0009098;GO:0014850;GO:0006571;GO:0005777;GO:0042803;GO:1990267;GO:0000325;GO:0030315;GO:0051902;GO:0006520;GO:0043209;GO:0033585;GO:0007595;GO:0005886;GO:0019292;GO:0010150;GO:0055089;GO:0071456;GO:0005634;GO:0006522;GO:0035902;GO:0005737;GO:0009058;GO:0006103;GO:0004609;GO:0051384;GO:0006107;GO:0006094;GO:0032991;GO:0007565;GO:0008793;GO:…	BP;BP;CC;BP;CC;BP;BP;BP;CC;MF;BP;CC;CC;BP;BP;CC;BP;BP;CC;BP;BP;BP;BP;CC;BP;BP;CC;BP;BP;MF;BP;BP;BP;CC;BP;MF;BP;BP;BP;BP;BP;MF;BP;BP;MF;CC;BP;MF;CC;MF;BP;CC;BP;BP;MF;CC;BP;CC;CC;BP;BP;CC;BP;CC;CC;BP;BP;BP;BP;BP;BP;BP;MF;MF;BP;MF;MF;MF;CC;BP;CC;BP;MF;MF;BP;MF;MF;BP;BP;BP;CC;BP;BP;	aspartate catabolic process;tricarboxylic acid cycle;sarcolemma;Notch signaling pathway;plant-type cell wall;L-leucine biosynthetic process;response to muscle activity;tyrosine biosynthetic process;peroxisome;protein homodimerization activity;response to transition metal nanoparticle;plant-type vacuole;T-tubule;negative regulation of mitochondrial depolarization;amino acid metabolic process;myeli…	-	ko00400;ko00330;ko01210;ko00250;ko01110;ko01230;ko00350;ko00220;ko00270;ko01100;ko01200;ko00360	Phenylalanine, tyrosine and tryptophan biosynthesis;Arginine and proline metabolism;2-Oxocarboxylic acid metabolism;Alanine, aspartate and glutamate metabolism;Biosynthesis of secondary metabolites;Biosynthesis of amino acids;Tyrosine metabolism;Arginine biosynthesis;Cysteine and methionine metabolism;Metabolic pathways;Carbon metabolism;Phenylalanine metabolism	YALI0F29337p [Yarrowia lipolytica CLIB122]	PF00155.25	Aminotransferase class I and II	Aspartate aminotransferase, cytoplasmic OS=Schizosaccharomyces pombe (strain 972 / ATCC 24843) OX=284812 GN=aat2 PE=1 SV=1	3RRYZ	E	Aspartate aminotransferase	COG1448	Aspartate/aromatic aminotransferase	E	Amino acid transport and metabolism	KOG1412	[E]	Amino acid transport and metabolism;	Aspartate aminotransferase/Glutamic oxaloacetic transaminase AAT2/GOT1	row-97
gene-YALI0_C16775g	YALI0_C16775g	8.29199	-1.62981	2.22636e-231	1.34144e-229	down	198.736	199.336	191.054	485.064	492.384	513.418	8511	8017	8749	20325	20096	19650	GO:1904027;GO:0030168;GO:0048046;GO:0005615;GO:0051092;GO:0035307;GO:0009533;GO:0050821;GO:0009416;GO:0010275;GO:0061083;GO:0031977;GO:0030437;GO:0005797;GO:0030587;GO:0005758;GO:0030593;GO:0051082;GO:0005777;GO:0009267;GO:0000325;GO:0010050;GO:1904813;GO:0044794;GO:0043209;GO:0006979;GO:0016363;GO:0005886;GO:0048471;GO:0009704;GO:0005528;GO:0034967;GO:0044829;GO:0009579;GO:0005634;GO:0034389;GO:…	BP;BP;CC;CC;BP;BP;CC;BP;BP;BP;BP;CC;BP;CC;BP;CC;BP;MF;CC;BP;CC;BP;CC;BP;CC;BP;CC;CC;CC;BP;MF;CC;BP;CC;CC;BP;BP;CC;MF;BP;CC;BP;BP;MF;CC;CC;CC;BP;BP;CC;CC;BP;BP;BP;BP;BP;CC;BP;BP;BP;BP;BP;BP;BP;CC;CC;BP;BP;CC;BP;BP;BP;MF;MF;MF;CC;CC;CC;BP;CC;BP;CC;CC;BP;BP;BP;BP;CC;CC;CC;BP;CC;BP;CC;CC;CC;BP;BP;BP;BP;BP;CC;CC;MF;CC;CC;BP;MF;BP;CC;BP;MF;CC;MF;MF;MF;BP;CC;BP;CC;BP;MF;MF;BP;BP;BP;MF;CC;BP;BP;MF;CC;BP;…	negative regulation of collagen fibril organization;platelet activation;apoplast;extracellular space;positive regulation of NF-kappaB transcription factor activity;obsolete positive regulation of protein dephosphorylation;chloroplast stromal thylakoid;protein stabilization;response to light stimulus;NAD(P)H dehydrogenase complex assembly;regulation of protein refolding;thylakoid lumen;ascospore f…	-	-	-	YALI0C16775p [Yarrowia lipolytica CLIB122]	PF00160.25	Cyclophilin type peptidyl-prolyl cis-trans isomerase/CLD	Peptidyl-prolyl cis-trans isomerase D OS=Yarrowia lipolytica (strain CLIB 122 / E 150) OX=284591 GN=CPR6 PE=3 SV=1	3RS0G	O	Peptidyl-prolyl cis-trans isomerase	COG0652	Peptidyl-prolyl cis-trans isomerase (rotamase) - cyclophilin family	O	Posttranslational modification, protein turnover, chaperones	KOG0546	[O]	Posttranslational modification, protein turnover, chaperones;	HSP90 co-chaperone CPR7/Cyclophilin	row-98
gene-YALI0_E27654g	YALI0_E27654g	3.48801	-3.12493	3.9167e-228	2.33631e-226	down	3.67497	3.53498	3.74089	27.5552	26.4291	24.3435	301	272	327	2203	2058	1778	GO:0007283;GO:0005813;GO:0030165;GO:0005737;GO:0006631;GO:0005524;GO:0009620;GO:0042632;GO:0009514;GO:0005576;GO:0031966;GO:0005654;GO:0003997;GO:1904070;GO:0071949;GO:0042811;GO:0009611;GO:0033539;GO:0009506;GO:0006629;GO:0050660;GO:0005759;GO:0005782;GO:0016559;GO:0000038;GO:0051384;GO:0042594;GO:0033540;GO:0005504;GO:0006091;GO:0004085;GO:0003995;GO:0019395;GO:0006699;GO:0005777;GO:0001676;GO:…	BP;CC;MF;CC;BP;MF;BP;BP;CC;CC;CC;CC;MF;BP;MF;BP;BP;BP;CC;BP;MF;CC;CC;BP;BP;BP;BP;BP;MF;BP;MF;MF;BP;BP;CC;BP;MF;BP;CC;CC;MF;BP;BP;CC;MF;CC;BP;BP;BP;BP;MF;BP;BP;CC;CC;CC;MF;MF;	spermatogenesis;centrosome;PDZ domain binding;cytoplasm;fatty acid metabolic process;ATP binding;response to fungus;cholesterol homeostasis;glyoxysome;extracellular region;mitochondrial membrane;nucleoplasm;acyl-CoA oxidase activity;ascaroside biosynthetic process;FAD binding;pheromone biosynthetic process;response to wounding;fatty acid beta-oxidation using acyl-CoA dehydrogenase;plasmodesma;lip…	-	-	-	YALI0E27654p [Yarrowia lipolytica CLIB122]	PF01756.23	Acyl-CoA oxidase	Acyl-coenzyme A oxidase 2 OS=Yarrowia lipolytica (strain CLIB 122 / E 150) OX=284591 GN=POX2 PE=1 SV=1	3RRWI	I	Belongs to the acyl-CoA oxidase family	COG1960	Acyl-CoA dehydrogenase related to the alkylation response protein AidB	I	Lipid transport and metabolism	KOG0136	[I]	Lipid transport and metabolism;	Acyl-CoA oxidase	row-99
gene-YALI0_D07942g	YALI0_D07942g	6.92104	-2.14253	5.89841e-228	3.48357e-226	down	66.6761	57.5184	65.3379	226.198	232.378	226.351	3818	3093	4000	12672	12680	11582	GO:0014032;GO:0060166;GO:0046187;GO:0006567;GO:0005198;GO:0070403;GO:0030955;GO:0043010;GO:0050885;GO:1903179;GO:0004745;GO:0070384;GO:0008299;GO:0009505;GO:0001889;GO:0009410;GO:0051287;GO:0106435;GO:0032496;GO:0042645;GO:0009449;GO:0008631;GO:0004029;GO:0001947;GO:2000377;GO:0047105;GO:0005777;GO:0042803;GO:0016620;GO:0004028;GO:0006740;GO:0048386;GO:1904639;GO:0032570;GO:0006979;GO:0048048;GO:…	BP;BP;BP;BP;MF;MF;MF;BP;BP;BP;MF;BP;BP;CC;BP;BP;MF;MF;BP;CC;BP;BP;MF;BP;BP;MF;CC;MF;MF;MF;BP;BP;BP;BP;BP;BP;CC;BP;BP;BP;CC;BP;MF;MF;BP;CC;BP;MF;CC;BP;BP;MF;BP;BP;BP;MF;BP;BP;BP;MF;BP;BP;CC;BP;BP;BP;BP;BP;BP;BP;BP;MF;BP;BP;BP;MF;BP;MF;BP;BP;MF;BP;BP;BP;BP;BP;BP;MF;BP;BP;MF;BP;BP;BP;BP;BP;BP;CC;MF;BP;CC;BP;CC;BP;MF;BP;MF;BP;BP;MF;BP;BP;BP;CC;BP;BP;BP;BP;BP;BP;MF;CC;BP;BP;MF;MF;BP;BP;BP;BP;MF;MF;CC;…	neural crest cell development;olfactory pit development;acetaldehyde catabolic process;threonine catabolic process;structural molecule activity;NAD+ binding;potassium ion binding;camera-type eye development;neuromuscular process controlling balance;regulation of dopamine biosynthetic process;all-trans-retinol dehydrogenase (NAD+) activity;Harderian gland development;isoprenoid biosynthetic proces…	-	ko01100;ko00010;ko00360;ko00340;ko00350;ko01110;ko00410	Metabolic pathways;Glycolysis / Gluconeogenesis;Phenylalanine metabolism;Histidine metabolism;Tyrosine metabolism;Biosynthesis of secondary metabolites;beta-Alanine metabolism	YALI0D07942p [Yarrowia lipolytica CLIB122]	PF00171.26	Aldehyde dehydrogenase family	Putative aldehyde dehydrogenase-like protein C922.07c OS=Schizosaccharomyces pombe (strain 972 / ATCC 24843) OX=284812 GN=SPAC922.07c PE=3 SV=1	3RSPC	E	Belongs to the aldehyde dehydrogenase family	COG1012	Acyl-CoA reductase or other NAD-dependent aldehyde dehydrogenase	I	Lipid transport and metabolism	KOG2450	[C]	Energy production and conversion;	Aldehyde dehydrogenase	row-100
gene-YALI0_F24123g	YALI0_F24123g	8.68989	1.99476	1.89559e-227	1.10855e-225	up	885.927	934.745	907.767	197.715	174.581	187.496	17836	17673	19541	3895	3350	3374	GO:0045202;GO:0005737;GO:0097327;GO:0014069;GO:0002181;GO:0005730;GO:0009506;GO:0042788;GO:0003735;GO:0009793;GO:0003723;GO:0022625;GO:0005829;GO:0005783;GO:0009860;GO:0000325;GO:0005840;GO:0003729;GO:1990904;GO:0009986;GO:0022626;GO:0016020;GO:0006412;GO:0005634;	CC;CC;BP;CC;BP;CC;CC;CC;MF;BP;MF;CC;CC;CC;BP;CC;CC;MF;CC;CC;CC;CC;BP;CC;	synapse;cytoplasm;response to antineoplastic agent;postsynaptic density;cytoplasmic translation;nucleolus;plasmodesma;obsolete polysomal ribosome;structural constituent of ribosome;embryo development ending in seed dormancy;RNA binding;cytosolic large ribosomal subunit;cytosol;endoplasmic reticulum;pollen tube growth;plant-type vacuole;ribosome;mRNA binding;ribonucleoprotein complex;cell surface;…	-	ko03010	Ribosome	60S ribosomal protein L20 [Yarrowia lipolytica CLIB122]	PF01775.21	Ribosomal proteins 50S-L18Ae/60S-L20/60S-L18A	Large ribosomal subunit protein eL20 OS=Candida albicans (strain SC5314 / ATCC MYA-2876) OX=237561 GN=RPL20B PE=1 SV=1	3RS7Y	J	Belongs to the eukaryotic ribosomal protein eL20 family	-	-	-	-	KOG0829	[J]	Translation, ribosomal structure and biogenesis;	60S ribosomal protein L18A	row-101
gene-YALI0_D06930g	YALI0_D06930g	9.25384	-2.17972	2.6222e-226	1.51858e-224	down	332.715	343.509	276.207	1205.06	1143.24	1176.14	23270	22562	20655	82465	76203	73513	GO:0071456;GO:0030445;GO:0000955;GO:0005737;GO:0006559;GO:0009635;GO:0030446;GO:0008152;GO:0003984;GO:0034059;GO:0062040;GO:0030976;GO:0009083;GO:0009099;GO:0047434;GO:0009098;GO:0061629;GO:0050660;GO:0016831;GO:0009097;GO:0006572;GO:0000950;GO:0019752;GO:0006569;GO:0006091;GO:0019655;GO:0045944;GO:0047433;GO:0009536;GO:0000287;GO:0009507;GO:0005829;GO:0000949;GO:0006090;GO:0000951;GO:0050546;GO:…	BP;CC;BP;CC;BP;BP;CC;BP;MF;BP;CC;MF;BP;BP;MF;BP;MF;MF;MF;BP;BP;BP;BP;BP;BP;BP;BP;MF;CC;MF;CC;CC;BP;BP;BP;MF;BP;BP;CC;BP;CC;MF;BP;BP;CC;CC;BP;MF;CC;MF;BP;CC;MF;	cellular response to hypoxia;yeast-form cell wall;amino acid catabolic process via Ehrlich pathway;cytoplasm;L-phenylalanine catabolic process;response to herbicide;hyphal cell wall;metabolic process;acetolactate synthase activity;response to anoxia;fungal biofilm matrix;thiamine pyrophosphate binding;branched-chain amino acid catabolic process;L-valine biosynthetic process;indolepyruvate decarbo…	-	ko00010;ko01100;ko01110	Glycolysis / Gluconeogenesis;Metabolic pathways;Biosynthesis of secondary metabolites	YALI0D06930p [Yarrowia lipolytica CLIB122]	PF02776.22	Thiamine pyrophosphate enzyme, N-terminal TPP binding domain	Pyruvate decarboxylase OS=Hanseniaspora uvarum OX=29833 GN=PDC PE=3 SV=1	3RS6H	EH	Belongs to the TPP enzyme family	COG3961	TPP-dependent 2-oxoacid decarboxylase, includes indolepyruvate decarboxylase	GHR	-	KOG1184	[EH]	Amino acid transport and metabolism; Coenzyme transport and metabolism;	Thiamine pyrophosphate-requiring enzyme	row-102
gene-YALI0_E23045g	YALI0_E23045g	8.24304	-1.86144	3.10848e-226	1.78289e-224	down	179.533	165.322	180.484	510.568	531.074	520.419	6393	5529	6872	17790	18024	16562	GO:1904960;GO:0030016;GO:0016531;GO:0006878;GO:0003012;GO:0001701;GO:0022904;GO:0031966;GO:1901799;GO:0010498;GO:0014823;GO:0055070;GO:0051898;GO:0045454;GO:0019371;GO:0005759;GO:0009793;GO:0033617;GO:0015680;GO:0010608;GO:0005507;GO:0005743;GO:0001654;GO:0008535;GO:0005739;GO:0015979;GO:0034599;GO:0015035;GO:0046872;GO:0072659;GO:1900077;	BP;CC;MF;BP;BP;BP;BP;CC;BP;BP;BP;BP;BP;BP;BP;CC;BP;BP;BP;BP;MF;CC;BP;BP;CC;BP;BP;MF;MF;BP;BP;	positive regulation of cytochrome-c oxidase activity;myofibril;copper chaperone activity;intracellular copper ion homeostasis;muscle system process;in utero embryonic development;respiratory electron transport chain;mitochondrial membrane;negative regulation of proteasomal protein catabolic process;proteasomal protein catabolic process;response to activity;copper ion homeostasis;negative regulati…	-	-	-	YALI0E23045p [Yarrowia lipolytica CLIB122]	PF02630.18	SCO1/SenC	Protein SCO1, mitochondrial OS=Saccharomyces cerevisiae (strain ATCC 204508 / S288c) OX=559292 GN=SCO1 PE=1 SV=1	3RRF7	C	to Saccharomyces cerevisiae SCO2 (YBR024W) and SCO1 (YBR037C)	COG1999	Cytochrome oxidase Cu insertion factor, SCO1/SenC/PrrC family	O	Posttranslational modification, protein turnover, chaperones	KOG2792	[C]	Energy production and conversion;	Putative cytochrome C oxidase assembly protein	row-103
gene-YALI0_B11418g	YALI0_B11418g	6.97787	-1.81155	5.27543e-226	2.99695e-224	down	73.0944	71.2082	76.8487	207.965	214.012	213.355	6865	6281	7717	19110	19155	17907	GO:0050295;GO:0016042;GO:0005737;GO:0000329;GO:0004348;GO:0005829;GO:0000272;GO:0006680;GO:1901136;GO:1904462;GO:0043094;GO:0016020;GO:0005975;	MF;BP;CC;CC;MF;CC;BP;BP;BP;BP;BP;CC;BP;	steryl-beta-glucosidase activity;lipid catabolic process;cytoplasm;fungal-type vacuole membrane;glucosylceramidase activity;cytosol;polysaccharide catabolic process;glucosylceramide catabolic process;carbohydrate derivative catabolic process;ergosteryl 3-beta-D-glucoside catabolic process;cellular metabolic compound salvage;membrane;carbohydrate metabolic process;	-	-	-	YALI0B11418p [Yarrowia lipolytica CLIB122]	PF18564.5	Glycoside hydrolase family 5 C-terminal domain	Glucosylceramidase OS=Aspergillus fumigatus OX=746128 GN=egc1 PE=1 SV=1	3RRB5	G	Saccharomyces cerevisiae YIR007w	COG2730	Aryl-phospho-beta-D-glucosidase BglC, GH1 family	G	Carbohydrate transport and metabolism	-	-	-	-	row-104
gene-YALI0_B20306g	YALI0_B20306g	8.55458	-1.75418	1.26767e-223	7.13363e-222	down	221.059	222.54	233.432	607.04	628.683	633.174	7383	6981	8336	19838	20012	18899	GO:0034399;GO:0030445;GO:0031505;GO:0005886;GO:0071944;GO:0030447;GO:0005621;GO:0005829;GO:0009277;GO:0005934;GO:0005783;GO:0016887;GO:0071502;GO:0006886;GO:0005199;GO:0000324;GO:0005576;GO:0062040;	CC;CC;BP;CC;CC;BP;CC;CC;CC;CC;CC;MF;BP;BP;MF;CC;CC;CC;	nuclear periphery;yeast-form cell wall;fungal-type cell wall organization;plasma membrane;cell periphery;filamentous growth;cellular bud scar;cytosol;fungal-type cell wall;cellular bud tip;endoplasmic reticulum;ATP hydrolysis activity;cellular response to temperature stimulus;intracellular protein transport;structural constituent of cell wall;fungal-type vacuole;extracellular region;fungal biofil…	-	-	-	YALI0B20306p [Yarrowia lipolytica CLIB122]	PF04823.16	Herpesvirus UL49 tegument protein	Cell wall mannoprotein HSP150 OS=Saccharomyces cerevisiae (strain AWRI1631) OX=545124 GN=HSP150 PE=3 SV=1	3RUPF	S	to Saccharomyces cerevisiae	-	-	-	-	-	-	-	-	row-105
gene-YALI0_F23463g	YALI0_F23463g	6.42866	2.52844	2.67943e-221	1.49372e-219	up	214.282	218.304	242.634	29.6866	31.6451	34.4613	8678	8303	10507	1177	1222	1248	GO:0032263;GO:0048046;GO:0005737;GO:0005524;GO:0042102;GO:0004136;GO:0004001;GO:0005654;GO:0010613;GO:0042644;GO:0009506;GO:0019303;GO:0044209;GO:0019900;GO:0016301;GO:0006166;GO:0003723;GO:0046085;GO:0032922;GO:0042646;GO:0106383;GO:0016310;GO:0009507;GO:0005829;GO:0045335;GO:0080094;GO:0009156;GO:0005507;GO:0006144;GO:0005886;GO:0006175;GO:0006169;GO:0046872;GO:0044342;GO:0004747;GO:0009570;GO:…	BP;CC;CC;MF;BP;MF;MF;CC;BP;CC;CC;BP;BP;MF;MF;BP;MF;BP;BP;CC;BP;BP;CC;CC;CC;BP;BP;MF;BP;CC;BP;BP;MF;BP;MF;CC;CC;BP;	GMP salvage;apoplast;cytoplasm;ATP binding;positive regulation of T cell proliferation;deoxyadenosine kinase activity;adenosine kinase activity;nucleoplasm;positive regulation of cardiac muscle hypertrophy;chloroplast nucleoid;plasmodesma;D-ribose catabolic process;AMP salvage;kinase binding;kinase activity;purine ribonucleoside salvage;RNA binding;adenosine metabolic process;circadian regulation…	-	ko00230;ko01100	Purine metabolism;Metabolic pathways	YALI0F23463p [Yarrowia lipolytica CLIB122]	PF00294.28	pfkB family carbohydrate kinase	Adenosine kinase OS=Saccharomyces cerevisiae (strain ATCC 204508 / S288c) OX=559292 GN=ADO1 PE=1 SV=1	3RRNA	G	to Saccharomyces cerevisiae ADO1 (YJR105W)	COG0524	Sugar or nucleoside kinase, ribokinase family	G	Carbohydrate transport and metabolism	KOG2854	[G]	Carbohydrate transport and metabolism;	Possible pfkB family carbohydrate kinase	row-106
gene-YALI0_E23474g	YALI0_E23474g	4.18789	-3.12809	2.6341e-220	1.45485e-218	down	6.26899	6.48377	6.06678	47.1248	48.0382	39.3987	375	365	388	2758	2739	2107	GO:0005615;GO:0042448;GO:0042369;GO:0016114;GO:0008395;GO:0010291;GO:1901615;GO:0003958;GO:0101021;GO:0071555;GO:0009974;GO:0046483;GO:0010025;GO:0080110;GO:0008203;GO:0000325;GO:0070989;GO:0016491;GO:0008610;GO:0008401;GO:0010181;GO:0009822;GO:0016123;GO:0050649;GO:0010430;GO:0018685;GO:0140981;GO:0080133;GO:0001890;GO:0070330;GO:0048252;GO:0005737;GO:0005496;GO:0017000;GO:0006694;GO:0048653;GO:…	CC;BP;BP;BP;MF;MF;BP;MF;MF;BP;MF;BP;BP;BP;BP;CC;BP;MF;BP;MF;MF;BP;BP;MF;BP;MF;MF;MF;BP;MF;BP;CC;MF;BP;BP;BP;CC;BP;CC;BP;MF;CC;MF;MF;BP;BP;BP;BP;BP;BP;BP;BP;CC;BP;MF;MF;BP;CC;BP;BP;MF;BP;MF;MF;MF;BP;BP;CC;MF;CC;BP;MF;MF;BP;MF;BP;MF;BP;CC;BP;BP;BP;BP;MF;BP;BP;BP;BP;BP;MF;MF;MF;BP;MF;BP;MF;CC;BP;BP;BP;MF;BP;MF;BP;MF;BP;BP;MF;CC;	extracellular space;progesterone metabolic process;vitamin D catabolic process;terpenoid biosynthetic process;steroid hydroxylase activity;carotene beta-ring hydroxylase activity;organic hydroxy compound metabolic process;NADPH-hemoprotein reductase activity;estrogen 2-hydroxylase activity;cell wall organization;obsolete zeinoxanthin epsilon hydroxylase activity;obsolete heterocycle metabolic pro…	-	-	-	YALI0E23474p [Yarrowia lipolytica CLIB122]	PF00067.26	Cytochrome P450	Cytochrome P450 52A12 OS=Debaryomyces hansenii OX=4959 GN=CYP52A12 PE=2 SV=2	3RRNE	Q	Belongs to the cytochrome P450 family	COG2124	Cytochrome P450	QV	-	KOG0157	[QI]	Secondary metabolites biosynthesis, transport and catabolism; Lipid transport and metabolism;	Cytochrome P450 CYP4/CYP19/CYP26 subfamilies	row-107
gene-YALI0_F08569g	YALI0_F08569g	8.32677	2.00993	5.13414e-219	2.80965e-217	up	703.036	715.665	712.138	155.72	134.988	141.866	17263	16503	18697	3742	3159	3114	GO:0045202;GO:0140236;GO:0005737;GO:0140242;GO:0019843;GO:0098794;GO:0005654;GO:0070062;GO:0009505;GO:0002181;GO:0009506;GO:0005730;GO:0006413;GO:0042788;GO:0003735;GO:0003723;GO:0000049;GO:0015935;GO:0006450;GO:0032040;GO:0009507;GO:0098793;GO:0005829;GO:0005783;GO:0045335;GO:0000325;GO:0005840;GO:0042274;GO:0005925;GO:0030686;GO:0022627;GO:0003729;GO:1990904;GO:0031012;GO:0006407;GO:0022626;GO:…	CC;BP;CC;BP;MF;CC;CC;CC;CC;BP;CC;CC;BP;CC;MF;MF;MF;CC;BP;CC;CC;CC;CC;CC;CC;CC;CC;BP;CC;CC;CC;MF;CC;CC;BP;CC;BP;CC;BP;	synapse;translation at presynapse;cytoplasm;translation at postsynapse;rRNA binding;postsynapse;nucleoplasm;extracellular exosome;plant-type cell wall;cytoplasmic translation;plasmodesma;nucleolus;translational initiation;obsolete polysomal ribosome;structural constituent of ribosome;RNA binding;tRNA binding;small ribosomal subunit;regulation of translational fidelity;small-subunit processome;chl…	-	ko03010	Ribosome	40S ribosomal protein S5 [Yarrowia lipolytica CLIB122]	PF00177.25	Ribosomal protein S7p/S5e	Small ribosomal subunit protein uS7 OS=Neurospora crassa (strain ATCC 24698 / 74-OR23-1A / CBS 708.71 / DSM 1257 / FGSC 987) OX=367110 GN=rps-5 PE=1 SV=2	3RS7K	J	Belongs to the universal ribosomal protein uS7 family	COG0049	Ribosomal protein S7	J	Translation, ribosomal structure and biogenesis	KOG3291	[J]	Translation, ribosomal structure and biogenesis;	Ribosomal protein S7	row-108
gene-YALI0_E23694g	YALI0_E23694g	8.72013	2.45752	2.43988e-218	1.32308e-216	up	1123.75	1031.44	1120.46	184.824	151.101	151.82	32301	27843	34436	5198	4140	3900	GO:0003677;GO:0061481;GO:0051092;GO:0032587;GO:0044390;GO:0098794;GO:0045739;GO:0006413;GO:0042788;GO:0003735;GO:0019900;GO:0015935;GO:0000056;GO:0005777;GO:0000325;GO:0051301;GO:0000278;GO:0030686;GO:0016363;GO:0005886;GO:0031116;GO:0043524;GO:1990090;GO:0031012;GO:0005819;GO:0022626;GO:0015631;GO:0006281;GO:0005634;GO:0043507;GO:0032357;GO:0051536;GO:0005737;GO:0051225;GO:0019843;GO:0005844;GO:…	MF;BP;BP;CC;MF;CC;BP;BP;CC;MF;MF;CC;BP;CC;CC;BP;BP;CC;CC;CC;BP;BP;BP;CC;CC;CC;MF;BP;CC;BP;MF;MF;CC;BP;MF;CC;CC;BP;MF;CC;CC;BP;MF;CC;CC;BP;BP;BP;BP;BP;MF;BP;BP;MF;MF;BP;CC;BP;CC;CC;BP;BP;CC;MF;CC;BP;BP;BP;CC;CC;BP;BP;CC;CC;BP;BP;MF;BP;CC;MF;CC;CC;MF;CC;BP;CC;BP;BP;MF;MF;MF;BP;MF;CC;CC;CC;CC;MF;MF;MF;MF;CC;MF;BP;BP;CC;MF;	DNA binding;response to TNF agonist;positive regulation of NF-kappaB transcription factor activity;ruffle membrane;ubiquitin-like protein conjugating enzyme binding;postsynapse;positive regulation of DNA repair;translational initiation;obsolete polysomal ribosome;structural constituent of ribosome;kinase binding;small ribosomal subunit;ribosomal small subunit export from nucleus;peroxisome;plant-…	-	ko03010	Ribosome	40S ribosomal protein S3 [Yarrowia lipolytica CLIB122]	PF00189.24	Ribosomal protein S3, C-terminal domain	Small ribosomal subunit protein uS3 OS=Saccharomyces cerevisiae (strain ATCC 204508 / S288c) OX=559292 GN=RPS3 PE=1 SV=5	3RSSB	J	Belongs to the universal ribosomal protein uS3 family	COG0092	Ribosomal protein S3	J	Translation, ribosomal structure and biogenesis	KOG3181	[J]	Translation, ribosomal structure and biogenesis;	40S ribosomal protein S3	row-109
gene-YALI0_D05489g	YALI0_D05489g	4.91687	2.5957	4.14195e-217	2.22583e-215	up	77.0551	81.5962	75.9654	10.999	11.3215	9.3581	4565	4539	4812	638	640	496	GO:0002939;GO:0070901;GO:0005737;GO:0008175;GO:0052906;GO:0016765;GO:0005759;GO:0102522;GO:0006400;GO:0030488;GO:0005634;GO:0005654;	BP;BP;CC;MF;MF;MF;CC;MF;BP;BP;CC;CC;	tRNA N1-guanine methylation;mitochondrial tRNA methylation;cytoplasm;tRNA methyltransferase activity;tRNA (guanine(37)-N1)-methyltransferase activity;transferase activity, transferring alkyl or aryl (other than methyl) groups;mitochondrial matrix;tRNA 4-demethylwyosine alpha-amino-alpha-carboxypropyltransferase activity;tRNA modification;tRNA methylation;nucleus;nucleoplasm;	-	-	-	YALI0D05489p [Yarrowia lipolytica CLIB122]	PF02475.20	Met-10+ like-protein	tRNA (guanine(37)-N1)-methyltransferase OS=Yarrowia lipolytica (strain CLIB 122 / E 150) OX=284591 GN=TRM5 PE=3 SV=1	3RSE4	A	Specifically methylates the N1 position of guanosine-37 in various cytoplasmic and mitochondrial tRNAs. Methylation is not dependent on the nature of the nucleoside 5' of the target nucleoside. This is the first step in the biosynthesis of wybutosine (yW), a modified base adjacent to the anticodon of tRNAs and required for accurate decoding	COG2520	tRNA G37 N-methylase Trm5	J	Translation, ribosomal structure and biogenesis	KOG2078	[A]	RNA processing and modification;	tRNA modification enzyme	row-110
gene-YALI0_A20152g	YALI0_A20152g	2.24714	-4.50109	1.98073e-216	1.05492e-214	down	0.649137	0.762378	0.601357	12.461	12.7616	12.2784	64	71	64	1197	1194	1077	GO:0098794;GO:0009505;GO:0098978;GO:0002182;GO:0009410;GO:0030587;GO:0045694;GO:0000244;GO:0009631;GO:2000767;GO:0042256;GO:0051015;GO:0000325;GO:1904813;GO:0045901;GO:0005886;GO:0031012;GO:0032355;GO:0006314;GO:0005634;GO:0003746;GO:0071013;GO:0005737;GO:0015030;GO:0019843;GO:0034976;GO:0016607;GO:0002039;GO:0042542;GO:0062040;GO:0005730;GO:0042254;GO:0005525;GO:0009793;GO:0051593;GO:0051087;GO:…	CC;CC;CC;BP;BP;BP;BP;BP;BP;BP;BP;MF;CC;CC;BP;CC;CC;BP;BP;CC;MF;CC;CC;CC;MF;BP;CC;MF;BP;CC;CC;BP;MF;BP;BP;MF;CC;CC;BP;BP;BP;BP;CC;BP;MF;CC;BP;BP;BP;MF;MF;BP;CC;CC;CC;CC;CC;BP;BP;BP;BP;BP;CC;CC;BP;CC;BP;BP;CC;BP;BP;CC;CC;BP;CC;MF;BP;MF;BP;BP;CC;CC;MF;MF;CC;CC;BP;MF;MF;MF;BP;MF;CC;BP;CC;CC;CC;	postsynapse;plant-type cell wall;glutamatergic synapse;cytoplasmic translational elongation;response to xenobiotic stimulus;sorocarp development;regulation of embryo sac egg cell differentiation;spliceosomal tri-snRNP complex assembly;cold acclimation;positive regulation of cytoplasmic translation;cytosolic ribosome assembly;actin filament binding;plant-type vacuole;ficolin-1-rich granule lumen;p…	-	-	-	YALI0A20152p [Yarrowia lipolytica CLIB122]	PF00009.31	Elongation factor Tu GTP binding domain	Elongation factor 2 OS=Komagataella pastoris OX=4922 GN=EFT1 PE=3 SV=1	3RSGV	J	Catalyzes the GTP-dependent ribosomal translocation step during translation elongation. During this step, the ribosome changes from the pre-translocational (PRE) to the post- translocational (POST) state as the newly formed A-site-bound peptidyl-tRNA and P-site-bound deacylated tRNA move to the P and E sites, respectively. Catalyzes the coordinated movement of the two tRNA molecules, the mRNA and…	COG0480	Translation elongation factor EF-G, a GTPase	J	Translation, ribosomal structure and biogenesis	KOG0469	[J]	Translation, ribosomal structure and biogenesis;	Elongation factor 2	row-111
gene-YALI0_E31911g	YALI0_E31911g	8.47741	1.87877	6.72509e-213	3.55001e-211	up	755.343	775.06	731.041	177.824	156.629	168.247	19162	18466	19830	4414	3787	3815	GO:0000470;GO:0009941;GO:0045202;GO:0140236;GO:0005737;GO:0042301;GO:0090696;GO:0140242;GO:0043009;GO:0019843;GO:0005576;GO:0098794;GO:0070062;GO:0042541;GO:0014069;GO:0002181;GO:0009506;GO:0005730;GO:0042788;GO:0003735;GO:0042254;GO:0003723;GO:0000049;GO:0022625;GO:0009536;GO:0005777;GO:0009535;GO:0098793;GO:0009507;GO:0005829;GO:0000055;GO:0005840;GO:0045471;GO:0006417;GO:0005925;GO:0005739;GO:…	BP;CC;CC;BP;CC;MF;BP;BP;BP;MF;CC;CC;CC;BP;CC;BP;CC;CC;CC;MF;BP;MF;MF;CC;CC;CC;CC;CC;CC;CC;BP;CC;BP;BP;CC;CC;MF;CC;CC;BP;CC;CC;CC;BP;CC;	maturation of LSU-rRNA;chloroplast envelope;synapse;translation at presynapse;cytoplasm;phosphate ion binding;post-embryonic plant organ development;translation at postsynapse;chordate embryonic development;rRNA binding;extracellular region;postsynapse;extracellular exosome;hemoglobin biosynthetic process;postsynaptic density;cytoplasmic translation;plasmodesma;nucleolus;obsolete polysomal riboso…	-	ko03010	Ribosome	60S ribosomal protein L1 [Yarrowia lipolytica CLIB122]	PF00687.25	Ribosomal protein L1p/L10e family	Large ribosomal subunit protein uL1 OS=Candida albicans (strain SC5314 / ATCC MYA-2876) OX=237561 GN=RPL10A PE=3 SV=2	3RRGP	J	Belongs to the universal ribosomal protein uL1 family	COG0081	Ribosomal protein L1	J	Translation, ribosomal structure and biogenesis	KOG1570	[J]	Translation, ribosomal structure and biogenesis;	60S ribosomal protein L10A	row-112
gene-YALI0_A13387g	YALI0_A13387g	7.27117	2.48394	2.27379e-211	1.18975e-209	up	408.324	393.995	401.625	62.2108	49.9005	63.8579	26847	24328	28235	4003	3127	3753	GO:0005737;GO:0005524;GO:0043200;GO:0043066;GO:0009416;GO:0016787;GO:0014070;GO:0005576;GO:0009063;GO:0005839;GO:0016597;GO:0009744;GO:0009749;GO:0009506;GO:0008652;GO:0001889;GO:0017000;GO:0009750;GO:0070981;GO:0006529;GO:0009646;GO:0031667;GO:0032870;GO:0006541;GO:0045931;GO:0042803;GO:1904044;GO:0004071;GO:0005829;GO:0045335;GO:0042538;GO:0042802;GO:0006520;GO:0009612;GO:0097164;GO:0009636;GO:…	CC;MF;BP;BP;BP;MF;BP;CC;BP;CC;MF;BP;BP;CC;BP;BP;BP;BP;BP;BP;BP;BP;BP;BP;BP;MF;BP;MF;CC;CC;BP;MF;BP;BP;BP;BP;BP;CC;BP;BP;BP;CC;MF;	cytoplasm;ATP binding;response to amino acid;negative regulation of apoptotic process;response to light stimulus;hydrolase activity;response to organic cyclic compound;extracellular region;amino acid catabolic process;proteasome core complex;amino acid binding;response to sucrose;response to glucose;plasmodesma;amino acid biosynthetic process;liver development;antibiotic biosynthetic process;resp…	-	ko01110;ko01100;ko01230;ko00250	Biosynthesis of secondary metabolites;Metabolic pathways;Biosynthesis of amino acids;Alanine, aspartate and glutamate metabolism	YALI0A13387p [Yarrowia lipolytica CLIB122]	PF00733.25	Asparagine synthase	Asparagine synthetase [glutamine-hydrolyzing] 2 OS=Saccharomyces cerevisiae (strain ATCC 204508 / S288c) OX=559292 GN=ASN2 PE=1 SV=2	3RS6X	E	asparagine synthetase	COG0367	Asparagine synthetase B (glutamine-hydrolyzing)	E	Amino acid transport and metabolism	KOG0571	[E]	Amino acid transport and metabolism;	Asparagine synthase (glutamine-hydrolyzing)	row-113
gene-YALI0_E14465g	YALI0_E14465g	8.43559	2.3124	1.96259e-209	1.01799e-207	up	826.982	883.663	844.911	158.345	127.561	134.712	25022	25109	27334	4688	3679	3643	GO:0045202;GO:0045296;GO:0005737;GO:0070181;GO:0001731;GO:0019843;GO:0045903;GO:0098794;GO:0005654;GO:0070062;GO:0009505;GO:0005730;GO:0002181;GO:0009506;GO:0019899;GO:0044877;GO:0071353;GO:0042788;GO:0003735;GO:0003723;GO:0015935;GO:0032040;GO:0051443;GO:0005829;GO:0048477;GO:0005840;GO:0045471;GO:0006364;GO:0005925;GO:0003729;GO:1990904;GO:0017134;GO:0031012;GO:0000028;GO:0046677;GO:0006407;GO:…	CC;MF;CC;MF;BP;MF;BP;CC;CC;CC;CC;CC;BP;CC;MF;MF;BP;CC;MF;MF;CC;CC;BP;CC;BP;CC;BP;BP;CC;MF;CC;MF;CC;BP;BP;BP;CC;BP;CC;CC;BP;CC;	synapse;cadherin binding;cytoplasm;small ribosomal subunit rRNA binding;formation of translation preinitiation complex;rRNA binding;positive regulation of translational fidelity;postsynapse;nucleoplasm;extracellular exosome;plant-type cell wall;nucleolus;cytoplasmic translation;plasmodesma;enzyme binding;protein-containing complex binding;cellular response to interleukin-4;obsolete polysomal ribo…	-	ko03010	Ribosome	40S ribosomal protein S2 [Yarrowia lipolytica CLIB122]	PF00333.24	Ribosomal protein S5, N-terminal domain	Small ribosomal subunit protein uS5 OS=Saccharomyces cerevisiae (strain ATCC 204508 / S288c) OX=559292 GN=RPS2 PE=1 SV=3	3RT7W	J	Belongs to the universal ribosomal protein uS5 family	COG0098	Ribosomal protein S5	J	Translation, ribosomal structure and biogenesis	KOG0877	[J]	Translation, ribosomal structure and biogenesis;	40S ribosomal protein S2/30S ribosomal protein S5	row-114
gene-YALI0_D13882g	YALI0_D13882g	9.28017	1.95662	1.80479e-208	9.28067e-207	up	1340.7	1352.68	1365.7	310.012	278.476	266.726	25899	24540	28208	5860	5127	4605	GO:0045202;GO:0140236;GO:0005737;GO:0140242;GO:0019843;GO:0070180;GO:0000027;GO:0098794;GO:0070062;GO:0014069;GO:0002181;GO:0005730;GO:0009506;GO:0003735;GO:0003723;GO:0000381;GO:0022625;GO:0009536;GO:0098793;GO:0009507;GO:0005829;GO:0005783;GO:0000325;GO:0005840;GO:0045901;GO:0005925;GO:0003729;GO:1990904;GO:0015934;GO:0008270;GO:0022626;GO:0016020;GO:0006412;GO:0005634;	CC;BP;CC;BP;MF;MF;BP;CC;CC;CC;BP;CC;CC;MF;MF;BP;CC;CC;CC;CC;CC;CC;CC;CC;BP;CC;MF;CC;CC;MF;CC;CC;BP;CC;	synapse;translation at presynapse;cytoplasm;translation at postsynapse;rRNA binding;large ribosomal subunit rRNA binding;ribosomal large subunit assembly;postsynapse;extracellular exosome;postsynaptic density;cytoplasmic translation;nucleolus;plasmodesma;structural constituent of ribosome;RNA binding;regulation of alternative mRNA splicing, via spliceosome;cytosolic large ribosomal subunit;plasti…	-	ko03010	Ribosome	60S ribosomal protein L12 [Yarrowia lipolytica CLIB122]	PF03946.18	Ribosomal protein L11, N-terminal domain	Large ribosomal subunit protein uL11 OS=Candida albicans (strain SC5314 / ATCC MYA-2876) OX=237561 GN=RPL12 PE=3 SV=1	3RS2G	J	Belongs to the universal ribosomal protein uL11 family	COG0080	Ribosomal protein L11	J	Translation, ribosomal structure and biogenesis	KOG0886	[J]	Translation, ribosomal structure and biogenesis;	40S ribosomal protein S2	row-115
gene-YALI0_D10769g	YALI0_D10769g	7.49949	-1.66282	4.30932e-208	2.19702e-206	down	110.188	113.634	111.473	296.525	284.781	287.042	4206	4074	4550	11075	10360	9792	-	-	-	-	-	-	YALI0D10769p [Yarrowia lipolytica CLIB122]	PF02179.20	BAG domain	-	-	-	-	-	-	-	-	-	-	-	-	row-116
gene-YALI0_F20482g	YALI0_F20482g	9.12164	1.83381	6.20334e-208	3.13584e-206	up	1114.4	1212.3	1156.69	280.331	261.317	257.396	20231	20669	22452	4980	4522	4176	GO:0001649;GO:0045202;GO:0140236;GO:0005737;GO:0140242;GO:0000462;GO:0019843;GO:0031090;GO:0098794;GO:0005654;GO:0070062;GO:0009505;GO:0002181;GO:0005730;GO:0009506;GO:0003735;GO:0042254;GO:0000228;GO:0003723;GO:0009536;GO:0032040;GO:0098793;GO:0005829;GO:0005840;GO:0042274;GO:0005925;GO:0030686;GO:0022627;GO:0003729;GO:1990904;GO:0005886;GO:0022626;GO:0000028;GO:0016020;GO:0006412;GO:0005634;	BP;CC;BP;CC;BP;BP;MF;CC;CC;CC;CC;CC;BP;CC;CC;MF;BP;CC;MF;CC;CC;CC;CC;CC;BP;CC;CC;CC;MF;CC;CC;CC;BP;CC;BP;CC;	osteoblast differentiation;synapse;translation at presynapse;cytoplasm;translation at postsynapse;maturation of SSU-rRNA from tricistronic rRNA transcript (SSU-rRNA, 5.8S rRNA, LSU-rRNA);rRNA binding;organelle membrane;postsynapse;nucleoplasm;extracellular exosome;plant-type cell wall;cytoplasmic translation;nucleolus;plasmodesma;structural constituent of ribosome;ribosome biogenesis;nuclear chro…	-	ko03010	Ribosome	40S ribosomal protein S11 [Yarrowia lipolytica CLIB122]	PF16205.9	Ribosomal_S17 N-terminal	Small ribosomal subunit protein uS17 OS=Candida albicans (strain SC5314 / ATCC MYA-2876) OX=237561 GN=orf19.4149.1 PE=1 SV=1	3RTPZ	J	Belongs to the universal ribosomal protein uS17 family	COG0186	Ribosomal protein S17	J	Translation, ribosomal structure and biogenesis	KOG1728	[J]	Translation, ribosomal structure and biogenesis;	40S ribosomal protein S11	row-117
gene-YALI0_E28468g	YALI0_E28468g	6.62354	1.58636	3.737e-207	1.87321e-205	up	190.376	188.611	181.052	51.8824	50.2968	50.2804	15530	14450	15792	4142	3911	3666	GO:0004818;GO:0010494;GO:0005737;GO:0005524;GO:0006424;GO:0017148;GO:0017101;GO:0004819;GO:0032869;GO:0009791;GO:0048608;GO:0002181;GO:0003723;GO:0071346;GO:0009536;GO:0042803;GO:0051020;GO:0005829;GO:0097452;GO:0006418;GO:0035613;GO:0005739;GO:0003729;GO:1990904;GO:0005886;GO:0006433;GO:0004827;GO:0008270;GO:0017102;GO:0006431;GO:0140212;GO:0046872;GO:0006425;GO:0016020;GO:0005634;GO:0042802;	MF;CC;CC;MF;BP;BP;CC;MF;BP;BP;BP;BP;MF;BP;CC;MF;MF;CC;CC;BP;MF;CC;MF;CC;CC;BP;MF;MF;CC;BP;BP;MF;BP;CC;CC;MF;	glutamate-tRNA ligase activity;cytoplasmic stress granule;cytoplasm;ATP binding;glutamyl-tRNA aminoacylation;negative regulation of translation;aminoacyl-tRNA synthetase multienzyme complex;glutamine-tRNA ligase activity;cellular response to insulin stimulus;post-embryonic development;reproductive structure development;cytoplasmic translation;RNA binding;cellular response to type II interferon;pl…	-	ko00860;ko01110;ko00970;ko01100	Porphyrin metabolism;Biosynthesis of secondary metabolites;Aminoacyl-tRNA biosynthesis;Metabolic pathways	YALI0E28468p [Yarrowia lipolytica CLIB122]	PF00749.25	tRNA synthetases class I (E and Q), catalytic domain	Glutamate--tRNA ligase, cytoplasmic OS=Saccharomyces cerevisiae (strain ATCC 204508 / S288c) OX=559292 GN=GUS1 PE=1 SV=3	3RSMT	J	Belongs to the class-I aminoacyl-tRNA synthetase family	COG0008	Glutamyl- or glutaminyl-tRNA synthetase	J	Translation, ribosomal structure and biogenesis	KOG1147	[J]	Translation, ribosomal structure and biogenesis;	Glutamyl-tRNA synthetase	row-118
gene-YALI0_E22374g	YALI0_E22374g	7.2273	-1.47259	5.63096e-207	2.79905e-205	down	98.1796	100.429	97.6247	224.604	224.941	222.814	8318	7991	8843	18618	18162	16870	GO:0005615;GO:0051591;GO:0010467;GO:0008584;GO:0001823;GO:0009410;GO:0030163;GO:0032496;GO:0071444;GO:0042783;GO:0042756;GO:0006465;GO:0043171;GO:0016237;GO:0052559;GO:0000325;GO:0012501;GO:0097718;GO:0005775;GO:0006508;GO:0008233;GO:0006914;GO:0098591;GO:0005886;GO:0005634;GO:0044011;GO:0051603;GO:0035902;GO:0005737;GO:0004190;GO:0071432;GO:0072051;GO:0062040;GO:0000425;GO:0009755;GO:0005769;GO:…	CC;BP;BP;BP;BP;BP;BP;BP;BP;BP;BP;BP;BP;BP;BP;CC;BP;MF;CC;BP;MF;BP;CC;CC;CC;BP;BP;BP;CC;MF;BP;BP;CC;BP;BP;CC;BP;CC;CC;CC;BP;BP;CC;BP;BP;MF;BP;MF;BP;CC;BP;MF;BP;BP;BP;CC;BP;CC;BP;MF;MF;BP;BP;CC;BP;BP;CC;BP;CC;BP;BP;BP;CC;CC;CC;CC;BP;BP;BP;BP;BP;BP;BP;CC;CC;CC;BP;BP;BP;BP;CC;MF;CC;CC;	extracellular space;response to cAMP;gene expression;male gonad development;mesonephros development;response to xenobiotic stimulus;protein catabolic process;response to lipopolysaccharide;cellular response to pheromone;evasion of host immune response;drinking behavior;signal peptide processing;peptide catabolic process;microautophagy;obsolete induction by symbiont of host immune response;plant-t…	-	-	-	YALI0E22374p [Yarrowia lipolytica CLIB122]	PF00026.27	Eukaryotic aspartyl protease	Aspartic proteinase yapsin-3 OS=Saccharomyces cerevisiae (strain ATCC 204508 / S288c) OX=559292 GN=YPS3 PE=1 SV=1	3RW9M	O	Belongs to the peptidase A1 family	-	-	-	-	KOG1339	[O]	Posttranslational modification, protein turnover, chaperones;	Aspartyl protease	row-119
gene-YALI0_C11407g	YALI0_C11407g	7.90485	2.008	6.64938e-207	3.27798e-205	up	521.568	491.109	573.855	108.514	107.652	106.724	137595	121673	161868	28011	27067	25162	GO:0016042;GO:0000329;GO:0016507;GO:0016787;GO:0006163;GO:0015629;GO:0009410;GO:0019900;GO:0007584;GO:0040029;GO:0042803;GO:0006085;GO:0045893;GO:0008610;GO:2001295;GO:0044794;GO:0060421;GO:0005886;GO:1905502;GO:0022626;GO:0004658;GO:0005634;GO:0002169;GO:0005737;GO:0005524;GO:0030497;GO:0006633;GO:0009063;GO:0010072;GO:0042759;GO:0070542;GO:0009793;GO:0048367;GO:0031999;GO:0031667;GO:0009081;GO:…	BP;CC;CC;MF;BP;CC;BP;MF;BP;BP;MF;BP;BP;BP;BP;BP;BP;CC;MF;CC;MF;CC;CC;CC;MF;BP;BP;BP;BP;BP;BP;BP;BP;BP;BP;BP;BP;BP;MF;BP;MF;MF;BP;BP;BP;MF;BP;CC;BP;CC;BP;MF;BP;BP;BP;BP;BP;MF;BP;BP;MF;BP;BP;MF;BP;MF;BP;MF;CC;MF;BP;BP;BP;CC;MF;BP;BP;CC;CC;MF;BP;BP;CC;CC;BP;MF;CC;BP;BP;BP;BP;BP;BP;BP;MF;BP;CC;BP;BP;BP;BP;BP;BP;MF;BP;BP;BP;BP;BP;MF;BP;MF;BP;CC;BP;MF;MF;BP;BP;BP;CC;CC;BP;MF;BP;BP;	lipid catabolic process;fungal-type vacuole membrane;mitochondrial fatty acid beta-oxidation multienzyme complex;hydrolase activity;purine nucleotide metabolic process;actin cytoskeleton;response to xenobiotic stimulus;kinase binding;response to nutrient;epigenetic regulation of gene expression;protein homodimerization activity;acetyl-CoA biosynthetic process;positive regulation of DNA-templated …	-	ko00620;ko00640;ko01110;ko01212;ko01100;ko00061	Pyruvate metabolism;Propanoate metabolism;Biosynthesis of secondary metabolites;Fatty acid metabolism;Metabolic pathways;Fatty acid biosynthesis	YALI0C11407p [Yarrowia lipolytica CLIB122]	PF08326.16	Acetyl-CoA carboxylase, central region	Acetyl-CoA carboxylase OS=Saccharomyces cerevisiae (strain ATCC 204508 / S288c) OX=559292 GN=ACC1 PE=1 SV=2	3RTM4	I	to Saccharomyces cerevisiae HFA1 (YMR207C) and ACC1 (YNR016C)	COG4770	Acetyl/propionyl-CoA carboxylase, alpha subunit	I	Lipid transport and metabolism	KOG0368	[I]	Lipid transport and metabolism;	Acetyl-CoA carboxylase	row-120
gene-YALI0_B20416g	YALI0_B20416g	8.65475	-1.73302	7.78197e-206	3.80487e-204	down	235.113	249.456	246.913	629.354	678.337	681.676	8783	8752	9862	23003	24150	22757	GO:0006749;GO:0098869;GO:0005777;GO:0004364;GO:0005737;GO:0016672;GO:0042803;GO:0005829;GO:0071555;GO:0010731;GO:0016491;GO:0009636;GO:0005794;GO:0045174;GO:0005634;	BP;BP;CC;MF;CC;MF;MF;CC;BP;BP;MF;BP;CC;MF;CC;	glutathione metabolic process;cellular oxidant detoxification;peroxisome;glutathione transferase activity;cytoplasm;oxidoreductase activity, acting on a sulfur group of donors, quinone or similar compound as acceptor;protein homodimerization activity;cytosol;cell wall organization;protein glutathionylation;oxidoreductase activity;response to toxic substance;Golgi apparatus;glutathione dehydrogena…	-	-	-	YALI0B20416p [Yarrowia lipolytica CLIB122]	PF13410.10	Glutathione S-transferase, C-terminal domain	Glutathione S-transferase omega-like 2 OS=Schizosaccharomyces pombe (strain 972 / ATCC 24843) OX=284812 GN=gto2 PE=3 SV=1	3RTCK	O	to Saccharomyces cerevisiae ECM4 (YKR076W)	COG0435	Glutathionyl-hydroquinone reductase	C	Energy production and conversion	KOG2903	[O]	Posttranslational modification, protein turnover, chaperones;	Predicted glutathione S-transferase	row-121
gene-YALI0_F02497g	YALI0_F02497g	9.369	-1.82518	3.54496e-205	1.71916e-203	down	377.558	371.839	414.041	1132.51	1131.83	1110.11	22891	21172	26841	67184	65400	60150	GO:0005739;GO:0016829;GO:0019629;GO:0005737;GO:0005741;GO:0005829;GO:0008203;GO:0047547;GO:0051537;GO:0009274;GO:0003994;GO:0019679;GO:0006099;GO:0019541;GO:0019543;GO:0010447;GO:0030435;	CC;MF;BP;CC;CC;CC;BP;MF;MF;CC;MF;BP;BP;BP;BP;BP;BP;	mitochondrion;lyase activity;propionate catabolic process, 2-methylcitrate cycle;cytoplasm;mitochondrial outer membrane;cytosol;cholesterol metabolic process;2-methylcitrate dehydratase activity;2 iron, 2 sulfur cluster binding;peptidoglycan-based cell wall;aconitate hydratase activity;propionate metabolic process, methylcitrate cycle;tricarboxylic acid cycle;propionate metabolic process;propiona…	-	ko01100;ko00640	Metabolic pathways;Propanoate metabolism	YALI0F02497p [Yarrowia lipolytica CLIB122]	PF03972.18	MmgE/PrpD N-terminal domain	2-methylcitrate dehydratase, mitochondrial OS=Yarrowia lipolytica (strain CLIB 122 / E 150) OX=284591 GN=PDH1 PE=1 SV=1	3RTUY	S	to Saccharomyces cerevisiae PDH1 (YPR002W)	COG2079	2-methylcitrate dehydratase PrpD	G	Carbohydrate transport and metabolism	-	-	-	-	row-122
gene-YALI0_D17930g	YALI0_D17930g	5.44408	2.49731	7.46352e-205	3.59031e-203	up	112.511	109.708	109.748	15.8674	14.4519	17.7678	4923	4509	5135	680	603	695	GO:0009536;GO:0010181;GO:0009570;GO:0005737;GO:0008652;GO:0009073;GO:0005829;GO:0009507;GO:0005730;GO:0052873;GO:0042602;GO:0009423;GO:0004107;GO:0005634;GO:0008752;	CC;MF;CC;CC;BP;BP;CC;CC;CC;MF;MF;BP;MF;CC;MF;	plastid;FMN binding;chloroplast stroma;cytoplasm;amino acid biosynthetic process;aromatic amino acid family biosynthetic process;cytosol;chloroplast;nucleolus;FMN reductase (NADPH) activity;riboflavin reductase (NADPH) activity;chorismate biosynthetic process;chorismate synthase activity;nucleus;FMN reductase (NAD(P)H) activity;	-	ko01110;ko00400;ko01100;ko01230	Biosynthesis of secondary metabolites;Phenylalanine, tyrosine and tryptophan biosynthesis;Metabolic pathways;Biosynthesis of amino acids	YALI0D17930p [Yarrowia lipolytica CLIB122]	PF01264.25	Chorismate synthase	Chorismate synthase ARO2 OS=Saccharomyces cerevisiae (strain ATCC 204508 / S288c) OX=559292 GN=ARO2 PE=1 SV=1	3RS0I	E	chorismate synthase	COG0082	Chorismate synthase	E	Amino acid transport and metabolism	KOG4492	[E]	Amino acid transport and metabolism;	Chorismate synthase	row-123
gene-YALI0_F24959g	YALI0_F24959g	8.92945	1.91443	1.74525e-204	8.32835e-203	up	1032.53	1044.6	1057.66	245.761	219.462	214.84	23911	22718	26189	5569	4844	4447	GO:0042255;GO:0005737;GO:0035167;GO:0043009;GO:0000462;GO:0098794;GO:0005654;GO:0070062;GO:0009505;GO:0005730;GO:0002182;GO:0002181;GO:0009506;GO:0042788;GO:0003735;GO:0003723;GO:0043253;GO:0032040;GO:0009507;GO:0005829;GO:0005783;GO:0005840;GO:0051726;GO:0042274;GO:0005925;GO:0030686;GO:0003729;GO:1990904;GO:0031012;GO:0009986;GO:0022626;GO:0022627;GO:0016020;GO:0006412;GO:0005634;	BP;CC;BP;BP;BP;CC;CC;CC;CC;CC;BP;BP;CC;CC;MF;MF;CC;CC;CC;CC;CC;CC;BP;BP;CC;CC;MF;CC;CC;CC;CC;CC;CC;BP;CC;	ribosome assembly;cytoplasm;larval lymph gland hemopoiesis;chordate embryonic development;maturation of SSU-rRNA from tricistronic rRNA transcript (SSU-rRNA, 5.8S rRNA, LSU-rRNA);postsynapse;nucleoplasm;extracellular exosome;plant-type cell wall;nucleolus;cytoplasmic translational elongation;cytoplasmic translation;plasmodesma;obsolete polysomal ribosome;structural constituent of ribosome;RNA bin…	-	ko03010	Ribosome	40S ribosomal protein S8 [Yarrowia lipolytica CLIB122]	PF01201.26	Ribosomal protein S8e	Small ribosomal subunit protein eS8B OS=Saccharomyces cerevisiae (strain ATCC 204508 / S288c) OX=559292 GN=RPS8B PE=1 SV=1	3RT6X	J	Belongs to the eukaryotic ribosomal protein eS8 family	COG2007	Ribosomal protein S8E	J	Translation, ribosomal structure and biogenesis	KOG3283	[J]	Translation, ribosomal structure and biogenesis;	40S ribosomal protein S8	row-124
gene-YALI0_D08140g	YALI0_D08140g	10.979	-1.4419	4.09765e-204	1.93988e-202	down	1336.64	1366.39	1357.18	3031.48	2937.49	3053.21	49308	47337	53531	109420	103275	100657	GO:0007283;GO:0030445;GO:0048046;GO:0005615;GO:0009751;GO:0080027;GO:0009607;GO:0061052;GO:0061484;GO:0030198;GO:0009617;GO:0005773;GO:0000139;GO:0099503;GO:0005246;GO:0005576;GO:0007342;GO:0032934;GO:0010266;GO:0007339;GO:0070062;GO:0030414;GO:0009753;GO:0071944;GO:0009611;GO:0070374;GO:0015485;GO:0071555;GO:0009627;GO:0098609;GO:0045121;GO:0098552;GO:0042581;GO:0031640;GO:0005504;GO:0005539;GO:…	BP;CC;CC;CC;BP;BP;BP;BP;BP;BP;BP;CC;CC;CC;MF;CC;BP;MF;BP;BP;CC;MF;BP;CC;BP;BP;MF;BP;BP;BP;CC;CC;CC;BP;MF;MF;BP;BP;CC;CC;MF;MF;MF;CC;CC;BP;CC;BP;CC;BP;BP;CC;BP;BP;CC;BP;CC;MF;BP;CC;BP;BP;CC;BP;MF;CC;MF;CC;MF;CC;CC;CC;CC;CC;BP;	spermatogenesis;yeast-form cell wall;apoplast;extracellular space;response to salicylic acid;response to herbivore;response to biotic stimulus;negative regulation of cell growth involved in cardiac muscle cell development;hematopoietic stem cell homeostasis;extracellular matrix organization;response to bacterium;vacuole;Golgi membrane;secretory vesicle;calcium channel regulator activity;extracell…	-	-	-	YALI0D08140p [Yarrowia lipolytica CLIB122]	PF00188.30	Cysteine-rich secretory protein family	Protein PRY2 OS=Saccharomyces cerevisiae (strain ATCC 204508 / S288c) OX=559292 GN=PRY2 PE=1 SV=1	3RXCF	S	Belongs to the CRISP family	COG2340	Spore germination protein YkwD and related proteins with CAP (CSP/antigen 5/PR1) domain	DR	-	KOG3017	[S]	Function unknown;	Defense-related protein containing SCP domain	row-125
gene-YALI0_B18854g	YALI0_B18854g	6.01617	2.15261	2.24372e-203	1.05384e-201	up	144.498	142.329	156.436	26.9648	26.3668	28.2522	8089	7482	9363	1477	1407	1414	GO:0016746;GO:0052689;GO:0050526;GO:0036126;GO:0051793;GO:0034319;GO:0097524;GO:0004026;GO:0046464;GO:0014912;GO:0047372;GO:0008126;GO:0009611;GO:0006629;GO:0034321;GO:0043401;GO:0017171;GO:0034338;GO:0046470;GO:0007340;GO:0004623;GO:0005741;GO:0045335;GO:0033878;GO:0016298;GO:0002080;GO:0006641;GO:0042562;GO:0032570;GO:0005739;GO:0008970;GO:0052740;GO:0005886;GO:0030336;GO:0048240;GO:0014909;GO:…	MF;MF;MF;CC;BP;MF;CC;MF;BP;BP;MF;MF;BP;BP;MF;BP;MF;MF;BP;BP;MF;CC;CC;MF;MF;CC;BP;MF;BP;CC;MF;MF;CC;BP;BP;BP;MF;CC;MF;BP;BP;MF;CC;CC;	acyltransferase activity;carboxylic ester hydrolase activity;poly(3-hydroxybutyrate) depolymerase activity;sperm flagellum;medium-chain fatty acid catabolic process;obsolete alcohol O-butanoyltransferase activity;sperm plasma membrane;alcohol O-acetyltransferase activity;acylglycerol catabolic process;negative regulation of smooth muscle cell migration;monoacylglycerol lipase activity;acetylester…	-	-	-	YALI0B18854p [Yarrowia lipolytica CLIB122]	PF00561.24	alpha/beta hydrolase fold	Monoacylglycerol lipase OS=Saccharomyces cerevisiae (strain ATCC 204508 / S288c) OX=559292 GN=MGL2 PE=1 SV=1	3RTED	S	Saccharomyces cerevisiae YMR210W	COG0429	Predicted hydrolase of the alpha/beta-hydrolase fold	R	General function prediction only	KOG1838	[R]	General function prediction only;	Alpha/beta hydrolase	row-126
gene-YALI0_B15059g	YALI0_B15059g	8.93288	1.84871	3.18209e-202	1.4829e-200	up	1014.8	966.3	1088.87	224.423	239.72	233.496	246458	220394	282753	53330	55486	50680	GO:0008659;GO:0004320;GO:0005737;GO:0006633;GO:0019171;GO:0016787;GO:1990234;GO:0042759;GO:0004317;GO:0016297;GO:0005835;GO:0008897;GO:0004315;GO:0004313;GO:0005829;GO:0004312;GO:0004314;GO:0045461;GO:0004321;GO:0005739;GO:0045122;GO:0016409;GO:0004318;GO:0005811;GO:0004319;GO:0046467;	MF;MF;CC;BP;MF;MF;CC;BP;MF;MF;CC;MF;MF;MF;CC;MF;MF;BP;MF;CC;BP;MF;MF;CC;MF;BP;	obsolete (3R)-3-hydroxymyristoyl-[acyl-carrier-protein] dehydratase activity;obsolete oleoyl-[acyl-carrier-protein] hydrolase activity;cytoplasm;fatty acid biosynthetic process;(3R)-hydroxyacyl-[acyl-carrier-protein] dehydratase activity;hydrolase activity;transferase complex;long-chain fatty acid biosynthetic process;obsolete (3R)-3-hydroxypalmitoyl-[acyl-carrier-protein] dehydratase activity;fa…	-	ko00061;ko01100;ko01212	Fatty acid biosynthesis;Metabolic pathways;Fatty acid metabolism	YALI0B15059p [Yarrowia lipolytica CLIB122]	PF08354.14	Fatty acid synthase subunit beta/Fas1-like, helical	Fatty acid synthase subunit beta OS=Yarrowia lipolytica (strain CLIB 122 / E 150) OX=284591 GN=FAS1 PE=3 SV=2	3RR7M	I	to Saccharomyces cerevisiae FAS1 (YKL182W)	COG4982	3-oxoacyl-ACP reductase domain of yeast-type fatty acid synthase FAS1	I	Lipid transport and metabolism	-	-	-	-	row-127
gene-YALI0_B05346g	YALI0_B05346g	9.28239	-1.6506	6.74848e-201	3.12052e-199	down	368.923	400.685	394.314	988.773	999.609	1001.12	8973	9152	10255	23531	23171	21761	-	-	-	-	-	-	YALI0B05346p [Yarrowia lipolytica CLIB122]	PF13462.10	Thioredoxin	-	3RV4H	-	-	COG1651	Protein thiol-disulfide isomerase DsbC	O	Posttranslational modification, protein turnover, chaperones	-	-	-	-	row-128
gene-YALI0_C16434g	YALI0_C16434g	8.9307	-1.8516	1.77276e-200	8.13425e-199	down	281.382	290.979	278.514	782.995	829.53	898.915	6189	6011	6550	16851	17388	17669	GO:0050145;GO:0004385;GO:0005737;GO:0005524;GO:0046037;GO:0006183;GO:0009117;GO:0006163;GO:0006185;GO:0046711;GO:0048638;GO:0046054;GO:0048229;GO:0016310;GO:0005829;GO:0046060;GO:0034436;GO:0001917;GO:0006805;GO:0019673;GO:0015949;GO:0005634;GO:0042802;	MF;MF;CC;MF;BP;BP;BP;BP;BP;BP;BP;BP;BP;BP;CC;BP;BP;CC;BP;BP;BP;CC;MF;	nucleoside monophosphate kinase activity;guanylate kinase activity;cytoplasm;ATP binding;GMP metabolic process;GTP biosynthetic process;nucleotide metabolic process;purine nucleotide metabolic process;dGDP biosynthetic process;GDP biosynthetic process;regulation of developmental growth;dGMP metabolic process;gametophyte development;phosphorylation;cytosol;dATP metabolic process;glycoprotein trans…	-	ko01100;ko00230	Metabolic pathways;Purine metabolism	YALI0C16434p [Yarrowia lipolytica CLIB122]	PF00625.25	Guanylate kinase	Guanylate kinase OS=Saccharomyces cerevisiae (strain ATCC 204508 / S288c) OX=559292 GN=GUK1 PE=1 SV=2	3RS0W	F	Guanylate kinase	COG0194	Guanylate kinase	F	Nucleotide transport and metabolism	KOG0707	[F]	Nucleotide transport and metabolism;	Guanylate kinase	row-129
gene-YALI0_F05544g	YALI0_F05544g	8.40226	1.9955	9.56133e-200	4.35369e-198	up	735.717	753.956	745.341	164.592	139.855	153.89	16524	15903	17899	3617	2994	3089	GO:0031982;GO:0010494;GO:0045202;GO:0005737;GO:0000462;GO:0045182;GO:0019843;GO:0008284;GO:0045903;GO:1990932;GO:0005654;GO:0098794;GO:0070062;GO:0030515;GO:0009505;GO:0005730;GO:0002181;GO:0009506;GO:0031981;GO:0042788;GO:0003735;GO:0042254;GO:0000228;GO:0003723;GO:0015935;GO:0009536;GO:0032040;GO:0009507;GO:0097014;GO:0005829;GO:0000325;GO:0005840;GO:0042274;GO:0006364;GO:0005925;GO:0030686;GO:…	CC;CC;CC;CC;BP;MF;MF;BP;BP;MF;CC;CC;CC;MF;CC;CC;BP;CC;CC;CC;MF;BP;CC;MF;CC;CC;CC;CC;CC;CC;CC;CC;BP;BP;CC;CC;MF;CC;CC;CC;BP;CC;CC;CC;CC;BP;CC;BP;	vesicle;cytoplasmic stress granule;synapse;cytoplasm;maturation of SSU-rRNA from tricistronic rRNA transcript (SSU-rRNA, 5.8S rRNA, LSU-rRNA);translation regulator activity;rRNA binding;positive regulation of cell population proliferation;positive regulation of translational fidelity;5.8S rRNA binding;nucleoplasm;postsynapse;extracellular exosome;snoRNA binding;plant-type cell wall;nucleolus;cyto…	-	ko03010	Ribosome	40S ribosomal protein S9 [Yarrowia lipolytica CLIB122]	PF01479.29	S4 domain	Small ribosomal subunit protein uS4 OS=Candida albicans (strain SC5314 / ATCC MYA-2876) OX=237561 GN=RPS9B PE=1 SV=1	3RSRX	J	to Saccharomyces cerevisiae RPS9B (YBR189W) and RPS9A (YPL081W)	COG0522	Ribosomal protein S4 or related protein	J	Translation, ribosomal structure and biogenesis	KOG3301	[J]	Translation, ribosomal structure and biogenesis;	Ribosomal protein S4	row-130
gene-YALI0_F05962g	YALI0_F05962g	8.53465	1.6195	5.61672e-199	2.53816e-197	up	708.548	698.951	741.828	190.288	187.078	194.954	54255	50262	60735	14257	13653	13341	GO:0016208;GO:0005737;GO:0005524;GO:0050218;GO:0033558;GO:0005576;GO:0005730;GO:0045150;GO:0016880;GO:0015976;GO:0045733;GO:0006935;GO:0018394;GO:0006085;GO:0005829;GO:0003987;GO:0005783;GO:0019654;GO:0006090;GO:0005739;GO:0019427;GO:0046872;GO:0042318;GO:0005634;GO:0034421;	MF;CC;MF;MF;MF;CC;CC;BP;MF;BP;BP;BP;BP;BP;CC;MF;CC;BP;BP;CC;BP;MF;BP;CC;BP;	AMP binding;cytoplasm;ATP binding;propionate-CoA ligase activity;protein lysine deacetylase activity;extracellular region;nucleolus;acetoin catabolic process;acid-ammonia (or amide) ligase activity;carbon utilization;acetate catabolic process;chemotaxis;peptidyl-lysine acetylation;acetyl-CoA biosynthetic process;cytosol;acetate-CoA ligase activity;endoplasmic reticulum;acetate fermentation;pyruva…	-	ko01200;ko01110;ko00640;ko01100;ko00010;ko00630;ko00620;ko00680	Carbon metabolism;Biosynthesis of secondary metabolites;Propanoate metabolism;Metabolic pathways;Glycolysis / Gluconeogenesis;Glyoxylate and dicarboxylate metabolism;Pyruvate metabolism;Methane metabolism	acetate--CoA ligase [Yarrowia lipolytica CLIB122]	PF00501.32	AMP-binding enzyme	Acetyl-coenzyme A synthetase OS=Neurospora crassa (strain ATCC 24698 / 74-OR23-1A / CBS 708.71 / DSM 1257 / FGSC 987) OX=367110 GN=acu-5 PE=2 SV=2	3RS6E	I	Acetyl-coenzyme A synthetase	COG0365	Acyl-coenzyme A synthetase/AMP-(fatty) acid ligase	I	Lipid transport and metabolism	KOG1175	[I]	Lipid transport and metabolism;	Acyl-CoA synthetase	row-131
gene-YALI0_C06171g	YALI0_C06171g	10.4728	-1.68595	4.75659e-197	2.13331e-195	down	853.427	950.37	825.491	2299.9	2276.42	2338.87	33866	35418	35025	89299	86093	82945	GO:0016746;GO:1901566;GO:0042214;GO:0052579;GO:0005737;GO:0097327;GO:0044249;GO:0006633;GO:0019439;GO:0008152;GO:0031177;GO:0016114;GO:0032440;GO:1901576;GO:0019748;GO:0062040;GO:0005654;GO:0070062;GO:0016628;GO:2001302;GO:0047522;GO:0097257;GO:0004022;GO:0005759;GO:0043958;GO:0052580;GO:0004315;GO:0070402;GO:0008168;GO:0009536;GO:0006691;GO:0005829;GO:0036185;GO:0016874;GO:0035798;GO:1901362;GO:…	MF;BP;BP;MF;CC;BP;BP;BP;BP;BP;MF;BP;MF;BP;BP;CC;CC;CC;MF;BP;MF;MF;MF;CC;MF;MF;MF;MF;MF;CC;BP;CC;MF;MF;MF;BP;MF;BP;BP;BP;CC;BP;CC;MF;MF;BP;BP;MF;BP;CC;CC;	acyltransferase activity;obsolete organonitrogen compound biosynthetic process;terpene metabolic process;(+)-pulegone reductase (NADP+) activity;cytoplasm;response to antineoplastic agent;cellular biosynthetic process;fatty acid biosynthetic process;obsolete aromatic compound catabolic process;metabolic process;phosphopantetheine binding;terpenoid biosynthetic process;2-alkenal reductase [NAD(P)+…	-	-	-	YALI0C06171p [Yarrowia lipolytica CLIB122]	PF16884.9	N-terminal domain of oxidoreductase	Putative NADP-dependent oxidoreductase YfmJ OS=Bacillus subtilis (strain 168) OX=224308 GN=yfmJ PE=2 SV=1	3RRFR	S	to Saccharomyces cerevisiae YML131W	COG2130	NADPH-dependent curcumin reductase CurA	QR	-	KOG1196	[R]	General function prediction only;	Predicted NAD-dependent oxidoreductase	row-132
gene-YALI0_B20394g	YALI0_B20394g	3.96265	2.99993	7.50705e-197	3.34176e-195	up	42.0752	46.2868	42.6231	4.28948	4.85091	4.22323	2395	2474	2594	239	264	215	GO:0008235;GO:0043069;GO:0005737;GO:0034982;GO:0050821;GO:0070006;GO:0016787;GO:0016485;GO:0016805;GO:0004181;GO:0003094;GO:0030574;GO:0070062;GO:0007005;GO:0032991;GO:0042803;GO:0005829;GO:0006520;GO:0005743;GO:0005739;GO:0006508;GO:0008233;GO:0004177;GO:0051289;GO:0008237;GO:0102009;GO:0030145;GO:0046872;GO:0016020;GO:0005634;GO:0042802;	MF;BP;CC;BP;BP;MF;MF;BP;MF;MF;BP;BP;CC;BP;CC;MF;CC;BP;CC;CC;BP;MF;MF;BP;MF;MF;MF;MF;CC;CC;MF;	metalloexopeptidase activity;negative regulation of programmed cell death;cytoplasm;mitochondrial protein processing;protein stabilization;metalloaminopeptidase activity;hydrolase activity;protein processing;dipeptidase activity;metallocarboxypeptidase activity;glomerular filtration;collagen catabolic process;extracellular exosome;mitochondrion organization;protein-containing complex;protein homo…	-	-	-	YALI0B20394p [Yarrowia lipolytica CLIB122]	PF00557.28	Metallopeptidase family M24	Intermediate cleaving peptidase 55 OS=Saccharomyces cerevisiae (strain ATCC 204508 / S288c) OX=559292 GN=ICP55 PE=1 SV=1	3RSGX	E	Saccharomyces cerevisiae YER078c	COG0006	Xaa-Pro aminopeptidase	E	Amino acid transport and metabolism	KOG2414	[E]	Amino acid transport and metabolism;	Putative Xaa-Pro aminopeptidase	row-133
gene-YALI0_E15796g	YALI0_E15796g	10.0903	-1.53928	2.60471e-196	1.1509e-194	down	721.906	683.228	713.929	1645.7	1704.2	1689.02	10838	9633	11460	24173	24382	22660	GO:0005375;GO:0000329;GO:0005783;GO:0006878;GO:0016020;GO:0015680;GO:0015677;	MF;CC;CC;BP;CC;BP;BP;	copper ion transmembrane transporter activity;fungal-type vacuole membrane;endoplasmic reticulum;intracellular copper ion homeostasis;membrane;protein maturation by copper ion transfer;copper ion import;	-	-	-	YALI0E15796p [Yarrowia lipolytica CLIB122]	PF04145.19	Ctr copper transporter family	Copper transport protein CTR2 OS=Saccharomyces cerevisiae (strain ATCC 204508 / S288c) OX=559292 GN=CTR2 PE=1 SV=1	3RUTR	P	to Saccharomyces cerevisiae CTR2 (YHR175W)	-	-	-	-	KOG3386	[P]	Inorganic ion transport and metabolism;	Copper transporter	row-134
gene-YALI0_C16665g	YALI0_C16665g	5.95757	-1.69833	1.9584e-195	8.5896e-194	down	39.09	36.4014	36.9188	95.8691	101.839	100.7	4154	3633	4194	9967	10312	9562	GO:1903351;GO:0008344;GO:0061052;GO:0010467;GO:0001954;GO:0050821;GO:0004712;GO:0030332;GO:0008277;GO:0034333;GO:1904227;GO:0045721;GO:0045887;GO:0030587;GO:0032391;GO:0051409;GO:0031514;GO:0060216;GO:0045475;GO:0040029;GO:0001556;GO:0034504;GO:0008407;GO:0010842;GO:0001750;GO:0003382;GO:0097730;GO:0043524;GO:0015631;GO:0043547;GO:0046849;GO:2000045;GO:0097191;GO:0005737;GO:0045786;GO:2000738;GO:…	BP;BP;BP;BP;BP;BP;MF;MF;BP;BP;BP;BP;BP;BP;CC;BP;CC;BP;BP;BP;BP;BP;BP;BP;CC;BP;CC;BP;MF;BP;BP;BP;BP;CC;BP;BP;CC;BP;MF;MF;BP;BP;BP;CC;BP;BP;BP;CC;MF;BP;BP;CC;MF;BP;BP;BP;BP;BP;BP;CC;CC;MF;CC;BP;MF;BP;CC;MF;BP;BP;BP;BP;BP;BP;BP;CC;MF;BP;BP;BP;BP;CC;BP;BP;CC;BP;CC;BP;BP;BP;BP;BP;MF;BP;CC;BP;CC;BP;BP;BP;BP;BP;BP;CC;BP;BP;BP;BP;BP;BP;BP;CC;BP;BP;BP;BP;BP;BP;CC;BP;BP;BP;BP;BP;MF;CC;BP;BP;BP;BP;CC;BP;BP;…	cellular response to dopamine;adult locomotory behavior;negative regulation of cell growth involved in cardiac muscle cell development;gene expression;positive regulation of cell-matrix adhesion;protein stabilization;protein serine/threonine/tyrosine kinase activity;cyclin binding;regulation of G protein-coupled receptor signaling pathway;adherens junction assembly;negative regulation of glycogen…	-	-	-	YALI0C16665p [Yarrowia lipolytica CLIB122]	PF00069.29	Protein kinase domain	Dual specificity protein kinase YAK1 OS=Saccharomyces cerevisiae (strain ATCC 204508 / S288c) OX=559292 GN=YAK1 PE=1 SV=1	3RS7G	T	to Saccharomyces cerevisiae YAK1 (YJL141C)	COG1262	Formylglycine-generating enzyme, required for sulfatase activity, contains SUMF1/FGE domain	O	Posttranslational modification, protein turnover, chaperones	KOG0667	[R]	General function prediction only;	Dual-specificity tyrosine-phosphorylation regulated kinase	row-135
gene-YALI0_C19382g	YALI0_C19382g	9.41668	-1.70288	1.57309e-194	6.84925e-193	down	423.042	440.935	392.057	1062.34	1111.97	1168.06	12357	12096	12245	30362	30955	30491	GO:0007283;GO:0005737;GO:0009524;GO:0000502;GO:0005773;GO:0005576;GO:0005839;GO:0098794;GO:0005654;GO:0010498;GO:0070062;GO:0010043;GO:0060631;GO:0043161;GO:0009615;GO:0010499;GO:0000932;GO:0006511;GO:0009536;GO:1990111;GO:0005829;GO:0000325;GO:1904813;GO:0043231;GO:0004175;GO:0001673;GO:0004298;GO:0005739;GO:0080129;GO:0005819;GO:0019773;GO:0051321;GO:0022626;GO:0030154;GO:0034515;GO:0005634;GO:…	BP;CC;CC;CC;CC;CC;CC;CC;CC;BP;CC;BP;BP;BP;BP;BP;CC;BP;CC;CC;CC;CC;CC;CC;MF;CC;MF;CC;BP;CC;CC;BP;CC;BP;CC;CC;CC;MF;	spermatogenesis;cytoplasm;phragmoplast;proteasome complex;vacuole;extracellular region;proteasome core complex;postsynapse;nucleoplasm;proteasomal protein catabolic process;extracellular exosome;response to zinc ion;regulation of meiosis I;proteasome-mediated ubiquitin-dependent protein catabolic process;response to virus;proteasomal ubiquitin-independent protein catabolic process;P-body;ubiquiti…	-	ko03050	Proteasome	YALI0C19382p [Yarrowia lipolytica CLIB122]	PF00227.30	Proteasome subunit	Proteasome subunit alpha type-3 OS=Saccharomyces cerevisiae (strain ATCC 204508 / S288c) OX=559292 GN=PRE9 PE=1 SV=1	3RRPC	O	Belongs to the peptidase T1A family	COG0638	20S proteasome, alpha and beta subunits	O	Posttranslational modification, protein turnover, chaperones	KOG0178	[O]	Posttranslational modification, protein turnover, chaperones;	20S proteasome, regulatory subunit alpha type PSMA4/PRE9	row-136
gene-YALI0_D20614g	YALI0_D20614g	8.52869	2.03587	3.1862e-194	1.37722e-192	up	796.121	844.667	834.24	179.541	153.983	160.045	14175	14124	15882	3128	2613	2547	GO:0045202;GO:0005737;GO:0019843;GO:0098794;GO:0005654;GO:0070062;GO:0000447;GO:0009505;GO:0002181;GO:0005730;GO:0009506;GO:0006413;GO:0014069;GO:0003735;GO:0042254;GO:0003723;GO:0098556;GO:0000049;GO:0015935;GO:0005829;GO:0000325;GO:0005840;GO:0051726;GO:0005925;GO:0019901;GO:0005739;GO:0003729;GO:1990904;GO:0005886;GO:0006407;GO:0022626;GO:0022627;GO:0016020;GO:0006412;GO:0005634;	CC;CC;MF;CC;CC;CC;BP;CC;BP;CC;CC;BP;CC;MF;BP;MF;CC;MF;CC;CC;CC;CC;BP;CC;MF;CC;MF;CC;CC;BP;CC;CC;CC;BP;CC;	synapse;cytoplasm;rRNA binding;postsynapse;nucleoplasm;extracellular exosome;endonucleolytic cleavage in ITS1 to separate SSU-rRNA from 5.8S rRNA and LSU-rRNA from tricistronic rRNA transcript (SSU-rRNA, 5.8S rRNA, LSU-rRNA);plant-type cell wall;cytoplasmic translation;nucleolus;plasmodesma;translational initiation;postsynaptic density;structural constituent of ribosome;ribosome biogenesis;RNA bi…	-	ko03010	Ribosome	40S ribosomal protein S18 [Yarrowia lipolytica CLIB122]	PF00416.26	Ribosomal protein S13/S18	Small ribosomal subunit protein uS13 OS=Candida albicans (strain SC5314 / ATCC MYA-2876) OX=237561 GN=RPS18 PE=1 SV=1	3RRTW	J	Belongs to the universal ribosomal protein uS13 family	COG0099	Ribosomal protein S13	J	Translation, ribosomal structure and biogenesis	KOG3311	[J]	Translation, ribosomal structure and biogenesis;	Ribosomal protein S18	row-137
gene-YALI0_C01177g	YALI0_C01177g	7.12275	-2.09878	2.24974e-193	9.65444e-192	down	80.6284	75.8126	65.562	253.882	255.88	267.165	2581	2279	2244	7950	7805	7641	-	-	-	-	-	-	YALI0C01177p [Yarrowia lipolytica CLIB122]	-	-	-	-	-	-	-	-	-	-	-	-	-	-	row-138
gene-YALI0_C12947g	YALI0_C12947g	5.86841	-1.9507	2.82545e-193	1.20384e-191	down	32.0359	32.7732	31.8726	93.3108	106.636	105.779	2934	2819	3122	8362	9308	8658	-	-	-	-	-	-	YALI0C12947p [Yarrowia lipolytica CLIB122]	PF13041.10	PPR repeat family	-	-	-	-	-	-	-	-	-	-	-	-	row-139
gene-YALI0_F06160g	YALI0_F06160g	8.96934	1.67334	1.46305e-190	6.18941e-189	up	984.434	995.546	983.747	265.871	253.218	240.701	16382	15559	17504	4330	4016	3580	GO:0045202;GO:0140236;GO:0005737;GO:0140242;GO:0010243;GO:0009617;GO:0005794;GO:0090263;GO:0098794;GO:0005654;GO:0002181;GO:0005730;GO:0042788;GO:0003735;GO:0003723;GO:0022625;GO:0010608;GO:0032040;GO:0005777;GO:0098793;GO:0005829;GO:0045335;GO:0005840;GO:0043231;GO:0042274;GO:1990904;GO:0031012;GO:0022626;GO:0022627;GO:0016020;GO:0006412;GO:0005634;	CC;BP;CC;BP;BP;BP;CC;BP;CC;CC;BP;CC;CC;MF;MF;CC;BP;CC;CC;CC;CC;CC;CC;CC;BP;CC;CC;CC;CC;CC;BP;CC;	synapse;translation at presynapse;cytoplasm;translation at postsynapse;obsolete response to organonitrogen compound;response to bacterium;Golgi apparatus;positive regulation of canonical Wnt signaling pathway;postsynapse;nucleoplasm;cytoplasmic translation;nucleolus;obsolete polysomal ribosome;structural constituent of ribosome;RNA binding;cytosolic large ribosomal subunit;post-transcriptional re…	-	ko03010	Ribosome	40S ribosomal protein S12 [Yarrowia lipolytica CLIB122]	PF01248.30	Ribosomal protein L7Ae/L30e/S12e/Gadd45 family	Small ribosomal subunit protein eS12 OS=Candida albicans (strain SC5314 / ATCC MYA-2876) OX=237561 GN=RPS12 PE=1 SV=1	3RUB3	J	Belongs to the eukaryotic ribosomal protein eS12 family	-	-	-	-	KOG3406	[J]	Translation, ribosomal structure and biogenesis;	40S ribosomal protein S12	row-140
gene-YALI0_C17369g	YALI0_C17369g	4.42831	-2.67048	4.38113e-190	1.84038e-188	down	8.1778	8.51497	9.87394	43.1628	49.1631	46.3533	666	651	859	3436	3812	3370	GO:0045544;GO:0048575;GO:0010039;GO:0009739;GO:0044249;GO:0005737;GO:0009751;GO:0009620;GO:0034785;GO:0102312;GO:0002238;GO:0009617;GO:2000022;GO:1900150;GO:0016706;GO:0009813;GO:1900366;GO:0005576;GO:0005506;GO:0009639;GO:0071398;GO:0009815;GO:0051213;GO:0009835;GO:0106145;GO:0017000;GO:0097237;GO:1990641;GO:0002239;GO:0009693;GO:0048366;GO:0031418;GO:0046244;GO:0045486;GO:0016707;GO:0005829;GO:…	MF;BP;BP;BP;BP;CC;BP;BP;MF;MF;BP;BP;BP;BP;MF;BP;BP;CC;MF;BP;BP;MF;MF;BP;MF;BP;BP;BP;BP;BP;BP;MF;BP;MF;MF;CC;MF;BP;BP;MF;BP;BP;BP;BP;MF;BP;CC;MF;MF;MF;BP;BP;BP;BP;MF;BP;BP;BP;BP;	gibberellin 20-oxidase activity;short-day photoperiodism, flowering;response to iron ion;response to gibberellin;cellular biosynthetic process;cytoplasm;response to salicylic acid;response to fungus;salicylate 5-hydroxylase activity;4-coumaroyl 2'-hydroxylase activity;response to molecule of fungal origin;response to bacterium;regulation of jasmonic acid mediated signaling pathway;regulation of d…	-	-	-	YALI0C17369p [Yarrowia lipolytica CLIB122]	PF14226.10	non-haem dioxygenase in morphine synthesis N-terminal	2-oxoglutarate-dependent dioxygenase frbJ OS=Fungal sp. (strain No.11243) OX=1603295 GN=frbJ PE=1 SV=1	3RSKD	Q	Belongs to the iron ascorbate-dependent oxidoreductase family	COG3491	Isopenicillin N synthase and related dioxygenases	Q	Secondary metabolites biosynthesis, transport and catabolism	KOG0143	[QR]	Secondary metabolites biosynthesis, transport and catabolism; General function prediction only;	Iron/ascorbate family oxidoreductases	row-141
gene-YALI0_E14949g	YALI0_E14949g	4.32471	2.59384	1.39472e-189	5.81784e-188	up	50.0282	49.3743	51.9363	5.94098	7.017	7.55076	4606	4269	5112	536	616	622	GO:0019629;GO:0030350;GO:0048046;GO:0006099;GO:0009061;GO:0001069;GO:0009505;GO:0003690;GO:0001889;GO:0009098;GO:0003735;GO:0005758;GO:0042645;GO:0006782;GO:0006101;GO:0008198;GO:0072705;GO:0000325;GO:0009085;GO:0090351;GO:0032543;GO:0043209;GO:0006979;GO:0005886;GO:0019878;GO:0031012;GO:0030424;GO:0010468;GO:0071456;GO:0005634;GO:0051536;GO:0005737;GO:0005524;GO:0030316;GO:0051649;GO:0071287;GO:…	BP;MF;CC;BP;BP;MF;CC;MF;BP;BP;MF;CC;CC;BP;BP;MF;BP;CC;BP;BP;BP;CC;BP;CC;BP;CC;CC;BP;BP;CC;MF;CC;MF;BP;BP;BP;BP;MF;CC;BP;MF;CC;BP;BP;BP;MF;BP;MF;BP;CC;BP;BP;BP;BP;BP;MF;BP;BP;BP;CC;MF;BP;CC;CC;BP;CC;BP;BP;BP;MF;MF;CC;BP;BP;CC;BP;BP;CC;BP;MF;BP;MF;BP;BP;BP;CC;MF;MF;MF;CC;MF;MF;MF;MF;BP;BP;BP;	propionate catabolic process, 2-methylcitrate cycle;iron-responsive element binding;apoplast;tricarboxylic acid cycle;anaerobic respiration;regulatory region RNA binding;plant-type cell wall;double-stranded DNA binding;liver development;L-leucine biosynthetic process;structural constituent of ribosome;mitochondrial intermembrane space;mitochondrial nucleoid;protoporphyrinogen IX biosynthetic proc…	-	ko01230;ko01100;ko00300;ko01210	Biosynthesis of amino acids;Metabolic pathways;Lysine biosynthesis;2-Oxocarboxylic acid metabolism	YALI0E14949p [Yarrowia lipolytica CLIB122]	PF00330.24	Aconitase family (aconitate hydratase)	Homocitrate dehydratase, mitochondrial OS=Saccharomyces cerevisiae (strain ATCC 204508 / S288c) OX=559292 GN=ACO2 PE=1 SV=1	3RT6R	CE	Belongs to the aconitase IPM isomerase family	COG1048	Aconitase A	C	Energy production and conversion	KOG0453	[CE]	Energy production and conversion; Amino acid transport and metabolism;	Aconitase/homoaconitase (aconitase superfamily)	row-142
gene-YALI0_E00638g	YALI0_E00638g	9.37288	-1.78711	1.7911e-189	7.4194e-188	down	380.662	380.495	421.012	1141.85	1099.41	1098.17	20377	19129	24097	59807	56089	52536	GO:0019629;GO:0005737;GO:0005524;GO:0050766;GO:0046356;GO:0046912;GO:0005856;GO:0006099;GO:0004108;GO:0019543;GO:0005975;GO:0070062;GO:0014823;GO:0009505;GO:0006084;GO:0005758;GO:0005759;GO:0050440;GO:0003723;GO:0006107;GO:0036440;GO:0019954;GO:0031288;GO:0006097;GO:0006101;GO:0006907;GO:0005777;GO:0042803;GO:0009507;GO:0005829;GO:0045335;GO:0006909;GO:0007507;GO:0007610;GO:0045461;GO:0005739;GO:…	BP;CC;MF;BP;BP;MF;CC;BP;MF;BP;BP;CC;BP;CC;BP;CC;CC;MF;MF;BP;MF;BP;BP;BP;BP;BP;CC;MF;CC;CC;CC;BP;BP;BP;BP;CC;MF;CC;BP;BP;CC;MF;	propionate catabolic process, 2-methylcitrate cycle;cytoplasm;ATP binding;positive regulation of phagocytosis;acetyl-CoA catabolic process;acyltransferase activity, acyl groups converted into alkyl on transfer;cytoskeleton;tricarboxylic acid cycle;citrate (Si)-synthase activity;propionate catabolic process;carbohydrate metabolic process;extracellular exosome;response to activity;plant-type cell w…	-	ko00630;ko01100;ko01210;ko00020;ko01110;ko01230;ko01200	Glyoxylate and dicarboxylate metabolism;Metabolic pathways;2-Oxocarboxylic acid metabolism;Citrate cycle (TCA cycle);Biosynthesis of secondary metabolites;Biosynthesis of amino acids;Carbon metabolism	YALI0E00638p [Yarrowia lipolytica CLIB122]	PF00285.25	Citrate synthase, C-terminal domain	2-methylcitrate synthase, mitochondrial OS=Fusarium solani OX=169388 GN=mcsA PE=1 SV=1	3RSKT	H	Belongs to the citrate synthase family	COG0372	Citrate synthase	C	Energy production and conversion	KOG2617	[C]	Energy production and conversion;	Citrate synthase	row-143
gene-YALI0_F01210g	YALI0_F01210g	7.95474	-2.27138	9.35435e-189	3.84818e-187	down	113.291	142.453	118.1	467.695	495.053	512.614	3758	4437	4188	15178	15648	15194	GO:0019725;GO:0032691;GO:0071474;GO:0015722;GO:0032809;GO:0030437;GO:0042383;GO:0031526;GO:0071476;GO:0031965;GO:0009925;GO:0010008;GO:0031625;GO:0098609;GO:0051458;GO:0070382;GO:0032496;GO:0071346;GO:0097450;GO:0010763;GO:0000325;GO:0009725;GO:0007601;GO:0030315;GO:0051928;GO:0010761;GO:0005886;GO:0048471;GO:0007015;GO:0005911;GO:0071347;GO:0030424;GO:0005921;GO:0080147;GO:0071456;GO:0070295;GO:…	BP;BP;BP;BP;CC;BP;CC;CC;BP;CC;CC;CC;MF;BP;BP;CC;BP;BP;CC;BP;CC;BP;BP;CC;BP;BP;CC;CC;BP;CC;BP;CC;CC;BP;BP;BP;CC;BP;MF;CC;MF;BP;BP;BP;BP;BP;CC;BP;CC;BP;MF;BP;BP;CC;CC;BP;BP;BP;BP;BP;BP;CC;BP;CC;BP;BP;BP;CC;BP;BP;BP;CC;BP;BP;BP;BP;BP;MF;MF;BP;BP;BP;CC;MF;BP;BP;CC;BP;BP;BP;BP;MF;BP;BP;CC;BP;BP;CC;CC;BP;BP;BP;CC;BP;BP;CC;MF;CC;BP;BP;MF;BP;BP;BP;CC;CC;BP;MF;BP;BP;BP;CC;BP;CC;MF;BP;BP;BP;BP;BP;BP;CC;BP;…	cellular homeostasis;negative regulation of interleukin-1 beta production;cellular hyperosmotic response;canalicular bile acid transport;neuronal cell body membrane;ascospore formation;sarcolemma;brush border membrane;cellular hypotonic response;nuclear membrane;basal plasma membrane;endosome membrane;ubiquitin protein ligase binding;cell-cell adhesion;corticotropin secretion;exocytic vesicle;res…	-	-	-	YALI0F01210p [Yarrowia lipolytica CLIB122]	PF00230.24	Major intrinsic protein	Aquaporin-1 OS=Saccharomyces cerevisiae OX=4932 GN=AQY1 PE=2 SV=1	3RT16	P	Belongs to the MIP aquaporin (TC 1.A.8) family	COG0580	Glycerol uptake facilitator or related aquaporin (Major Intrinsic protein Family)	G	Carbohydrate transport and metabolism	KOG0223	[G]	Carbohydrate transport and metabolism;	Aquaporin (major intrinsic protein family)	row-144
gene-YALI0_E14212g	YALI0_E14212g	8.28524	1.88925	1.5534e-187	6.34659e-186	up	648.646	687.4	649.557	154.813	136.562	146.818	10568	10518	11315	2468	2121	2138	GO:0002181;GO:0005829;GO:0003735;GO:0022625;	BP;CC;MF;CC;	cytoplasmic translation;cytosol;structural constituent of ribosome;cytosolic large ribosomal subunit;	-	ko03010	Ribosome	YALI0E14212p [Yarrowia lipolytica CLIB122]	PF01778.21	Ribosomal L28e protein family	Large ribosomal subunit protein eL28 OS=Schizosaccharomyces pombe (strain 972 / ATCC 24843) OX=284812 GN=rpl44 PE=1 SV=1	3RWIR	J	Ribosomal L28e protein family	-	-	-	-	KOG3412	[J]	Translation, ribosomal structure and biogenesis;	60S ribosomal protein L28	row-145
gene-YALI0_A10310g	YALI0_A10310g	5.27266	2.49111	8.42644e-187	3.4193e-185	up	94.2277	97.6361	100.748	13.7292	13.6623	15.1681	3312	3223	3786	473	458	477	GO:0051066;GO:0006585;GO:0005737;GO:0006728;GO:0071222;GO:0003934;GO:0035185;GO:0003924;GO:0042438;GO:0014916;GO:0060308;GO:0045429;GO:0030742;GO:0009396;GO:0008277;GO:0005654;GO:2000773;GO:0140460;GO:0005509;GO:0042416;GO:0031965;GO:0044877;GO:0065003;GO:0006730;GO:2000274;GO:2000121;GO:0005525;GO:0046654;GO:0042559;GO:0008363;GO:0032991;GO:0044306;GO:0032496;GO:0010460;GO:0034341;GO:0009880;GO:…	BP;BP;CC;BP;BP;MF;BP;MF;BP;BP;MF;BP;MF;BP;BP;CC;BP;BP;MF;BP;CC;MF;BP;BP;BP;BP;MF;BP;BP;BP;CC;CC;BP;BP;BP;BP;BP;BP;MF;CC;CC;BP;MF;BP;BP;BP;BP;BP;BP;CC;BP;BP;BP;BP;BP;MF;BP;BP;MF;BP;BP;MF;MF;CC;CC;CC;	dihydrobiopterin metabolic process;dopamine biosynthetic process from tyrosine;cytoplasm;pteridine biosynthetic process;cellular response to lipopolysaccharide;GTP cyclohydrolase I activity;preblastoderm mitotic cell cycle;GTPase activity;melanin biosynthetic process;regulation of lung blood pressure;GTP cyclohydrolase I regulator activity;positive regulation of nitric oxide biosynthetic process;…	-	ko01100;ko00790	Metabolic pathways;Folate biosynthesis	YALI0A10310p [Yarrowia lipolytica CLIB122]	PF01227.26	GTP cyclohydrolase I	GTP cyclohydrolase 1 OS=Saccharomyces cerevisiae (strain ATCC 204508 / S288c) OX=559292 GN=FOL2 PE=1 SV=1	3RTVJ	H	to Saccharomyces cerevisiae FOL2 (YGR267C)	COG0302	GTP cyclohydrolase I	H	Coenzyme transport and metabolism	KOG2698	[H]	Coenzyme transport and metabolism;	GTP cyclohydrolase I	row-146
gene-YALI0_A15103g	YALI0_A15103g	4.51151	-2.54896	1.1418e-186	4.60191e-185	down	9.45202	9.22306	10.8125	47.8923	48.4064	45.1802	611	560	747	3027	2980	2608	GO:0004467;GO:0005737;GO:0005524;GO:0050218;GO:0006631;GO:0009411;GO:0006633;GO:0050563;GO:0090410;GO:0008756;GO:0016887;GO:0102391;GO:0009617;GO:0050203;GO:0106290;GO:0033494;GO:0016114;GO:0009234;GO:0016405;GO:0018859;GO:0019748;GO:0005654;GO:1904070;GO:0009809;GO:0016207;GO:0009753;GO:0009611;GO:0005778;GO:0009698;GO:0006629;GO:0006637;GO:0006084;GO:0047760;GO:0005782;GO:0043759;GO:0043758;GO:…	MF;CC;MF;MF;BP;BP;BP;MF;BP;MF;MF;MF;BP;MF;MF;BP;BP;BP;MF;MF;BP;CC;BP;BP;MF;BP;BP;CC;BP;BP;BP;BP;MF;CC;MF;MF;BP;MF;MF;BP;MF;CC;MF;MF;BP;CC;CC;BP;BP;MF;MF;BP;MF;BP;BP;BP;BP;BP;MF;BP;BP;BP;MF;MF;CC;BP;MF;BP;MF;BP;BP;MF;BP;BP;MF;BP;CC;BP;CC;BP;MF;	long-chain fatty acid-CoA ligase activity;cytoplasm;ATP binding;propionate-CoA ligase activity;fatty acid metabolic process;response to UV;fatty acid biosynthetic process;trans-feruloyl-CoA synthase activity;malonate catabolic process;o-succinylbenzoate-CoA ligase activity;ATP hydrolysis activity;decanoate-CoA ligase activity;response to bacterium;oxalate-CoA ligase activity;trans-cinnamate-CoA l…	-	-	-	YALI0A15103p [Yarrowia lipolytica CLIB122]	PF00501.32	AMP-binding enzyme	4-coumarate--CoA ligase 3 OS=Arabidopsis thaliana OX=3702 GN=4CL3 PE=1 SV=1	3QR0I	I	4-coumarate-CoA ligase	COG0318	O-succinylbenzoic acid-CoA ligase MenE or related acyl-CoA synthetase (AMP-forming)	I	Lipid transport and metabolism	KOG1176	[I]	Lipid transport and metabolism;	Acyl-CoA synthetase	row-147
gene-YALI0_E21219g	YALI0_E21219g	8.41354	2.17448	4.39052e-185	1.75768e-183	up	814.287	791.108	793.62	162.05	130.777	141.545	12224	11153	12739	2381	1872	1899	GO:0030445;GO:0045202;GO:0140236;GO:0005737;GO:0140242;GO:0019843;GO:1990928;GO:0031090;GO:0048027;GO:0098794;GO:0005654;GO:0070062;GO:1904803;GO:1902164;GO:0002181;GO:0005730;GO:0042788;GO:0003735;GO:0042273;GO:0071480;GO:0003723;GO:0022625;GO:0071479;GO:0045727;GO:0009536;GO:0034644;GO:0098793;GO:0005829;GO:0000325;GO:0005840;GO:1902167;GO:0043231;GO:0006364;GO:0006977;GO:0003729;GO:1990904;GO:…	CC;CC;BP;CC;BP;MF;BP;CC;MF;CC;CC;CC;BP;BP;BP;CC;CC;MF;BP;BP;MF;CC;BP;BP;CC;BP;CC;CC;CC;CC;BP;CC;BP;BP;MF;CC;CC;CC;CC;CC;BP;CC;	yeast-form cell wall;synapse;translation at presynapse;cytoplasm;translation at postsynapse;rRNA binding;response to amino acid starvation;organelle membrane;mRNA 5'-UTR binding;postsynapse;nucleoplasm;extracellular exosome;regulation of translation involved in cellular response to UV;positive regulation of DNA damage response, signal transduction by p53 class mediator resulting in transcription …	-	ko03010	Ribosome	60S ribosomal protein L26 [Yarrowia lipolytica CLIB122]	PF16906.9	Ribosomal proteins L26 eukaryotic, L24P archaeal	Large ribosomal subunit protein uL24B OS=Saccharomyces cerevisiae (strain ATCC 204508 / S288c) OX=559292 GN=RPL26B PE=1 SV=2	3RUFY	J	to Saccharomyces cerevisiae RPL26B (YGR034W) and RPL26A (YLR344W)	COG0198	Ribosomal protein L24	J	Translation, ribosomal structure and biogenesis	KOG3401	[J]	Translation, ribosomal structure and biogenesis;	60S ribosomal protein L26	row-148
gene-YALI0_A12441g	YALI0_A12441g	5.2159	-2.51076	5.6422e-185	2.24372e-183	down	15.0491	16.6014	18.2042	76.8103	78.6634	77.3734	615	637	796	3070	3063	2825	-	-	-	-	-	-	YALI0A12441p [Yarrowia lipolytica CLIB122]	PF00646.37	F-box domain	-	-	-	-	-	-	-	-	-	-	-	-	row-149
gene-YALI0_D06325g	YALI0_D06325g	9.0751	-1.43131	7.2669e-182	2.87067e-180	down	357.165	359.233	370.831	791.484	798.231	809.181	20657	19512	22932	44790	43999	41825	GO:0048046;GO:0005615;GO:0033854;GO:0046689;GO:0008483;GO:0006545;GO:0009086;GO:0048830;GO:0004121;GO:0009835;GO:0047804;GO:0005777;GO:0042803;GO:0047958;GO:0045722;GO:0042538;GO:0000325;GO:0051301;GO:0006520;GO:0016491;GO:0009684;GO:0097054;GO:0006979;GO:0009089;GO:0009853;GO:0005886;GO:0009733;GO:0033097;GO:0005634;GO:0071456;GO:0016829;GO:0005737;GO:0005524;GO:0009058;GO:0006103;GO:0006523;GO:…	CC;CC;MF;BP;MF;BP;BP;BP;MF;BP;MF;CC;MF;MF;BP;BP;CC;BP;BP;MF;BP;BP;BP;BP;BP;CC;BP;CC;CC;BP;MF;CC;MF;BP;BP;BP;BP;MF;BP;BP;MF;BP;BP;BP;MF;MF;BP;BP;BP;BP;BP;MF;MF;MF;BP;MF;BP;MF;BP;CC;BP;BP;BP;CC;BP;MF;BP;BP;CC;BP;BP;BP;BP;BP;BP;CC;MF;MF;CC;BP;BP;MF;BP;BP;MF;MF;MF;BP;MF;BP;MF;MF;BP;BP;CC;CC;BP;MF;BP;CC;MF;BP;MF;BP;	apoplast;extracellular space;glutamate-prephenate aminotransferase activity;response to mercury ion;transaminase activity;glycine biosynthetic process;methionine biosynthetic process;adventitious root development;obsolete cystathionine beta-lyase activity;fruit ripening;cysteine-S-conjugate beta-lyase activity;peroxisome;protein homodimerization activity;glycine:2-oxoglutarate aminotransferase ac…	-	ko01210;ko01200;ko01100;ko01230;ko00250;ko00220	2-Oxocarboxylic acid metabolism;Carbon metabolism;Metabolic pathways;Biosynthesis of amino acids;Alanine, aspartate and glutamate metabolism;Arginine biosynthesis	YALI0D06325p [Yarrowia lipolytica CLIB122]	PF00155.25	Aminotransferase class I and II	Probable alanine aminotransferase, mitochondrial OS=Saccharomyces cerevisiae (strain ATCC 204508 / S288c) OX=559292 GN=ALT1 PE=1 SV=1	3RT03	E	to Saccharomyces cerevisiae YDR111C and YLR089C	COG0436	Aspartate/methionine/tyrosine aminotransferase	E	Amino acid transport and metabolism	KOG0258	[E]	Amino acid transport and metabolism;	Alanine aminotransferase	row-150
gene-YALI0_F25025g	YALI0_F25025g	5.70356	2.50082	3.30169e-180	1.29569e-178	up	129.757	137.596	133.12	18.657	21.5953	17.5529	3624	3609	3976	510	575	439	GO:0008253;GO:0006114;GO:0005524;GO:0043136;GO:0016787;GO:0009117;GO:0043726;GO:0017000;GO:0050308;GO:0009398;GO:0008531;GO:0000121;GO:0043097;GO:0016311;GO:0000287;GO:0016310;GO:0005829;GO:0042060;GO:0016791;GO:0106411;GO:0003919;GO:0009231;GO:0005739;GO:0016075;GO:1990738;GO:0046872;GO:0005634;	MF;BP;MF;MF;MF;BP;MF;BP;MF;BP;MF;MF;BP;BP;MF;BP;CC;BP;MF;MF;MF;BP;CC;BP;MF;MF;CC;	5'-nucleotidase activity;glycerol biosynthetic process;ATP binding;glycerol-3-phosphatase activity;hydrolase activity;nucleotide metabolic process;5-amino-6-(5-phosphoribitylamino)uracil phosphatase activity;antibiotic biosynthetic process;sugar-phosphatase activity;FMN biosynthetic process;riboflavin kinase activity;glycerol-1-phosphatase activity;pyrimidine nucleoside salvage;dephosphorylation;…	-	-	-	YALI0F25025p [Yarrowia lipolytica CLIB122]	PF00702.30	haloacid dehalogenase-like hydrolase	Probable pseudouridine-5'-phosphatase YKL033W-A OS=Saccharomyces cerevisiae (strain ATCC 204508 / S288c) OX=559292 GN=YKL033W-A PE=1 SV=2	3RR0V	S	to Saccharomyces cerevisiae YKL033W-A	COG0637	Beta-phosphoglucomutase, HAD superfamily	G	Carbohydrate transport and metabolism	KOG2914	[R]	General function prediction only;	Predicted haloacid-halidohydrolase and related hydrolases	row-151
gene-YALI0_E29073g	YALI0_E29073g	8.64557	1.98731	4.20534e-180	1.63953e-178	up	860.699	907.652	872.973	201.583	171.347	171.665	18931	18748	20530	4339	3592	3375	GO:0009941;GO:0045202;GO:0140236;GO:0005737;GO:0140242;GO:0019843;GO:0005773;GO:0098794;GO:0002181;GO:0005730;GO:0009506;GO:0042788;GO:0003735;GO:0003723;GO:0022625;GO:0008340;GO:0098793;GO:0005829;GO:0045335;GO:0000325;GO:0005840;GO:0005925;GO:0009274;GO:0003729;GO:1990904;GO:0005886;GO:0031012;GO:1990090;GO:0022626;GO:0016020;GO:0006412;GO:0005634;	CC;CC;BP;CC;BP;MF;CC;CC;BP;CC;CC;CC;MF;MF;CC;BP;CC;CC;CC;CC;CC;CC;CC;MF;CC;CC;CC;BP;CC;CC;BP;CC;	chloroplast envelope;synapse;translation at presynapse;cytoplasm;translation at postsynapse;rRNA binding;vacuole;postsynapse;cytoplasmic translation;nucleolus;plasmodesma;obsolete polysomal ribosome;structural constituent of ribosome;RNA binding;cytosolic large ribosomal subunit;determination of adult lifespan;presynapse;cytosol;phagocytic vesicle;plant-type vacuole;ribosome;focal adhesion;peptid…	-	ko03010	Ribosome	60S ribosomal protein L9 [Yarrowia lipolytica CLIB122]	PF00347.27	Ribosomal protein L6	Large ribosomal subunit protein uL6 OS=Candida albicans (strain SC5314 / ATCC MYA-2876) OX=237561 GN=RPL9B PE=1 SV=1	3RRG9	J	to uniprot P05738 Saccharomyces cerevisiae uniprot P05738 Saccharomyces cerevisiae YGL147C RPL9A Protein component of the large (60S) ribosomal subunit, nearly identical to Rpl9Bp and has similarity to E. coli L6 and rat L9 ribosomal proteins and to YNL067W uniprot P51401 Saccharomyces cerevisiae YNL067W RPL9B Protein component of the large (60S) ribosomal subunit, nearly identical to Rpl9Ap and …	COG0097	Ribosomal protein L6P/L9E	J	Translation, ribosomal structure and biogenesis	KOG3255	[J]	Translation, ribosomal structure and biogenesis;	60S ribosomal protein L9	row-152
gene-YALI0_B09991g	YALI0_B09991g	8.70127	-1.56211	2.57537e-177	9.97539e-176	down	265.397	263.289	272.969	607.725	665.318	663.725	34900	32515	38380	78193	83381	78000	GO:0005978;GO:0005737;GO:0005977;GO:0006605;GO:0042587;GO:0008157;GO:0019899;GO:0019888;GO:0007094;GO:0019903;GO:0009408;GO:0031072;GO:0000164;GO:0005981;GO:0005829;GO:0060090;GO:0004722;GO:2001069;GO:0005979;GO:0051321;GO:0050196;GO:0016020;GO:0071456;	BP;CC;BP;BP;CC;MF;MF;MF;BP;MF;BP;MF;CC;BP;CC;MF;MF;MF;BP;BP;MF;CC;BP;	glycogen biosynthetic process;cytoplasm;glycogen metabolic process;protein targeting;glycogen granule;protein phosphatase 1 binding;enzyme binding;protein phosphatase regulator activity;mitotic spindle assembly checkpoint signaling;protein phosphatase binding;response to heat;heat shock protein binding;protein phosphatase type 1 complex;regulation of glycogen catabolic process;cytosol;molecular a…	-	-	-	YALI0B09991p [Yarrowia lipolytica CLIB122]	PF03370.17	Carbohydrate/starch-binding module (family 21)	Protein phosphatase 1 regulatory subunit 3C OS=Rattus norvegicus OX=10116 GN=Ppp1r3c PE=2 SV=1	3RV76	OT	Carbohydrate/starch-binding module (family 21)	-	-	-	-	KOG3986	[OT]	Posttranslational modification, protein turnover, chaperones; Signal transduction mechanisms;	Protein phosphatase, regulatory subunit PPP1R3C/D	row-153
gene-YALI0_E28259g	YALI0_E28259g	10.9174	-2.03217	1.09899e-176	4.22933e-175	down	1025.22	1207.17	947.994	3460.04	3578.62	3589.7	10380	11478	10263	34276	34530	32480	-	-	-	-	-	-	YALI0E28259p [Yarrowia lipolytica CLIB122]	-	-	-	-	-	-	-	-	-	-	-	-	-	-	row-154
gene-YALI0_F22011g	YALI0_F22011g	3.1965	-5.37543	5.00079e-176	1.91216e-174	down	1.38424	1.42897	0.618177	39.7484	40.0682	36.8485	39	38	19	1087	1067	920	-	-	-	-	-	-	YALI0F22011p [Yarrowia lipolytica CLIB122]	PF01157.22	Ribosomal protein L21e	-	-	-	-	-	-	-	-	-	-	-	-	row-155
gene-YALI0_E09262g	YALI0_E09262g	4.68389	-2.58528	7.2863e-175	2.76833e-173	down	11.8423	11.7655	9.51986	54.7277	56.3159	51.3484	579	541	498	2618	2624	2243	GO:0016829;GO:0044571;GO:0080146;GO:0005737;GO:1903257;GO:0009820;GO:0005829;GO:0052699;GO:0009507;GO:0017000;GO:0030170;GO:0051537;GO:0019450;GO:0045439;GO:0031071;GO:0046872;GO:1990412;GO:0005634;GO:1990411;	MF;BP;MF;CC;BP;BP;CC;BP;CC;BP;MF;MF;BP;MF;MF;MF;MF;CC;MF;	lyase activity;[2Fe-2S] cluster assembly;L-cysteine desulfhydrase activity;cytoplasm;selenoneine biosynthetic process;alkaloid metabolic process;cytosol;ergothioneine biosynthetic process;chloroplast;antibiotic biosynthetic process;pyridoxal phosphate binding;2 iron, 2 sulfur cluster binding;L-cysteine catabolic process to pyruvate;isopenicillin-N epimerase activity;cysteine desulfurase activity;…	-	ko01100;ko00340	Metabolic pathways;Histidine metabolism	YALI0E09262p [Yarrowia lipolytica CLIB122]	PF00266.23	Aminotransferase class-V	Hercynylcysteine sulfoxide lyase OS=Neurospora crassa (strain ATCC 24698 / 74-OR23-1A / CBS 708.71 / DSM 1257 / FGSC 987) OX=367110 GN=egt-2 PE=1 SV=1	3RT6P	E	Aminotransferase class-V	COG0520	Selenocysteine lyase/Cysteine desulfurase	E	Amino acid transport and metabolism	KOG1549	[E]	Amino acid transport and metabolism;	Cysteine desulfurase NFS1	row-156
gene-YALI0_A10725g	YALI0_A10725g	8.56959	1.9856	7.96559e-175	3.00726e-173	up	827.415	827.594	848.426	191.254	159.506	166.163	18584	17456	20375	4203	3415	3336	GO:0008266;GO:0005813;GO:0045202;GO:0005737;GO:0043009;GO:0050821;GO:0048027;GO:0098794;GO:0005654;GO:0010628;GO:0009505;GO:0005730;GO:0002181;GO:0009506;GO:0042788;GO:0003735;GO:0042254;GO:0003730;GO:0001843;GO:0032991;GO:0003723;GO:0030097;GO:1904667;GO:0009536;GO:0032040;GO:0009507;GO:0005829;GO:0005783;GO:0005840;GO:0051726;GO:0042274;GO:0006364;GO:0005925;GO:0019901;GO:0030686;GO:2000059;GO:…	MF;CC;CC;CC;BP;BP;MF;CC;CC;BP;CC;CC;BP;CC;CC;MF;BP;MF;BP;CC;MF;BP;BP;CC;CC;CC;CC;CC;CC;BP;BP;BP;CC;MF;CC;BP;MF;CC;BP;MF;BP;CC;CC;CC;CC;BP;CC;	poly(U) RNA binding;centrosome;synapse;cytoplasm;chordate embryonic development;protein stabilization;mRNA 5'-UTR binding;postsynapse;nucleoplasm;positive regulation of gene expression;plant-type cell wall;nucleolus;cytoplasmic translation;plasmodesma;obsolete polysomal ribosome;structural constituent of ribosome;ribosome biogenesis;mRNA 3'-UTR binding;neural tube closure;protein-containing compl…	-	ko03010	Ribosome	40S ribosomal protein S7 [Yarrowia lipolytica CLIB122]	PF01251.22	Ribosomal protein S7e	Small ribosomal subunit protein eS7A OS=Saccharomyces cerevisiae (strain ATCC 204508 / S288c) OX=559292 GN=RPS7A PE=1 SV=4	3RRTF	J	Belongs to the eukaryotic ribosomal protein eS7 family	-	-	-	-	KOG3320	[J]	Translation, ribosomal structure and biogenesis;	40S ribosomal protein S7	row-157
gene-YALI0_E21021g	YALI0_E21021g	8.4476	-1.39029	1.23829e-174	4.64554e-173	down	249.671	237.244	226.704	497.503	525.01	506.833	56220	50170	54582	109612	112670	101994	GO:0006075;GO:0031160;GO:1902716;GO:0048589;GO:0052544;GO:0005737;GO:0000935;GO:0009556;GO:0009620;GO:0031520;GO:0071970;GO:0030476;GO:0005794;GO:0003843;GO:0051285;GO:0140752;GO:0005933;GO:0055047;GO:0043332;GO:0071944;GO:0009272;GO:0005628;GO:0009506;GO:1990344;GO:0005934;GO:0071555;GO:0009846;GO:0045807;GO:0009965;GO:0032153;GO:0051278;GO:0097038;GO:0000936;GO:0080092;GO:0009504;GO:0110085;GO:…	BP;CC;CC;BP;BP;CC;CC;BP;BP;CC;BP;BP;CC;MF;CC;MF;CC;BP;CC;CC;BP;CC;CC;BP;CC;BP;BP;BP;BP;CC;BP;CC;CC;BP;CC;CC;CC;BP;BP;CC;CC;CC;BP;BP;BP;BP;BP;CC;CC;BP;BP;BP;CC;MF;BP;BP;BP;CC;BP;CC;CC;BP;CC;BP;BP;BP;BP;BP;CC;CC;CC;BP;BP;BP;	(1->3)-beta-D-glucan biosynthetic process;spore wall;cell cortex of growing cell tip;developmental growth;defense response by callose deposition in cell wall;cytoplasm;division septum;microsporogenesis;response to fungus;plasma membrane of cell tip;fungal-type cell wall (1->3)-beta-D-glucan biosynthetic process;ascospore wall assembly;Golgi apparatus;1,3-beta-D-glucan synthase activity;cell corte…	-	ko00500;ko04011;ko01100	Starch and sucrose metabolism;MAPK signaling pathway - yeast;Metabolic pathways	YALI0E21021p [Yarrowia lipolytica CLIB122]	PF02364.19	1,3-beta-glucan synthase component	1,3-beta-glucan synthase component FKS1 OS=Saccharomyces cerevisiae (strain ATCC 204508 / S288c) OX=559292 GN=FKS1 PE=1 SV=2	3RSSS	M	to Saccharomyces cerevisiae GSC2 (YGR032W) and FKS1 (YLR342W)	-	-	-	-	KOG0916	[M]	Cell wall/membrane/envelope biogenesis;	1,3-beta-glucan synthase/callose synthase catalytic subunit	row-158
gene-YALI0_E13464g	YALI0_E13464g	6.70022	1.52028	2.34314e-174	8.73552e-173	up	195.907	192.988	188.681	54.152	54.9433	55.55	10373	9597	10682	2806	2773	2629	GO:0008235;GO:0043069;GO:0005737;GO:0070006;GO:0016485;GO:0016805;GO:0004181;GO:0003094;GO:0030574;GO:0070062;GO:0032991;GO:0042803;GO:0005829;GO:0006520;GO:0008233;GO:0006508;GO:0005739;GO:0004177;GO:0008237;GO:0051289;GO:0016795;GO:0102009;GO:0030145;GO:0046872;GO:0016020;GO:0042802;	MF;BP;CC;MF;BP;MF;MF;BP;BP;CC;CC;MF;CC;BP;MF;BP;CC;MF;MF;BP;MF;MF;MF;MF;CC;MF;	metalloexopeptidase activity;negative regulation of programmed cell death;cytoplasm;metalloaminopeptidase activity;protein processing;dipeptidase activity;metallocarboxypeptidase activity;glomerular filtration;collagen catabolic process;extracellular exosome;protein-containing complex;protein homodimerization activity;cytosol;amino acid metabolic process;peptidase activity;proteolysis;mitochondri…	-	-	-	YALI0E13464p [Yarrowia lipolytica CLIB122]	PF00557.28	Metallopeptidase family M24	Uncharacterized peptidase YFR006W OS=Saccharomyces cerevisiae (strain ATCC 204508 / S288c) OX=559292 GN=YFR006W PE=1 SV=1	3RTGQ	E	Saccharomyces cerevisiae YFR006W	COG0006	Xaa-Pro aminopeptidase	E	Amino acid transport and metabolism	KOG2737	[R]	General function prediction only;	Putative metallopeptidase	row-159
gene-YALI0_B16104g	YALI0_B16104g	7.77819	1.41059	7.44568e-174	2.7586e-172	up	396.199	389.17	395.614	123.265	121.263	118.822	24344	22457	25991	7411	7101	6525	GO:0006177;GO:0005737;GO:0005524;GO:0005829;GO:0046037;GO:0003921;GO:0006543;GO:0003922;GO:0006541;	BP;CC;MF;CC;BP;MF;BP;MF;BP;	GMP biosynthetic process;cytoplasm;ATP binding;cytosol;GMP metabolic process;GMP synthase activity;glutamine catabolic process;GMP synthase (glutamine-hydrolyzing) activity;glutamine metabolic process;	-	ko00230;ko01100	Purine metabolism;Metabolic pathways	YALI0B16104p [Yarrowia lipolytica CLIB122]	PF00117.32	Glutamine amidotransferase class-I	GMP synthase [glutamine-hydrolyzing] OS=Yarrowia lipolytica (strain CLIB 122 / E 150) OX=284591 GN=GUA1 PE=3 SV=1	3RT9G	F	GMP synthase	COG0519	GMP synthase, PP-ATPase domain/subunit	F	Nucleotide transport and metabolism	KOG1622	[F]	Nucleotide transport and metabolism;	GMP synthase	row-160
gene-YALI0_A18205g	YALI0_A18205g	8.97208	1.8916	1.14924e-173	4.23162e-172	up	1030.17	1135.54	1040.63	254.014	216.059	236.366	32488	33631	35090	7839	6494	6662	GO:0010494;GO:0000461;GO:0045202;GO:0005737;GO:0005198;GO:0043022;GO:0043025;GO:0098794;GO:0005654;GO:0070062;GO:0000447;GO:0002181;GO:0098978;GO:0003735;GO:0098609;GO:0003723;GO:0098556;GO:0015935;GO:0043236;GO:0005829;GO:0005840;GO:0030855;GO:0042274;GO:0006364;GO:0062023;GO:0030686;GO:0022627;GO:0005886;GO:0005055;GO:0006407;GO:0001618;GO:0022626;GO:0000028;GO:0016020;GO:0005604;GO:0006412;GO:…	CC;BP;CC;CC;MF;MF;CC;CC;CC;CC;BP;BP;CC;MF;BP;MF;CC;CC;MF;CC;CC;BP;BP;BP;CC;CC;CC;CC;MF;BP;MF;CC;BP;CC;CC;BP;CC;	cytoplasmic stress granule;endonucleolytic cleavage to generate mature 3'-end of SSU-rRNA from (SSU-rRNA, 5.8S rRNA, LSU-rRNA);synapse;cytoplasm;structural molecule activity;ribosome binding;neuronal cell body;postsynapse;nucleoplasm;extracellular exosome;endonucleolytic cleavage in ITS1 to separate SSU-rRNA from 5.8S rRNA and LSU-rRNA from tricistronic rRNA transcript (SSU-rRNA, 5.8S rRNA, LSU-r…	-	ko03010	Ribosome	40S ribosomal protein S0 [Yarrowia lipolytica CLIB122]	PF00318.24	Ribosomal protein S2	Small ribosomal subunit protein uS2 OS=Yarrowia lipolytica (strain CLIB 122 / E 150) OX=284591 GN=RPS0 PE=3 SV=2	3RSX9	J	Required for the assembly and or stability of the 40S ribosomal subunit. Required for the processing of the 20S rRNA- precursor to mature 18S rRNA in a late step of the maturation of 40S ribosomal subunits	COG0052	Ribosomal protein S2	J	Translation, ribosomal structure and biogenesis	KOG0830	[J]	Translation, ribosomal structure and biogenesis;	40S ribosomal protein SA (P40)/Laminin receptor 1	row-161
gene-YALI0_F29821g	YALI0_F29821g	5.10735	2.51592	2.3597e-173	8.63535e-172	up	84.9818	84.2881	92.5123	12.089	12.1201	13.2491	3205	2985	3730	446	436	447	GO:0016055;GO:0001649;GO:0009941;GO:0010212;GO:0005902;GO:0097191;GO:0005737;GO:0050664;GO:0007033;GO:0090575;GO:0042572;GO:0006624;GO:0005773;GO:2001238;GO:0005576;GO:0010508;GO:0016114;GO:0005794;GO:0016630;GO:0004745;GO:0033721;GO:0019899;GO:2001241;GO:0030178;GO:0015979;GO:0009644;GO:0072332;GO:0001523;GO:0009706;GO:0045944;GO:0097308;GO:0110095;GO:2000377;GO:0042574;GO:0015031;GO:0102354;GO:…	BP;BP;CC;BP;CC;BP;CC;MF;BP;CC;BP;BP;CC;BP;CC;BP;BP;CC;MF;MF;MF;MF;BP;BP;BP;BP;BP;BP;CC;BP;BP;BP;BP;BP;BP;MF;CC;CC;BP;BP;MF;CC;BP;CC;CC;CC;MF;CC;BP;BP;BP;BP;MF;CC;MF;BP;CC;BP;BP;BP;MF;CC;CC;CC;MF;	Wnt signaling pathway;osteoblast differentiation;chloroplast envelope;response to ionizing radiation;microvillus;extrinsic apoptotic signaling pathway;cytoplasm;oxidoreductase activity, acting on NAD(P)H, oxygen as acceptor;vacuole organization;RNA polymerase II transcription regulator complex;retinol metabolic process;vacuolar protein processing;vacuole;positive regulation of extrinsic apoptotic…	-	-	-	YALI0F29821p [Yarrowia lipolytica CLIB122]	PF00106.29	short chain dehydrogenase	Short-chain dehydrogenase/reductase OS=Phomopsis amygdali OX=1214568 GN=fc-sdr PE=1 SV=1	3RTKH	Q	short chain dehydrogenase	COG1028	NAD(P)-dependent dehydrogenase, short-chain alcohol dehydrogenase family	I	Lipid transport and metabolism	KOG1208	[Q]	Secondary metabolites biosynthesis, transport and catabolism;	Dehydrogenases with different specificities (related to short-chain alcohol dehydrogenases)	row-162
gene-YALI0_C02343g	YALI0_C02343g	6.46951	-1.95951	3.30275e-173	1.20127e-171	down	46.8869	50.1575	50.1446	166.345	150.862	151.094	1823	1831	2084	6327	5589	5249	GO:0006522;GO:0042803;GO:0005737;GO:0051287;GO:0000286;	BP;MF;CC;MF;MF;	alanine metabolic process;protein homodimerization activity;cytoplasm;NAD binding;alanine dehydrogenase activity;	-	-	-	YALI0C02343p [Yarrowia lipolytica CLIB122]	PF02423.19	Ornithine cyclodeaminase/mu-crystallin family	Uncharacterized protein YGL159W OS=Saccharomyces cerevisiae (strain ATCC 204508 / S288c) OX=559292 GN=YGL159W PE=1 SV=1	3RUEM	E	Saccharomyces cerevisiae YGL159W	COG2423	Ornithine cyclodeaminase/archaeal alanine dehydrogenase, mu-crystallin family	E	Amino acid transport and metabolism	KOG3007	[E]	Amino acid transport and metabolism;	Mu-crystallin	row-163
gene-YALI0_A16291g	YALI0_A16291g	8.03108	-1.54706	8.7157e-173	3.15086e-171	down	165.616	170.256	169.793	378.467	416.729	413.642	15650	15109	17155	34992	37529	34931	GO:0004672;GO:0005938;GO:0043069;GO:0071397;GO:0005737;GO:0009751;GO:0005881;GO:0005524;GO:0031589;GO:0019934;GO:0042632;GO:0031234;GO:0051602;GO:0005576;GO:0031966;GO:0032934;GO:2001256;GO:0120015;GO:0032060;GO:0007163;GO:0044232;GO:0035091;GO:0071944;GO:0030553;GO:0015485;GO:0032366;GO:0120020;GO:0005776;GO:0005525;GO:1990578;GO:0070300;GO:0120011;GO:0004674;GO:0031252;GO:0001786;GO:0050920;GO:…	MF;CC;BP;BP;CC;BP;CC;MF;BP;BP;BP;CC;BP;CC;CC;MF;BP;MF;BP;BP;CC;MF;CC;MF;MF;BP;MF;CC;MF;CC;MF;BP;MF;CC;MF;BP;MF;CC;BP;CC;CC;CC;BP;MF;BP;CC;CC;MF;MF;BP;MF;BP;CC;BP;CC;BP;CC;MF;BP;BP;BP;BP;CC;MF;CC;BP;MF;CC;CC;	protein kinase activity;cell cortex;negative regulation of programmed cell death;cellular response to cholesterol;cytoplasm;response to salicylic acid;cytoplasmic microtubule;ATP binding;cell-substrate adhesion;cGMP-mediated signaling;cholesterol homeostasis;extrinsic component of cytoplasmic side of plasma membrane;response to electrical stimulus;extracellular region;mitochondrial membrane;stero…	-	-	-	YALI0A16291p [Yarrowia lipolytica CLIB122]	PF16016.9	VAD1 Analog of StAR-related lipid transfer domain	Membrane-anchored lipid-binding protein YSP2 OS=Saccharomyces cerevisiae (strain ATCC 204508 / S288c) OX=559292 GN=YSP2 PE=1 SV=1	3RS1F	S	to Saccharomyces cerevisiae YSP2 (YDR326C) and YHR080C	-	-	-	-	KOG1032	[S]	Function unknown;	Uncharacterized conserved protein, contains GRAM domain	row-164
gene-YALI0_E13574g	YALI0_E13574g	9.35364	-2.60551	1.33396e-172	4.79342e-171	down	313.597	335.77	235.257	1456.49	1364.55	1572.89	12773	12844	10246	58044	52969	57253	-	-	-	-	-	-	YALI0E13574p [Yarrowia lipolytica CLIB122]	PF10342.13	Kre9/KNH-like N-terminal Ig-like domain	-	-	-	-	-	-	-	-	-	-	-	-	row-165
gene-YALI0_E05533g	YALI0_E05533g	8.7979	-1.41576	1.72918e-172	6.17639e-171	down	297.133	296.515	307.968	659.037	656.685	652.395	13589	12736	15060	29491	28623	26665	GO:0019473;GO:0004468;	BP;MF;	L-lysine catabolic process to glutarate, by acetylation;lysine N-acetyltransferase activity, acting on acetyl phosphate as donor;	-	ko00310;ko01100	Lysine degradation;Metabolic pathways	YALI0E05533p [Yarrowia lipolytica CLIB122]	PF08445.14	FR47-like protein	Lysine acetyltransferase OS=Yarrowia lipolytica (strain CLIB 122 / E 150) OX=284591 GN=LYC1 PE=1 SV=2	-	-	-	COG3393	Predicted acetyltransferase, GNAT family	R	General function prediction only	-	-	-	-	row-166
gene-YALI0_B14146g	YALI0_B14146g	9.03811	1.5576	2.00156e-172	7.10674e-171	up	977.945	1020.83	988.104	290.939	263.113	275.687	35848	35143	38728	10436	9192	9032	GO:0045202;GO:0140236;GO:0005737;GO:0043009;GO:0140242;GO:1904628;GO:0019843;GO:0070180;GO:0034059;GO:0005794;GO:0000027;GO:0098794;GO:0030425;GO:0005654;GO:0070062;GO:0010043;GO:0006284;GO:0014069;GO:0002181;GO:0002182;GO:0036464;GO:0005509;GO:0071353;GO:0005730;GO:0042788;GO:0003735;GO:0042254;GO:0009506;GO:0044877;GO:0042277;GO:0071320;GO:0030687;GO:0042273;GO:0003723;GO:0000956;GO:0022625;GO:…	CC;BP;CC;BP;BP;BP;MF;MF;BP;CC;BP;CC;CC;CC;CC;BP;BP;CC;BP;BP;CC;MF;BP;CC;CC;MF;BP;CC;MF;MF;BP;CC;BP;MF;BP;CC;BP;CC;MF;CC;CC;CC;CC;BP;CC;MF;MF;BP;CC;MF;CC;BP;CC;CC;MF;BP;BP;CC;CC;MF;CC;CC;BP;CC;BP;	synapse;translation at presynapse;cytoplasm;chordate embryonic development;translation at postsynapse;cellular response to phorbol 13-acetate 12-myristate;rRNA binding;large ribosomal subunit rRNA binding;response to anoxia;Golgi apparatus;ribosomal large subunit assembly;postsynapse;dendrite;nucleoplasm;extracellular exosome;response to zinc ion;base-excision repair;postsynaptic density;cytoplas…	-	ko03010	Ribosome	60S acidic ribosomal protein P0 [Yarrowia lipolytica CLIB122]	PF00466.24	Ribosomal protein L10	Large ribosomal subunit protein uL10 OS=Saccharomyces cerevisiae (strain ATCC 204508 / S288c) OX=559292 GN=RPP0 PE=1 SV=2	3RRYB	J	Component of the ribosome, a large ribonucleoprotein complex responsible for the synthesis of proteins in the cell. The small ribosomal subunit (SSU) binds messenger RNAs (mRNAs) and translates the encoded message by selecting cognate aminoacyl- transfer RNA (tRNA) molecules. The large subunit (LSU) contains the ribosomal catalytic site termed the peptidyl transferase center (PTC), which catalyze…	COG0244	Ribosomal protein L10	J	Translation, ribosomal structure and biogenesis	KOG0815	[J]	Translation, ribosomal structure and biogenesis;	60S acidic ribosomal protein P0	row-167
gene-YALI0_C11473g	YALI0_C11473g	8.29511	2.04178	2.34866e-172	8.28979e-171	up	706.642	690.988	711.817	156.516	130.403	131.935	15296	14046	16474	3315	2691	2553	GO:0030216;GO:0010467;GO:0031581;GO:0031668;GO:0042383;GO:0098794;GO:0009505;GO:0009925;GO:0042788;GO:0003735;GO:0008307;GO:0007005;GO:0045214;GO:0007584;GO:0051015;GO:0043114;GO:0030506;GO:0043209;GO:0010761;GO:0007519;GO:0000822;GO:0048471;GO:0005886;GO:0048741;GO:0007015;GO:0030424;GO:0043933;GO:0022626;GO:0005200;GO:0005634;GO:0005737;GO:0030016;GO:0048870;GO:0071464;GO:0005856;GO:0032094;GO:…	BP;BP;BP;BP;CC;CC;CC;CC;CC;MF;MF;BP;BP;BP;MF;BP;MF;CC;BP;BP;MF;CC;CC;BP;BP;CC;BP;CC;MF;CC;CC;CC;BP;BP;CC;BP;BP;BP;BP;CC;BP;BP;CC;BP;BP;BP;BP;CC;CC;BP;BP;BP;BP;BP;BP;BP;CC;CC;CC;BP;CC;BP;BP;BP;BP;BP;BP;BP;CC;BP;CC;BP;CC;CC;CC;BP;BP;BP;CC;BP;CC;BP;BP;CC;BP;MF;CC;BP;MF;MF;BP;CC;BP;MF;BP;MF;MF;BP;CC;CC;CC;CC;MF;MF;CC;CC;BP;CC;	keratinocyte differentiation;gene expression;hemidesmosome assembly;obsolete cellular response to extracellular stimulus;sarcolemma;postsynapse;plant-type cell wall;basal plasma membrane;obsolete polysomal ribosome;structural constituent of ribosome;structural constituent of muscle;mitochondrion organization;sarcomere organization;response to nutrient;actin filament binding;regulation of vascular…	-	ko03010	Ribosome	YALI0C11473p [Yarrowia lipolytica CLIB122]	PF03501.19	Plectin/S10 domain	Small ribosomal subunit protein eS10 OS=Candida albicans (strain SC5314 / ATCC MYA-2876) OX=237561 GN=RPS10 PE=1 SV=1	3RUWP	J	to Saccharomyces cerevisiae RPS10B (YMR230W) and RPS10A (YOR293W)	-	-	-	-	KOG3344	[J]	Translation, ribosomal structure and biogenesis;	40s ribosomal protein s10	row-168
gene-YALI0_F18766g	YALI0_F18766g	9.1595	1.98809	3.55295e-170	1.24667e-168	up	1200.39	1326.65	1250.41	288.47	241.049	249.05	33945	35232	37807	7982	6497	6294	GO:0030445;GO:0005938;GO:0005737;GO:0044297;GO:0000462;GO:0043066;GO:0000281;GO:0008284;GO:1903347;GO:0062040;GO:0098794;GO:0005654;GO:0030425;GO:0007369;GO:0031929;GO:0005730;GO:0002181;GO:0036464;GO:0009506;GO:0030587;GO:0042788;GO:0003735;GO:0042254;GO:0048821;GO:0032868;GO:0003723;GO:0015935;GO:0008340;GO:0032040;GO:0071361;GO:0022605;GO:0098793;GO:0005829;GO:0005783;GO:0000278;GO:0005840;GO:…	CC;CC;CC;CC;BP;BP;BP;BP;BP;CC;CC;CC;CC;BP;BP;CC;BP;CC;CC;BP;CC;MF;BP;BP;BP;MF;CC;BP;CC;BP;BP;CC;CC;CC;BP;CC;BP;BP;BP;MF;CC;MF;CC;CC;CC;CC;BP;BP;CC;BP;BP;BP;BP;CC;CC;CC;CC;CC;BP;BP;CC;	yeast-form cell wall;cell cortex;cytoplasm;cell body;maturation of SSU-rRNA from tricistronic rRNA transcript (SSU-rRNA, 5.8S rRNA, LSU-rRNA);negative regulation of apoptotic process;mitotic cytokinesis;positive regulation of cell population proliferation;negative regulation of bicellular tight junction assembly;fungal biofilm matrix;postsynapse;nucleoplasm;dendrite;gastrulation;TOR signaling;nuc…	-	ko03010	Ribosome	40S ribosomal protein S6 [Yarrowia lipolytica CLIB122]	PF01092.23	Ribosomal protein S6e	Small ribosomal subunit protein eS6 OS=Yarrowia lipolytica (strain CLIB 122 / E 150) OX=284591 GN=RPS6 PE=3 SV=1	3RT4K	J	Belongs to the eukaryotic ribosomal protein eS6 family	COG2125	Ribosomal protein S6E (S10)	J	Translation, ribosomal structure and biogenesis	KOG1646	[J]	Translation, ribosomal structure and biogenesis;	40S ribosomal protein S6	row-169
gene-YALI0_F20504g	YALI0_F20504g	10.3118	-1.33768	1.98533e-169	6.92545e-168	down	903.856	864.597	881.835	1775.47	1842.89	1860.48	35867	32221	37416	68937	69697	65980	GO:0009941;GO:0009845;GO:0004601;GO:0009534;GO:0005737;GO:0005773;GO:0020037;GO:0005576;GO:0005794;GO:0046409;GO:0009809;GO:0009699;GO:0009505;GO:0009506;GO:0016688;GO:0005758;GO:0009631;GO:0005759;GO:0009793;GO:0071588;GO:0009408;GO:0000302;GO:0004130;GO:0009536;GO:0005777;GO:0009535;GO:0009507;GO:0005829;GO:0010019;GO:0000325;GO:0070301;GO:0004096;GO:0042744;GO:0006979;GO:0005739;GO:0005886;GO:…	CC;BP;MF;CC;CC;CC;MF;CC;CC;MF;BP;BP;CC;CC;MF;CC;BP;CC;BP;BP;BP;BP;MF;CC;CC;CC;CC;CC;BP;CC;BP;MF;BP;BP;CC;CC;BP;CC;CC;CC;BP;BP;MF;CC;CC;CC;BP;	chloroplast envelope;seed germination;peroxidase activity;chloroplast thylakoid;cytoplasm;vacuole;heme binding;extracellular region;Golgi apparatus;p-coumarate 3-hydroxylase activity;lignin biosynthetic process;phenylpropanoid biosynthetic process;plant-type cell wall;plasmodesma;L-ascorbate peroxidase activity;mitochondrial intermembrane space;cold acclimation;mitochondrial matrix;embryo develop…	-	-	-	YALI0F20504p [Yarrowia lipolytica CLIB122]	PF00141.27	Peroxidase	Cytochrome c peroxidase, mitochondrial OS=Yarrowia lipolytica (strain CLIB 122 / E 150) OX=284591 GN=CCP1 PE=3 SV=1	3RR6A	C	Belongs to the peroxidase family	COG0376	Catalase (peroxidase I)	P	Inorganic ion transport and metabolism	-	-	-	-	row-170
gene-YALI0_E23584g	YALI0_E23584g	9.28918	1.84862	7.70421e-168	2.67184e-166	up	1317.84	1316.47	1302.37	323.886	270.064	299.698	23924	22444	25280	5754	4673	4863	GO:0045202;GO:0140236;GO:0005737;GO:0045296;GO:0051117;GO:0043009;GO:0140242;GO:0032781;GO:0031290;GO:0019843;GO:0098794;GO:0005654;GO:0070062;GO:0021554;GO:0009955;GO:0002181;GO:0005730;GO:0001671;GO:0042788;GO:0003735;GO:0042273;GO:0042254;GO:1902626;GO:0009965;GO:0030687;GO:0060041;GO:0003723;GO:0022625;GO:0098793;GO:0005829;GO:0005783;GO:0005840;GO:0048467;GO:0003729;GO:1990904;GO:0010458;GO:…	CC;BP;CC;MF;MF;BP;BP;BP;BP;MF;CC;CC;CC;BP;BP;BP;CC;MF;CC;MF;BP;BP;BP;BP;CC;BP;MF;CC;CC;CC;CC;CC;BP;MF;CC;BP;BP;MF;CC;CC;BP;CC;	synapse;translation at presynapse;cytoplasm;cadherin binding;ATPase binding;chordate embryonic development;translation at postsynapse;positive regulation of ATP-dependent activity;retinal ganglion cell axon guidance;rRNA binding;postsynapse;nucleoplasm;extracellular exosome;optic nerve development;adaxial/abaxial pattern specification;cytoplasmic translation;nucleolus;ATPase activator activity;ob…	-	ko03010	Ribosome	60S ribosomal protein L24 [Yarrowia lipolytica CLIB122]	PF01246.24	Ribosomal protein L24e	Large ribosomal subunit protein eL24 OS=Yarrowia lipolytica (strain CLIB 122 / E 150) OX=284591 GN=RPL24 PE=3 SV=1	3RU4M	J	to Saccharomyces cerevisiae RPL24A (YGL031C) and RPL24B (YGR148C)	COG2075	Ribosomal protein L24E	J	Translation, ribosomal structure and biogenesis	KOG1722	[J]	Translation, ribosomal structure and biogenesis;	60s ribosomal protein L24	row-171
gene-YALI0_C06578g	YALI0_C06578g	6.78798	1.96536	1.07049e-167	3.69104e-166	up	236.362	224.264	255.862	50.5645	52.7815	46.8103	17054	15196	19739	3570	3630	3019	GO:0015855;GO:0030135;GO:0005326;GO:0006139;GO:0180015;GO:0045117;GO:0012506;GO:0034394;GO:0016607;GO:0005415;GO:0005345;GO:0015861;GO:0005337;GO:0031526;GO:0015293;GO:0032238;GO:0035340;GO:1904823;GO:0072531;GO:0005350;GO:0006855;GO:0015213;GO:0015212;GO:0015864;GO:0015506;GO:0005829;GO:0015211;GO:0016324;GO:0015390;GO:0005789;GO:0015389;GO:0001895;GO:1901474;GO:0006836;GO:0006805;GO:1901642;GO:…	BP;CC;MF;BP;BP;BP;CC;BP;CC;MF;MF;BP;MF;CC;MF;BP;BP;BP;BP;MF;BP;MF;MF;BP;MF;CC;MF;CC;MF;CC;MF;BP;MF;BP;BP;BP;CC;BP;CC;BP;BP;CC;	pyrimidine nucleobase transport;coated vesicle;neurotransmitter transmembrane transporter activity;nucleobase-containing compound metabolic process;nucleoside import across plasma membrane;azole transmembrane transport;vesicle membrane;protein localization to cell surface;nuclear speck;nucleoside:sodium symporter activity;purine nucleobase transmembrane transporter activity;cytidine transport;nuc…	-	-	-	YALI0C06578p [Yarrowia lipolytica CLIB122]	PF07662.17	Na+ dependent nucleoside transporter C-terminus	Solute carrier family 28 member 3 OS=Eptatretus stoutii OX=7765 GN=SLC28A3 PE=2 SV=1	3RW2W	FP	Na+ dependent nucleoside transporter C-terminus	COG1972	Nucleoside permease NupC	F	Nucleotide transport and metabolism	KOG3747	[FP]	Nucleotide transport and metabolism; Inorganic ion transport and metabolism;	Concentrative Na+-nucleoside cotransporter CNT1/CNT2	row-172
gene-YALI0_C06820g	YALI0_C06820g	8.68558	1.84931	1.3341e-166	4.57353e-165	up	853.945	850.262	883.75	214.526	180.646	192.276	36172	33824	40026	8892	7293	7279	GO:0050772;GO:0140236;GO:0005737;GO:0140242;GO:0019843;GO:0045773;GO:0005773;GO:0098794;GO:0070062;GO:0071417;GO:0009505;GO:0002181;GO:0005730;GO:0009506;GO:0014069;GO:0042788;GO:0003735;GO:0003723;GO:0022625;GO:0008097;GO:0008340;GO:0098793;GO:0005829;GO:0000325;GO:0005840;GO:0005925;GO:0003729;GO:1990904;GO:0005886;GO:0031672;GO:0015934;GO:0031012;GO:0005811;GO:0003360;GO:0009986;GO:0022626;GO:…	BP;BP;CC;BP;MF;BP;CC;CC;CC;BP;CC;BP;CC;CC;CC;CC;MF;MF;CC;MF;BP;CC;CC;CC;CC;CC;MF;CC;CC;CC;CC;CC;CC;BP;CC;CC;BP;CC;BP;CC;CC;	positive regulation of axonogenesis;translation at presynapse;cytoplasm;translation at postsynapse;rRNA binding;positive regulation of axon extension;vacuole;postsynapse;extracellular exosome;obsolete cellular response to organonitrogen compound;plant-type cell wall;cytoplasmic translation;nucleolus;plasmodesma;postsynaptic density;obsolete polysomal ribosome;structural constituent of ribosome;RN…	-	ko03010	Ribosome	60S ribosomal protein L4 [Yarrowia lipolytica CLIB122]	PF00573.26	Ribosomal protein L4/L1 family	Large ribosomal subunit protein uL4 OS=Candida albicans (strain SC5314 / ATCC MYA-2876) OX=237561 GN=RPL4B PE=1 SV=1	3RT1F	J	to Saccharomyces cerevisiae RPL4A (YBR031W) and RPL4B (YDR012W)	COG0088	Ribosomal protein L4	J	Translation, ribosomal structure and biogenesis	KOG1475	[A]	RNA processing and modification;	Ribosomal protein RPL1/RPL2/RL4L4	row-173
gene-YALI0_E27830g	YALI0_E27830g	9.04047	2.07765	1.47139e-166	5.01534e-165	up	1185.74	1238.95	1165.01	264.166	218.619	212.335	25941	25456	27252	5655	4559	4152	GO:0045202;GO:0140236;GO:0005737;GO:0030447;GO:0045296;GO:0140242;GO:0036170;GO:0003677;GO:0031090;GO:0000027;GO:0098794;GO:1990932;GO:0014069;GO:0002181;GO:0005730;GO:0036464;GO:0009506;GO:0042788;GO:0003735;GO:0003723;GO:0000049;GO:0022625;GO:0098556;GO:0008340;GO:0036180;GO:0098793;GO:0009267;GO:0005829;GO:0006355;GO:0005783;GO:0005840;GO:0005925;GO:0005739;GO:0003729;GO:1990904;GO:0031672;GO:…	CC;BP;CC;BP;MF;BP;BP;MF;CC;BP;CC;MF;CC;BP;CC;CC;CC;CC;MF;MF;MF;CC;CC;BP;BP;CC;BP;CC;BP;CC;CC;CC;CC;MF;CC;CC;CC;CC;CC;CC;CC;CC;BP;CC;CC;	synapse;translation at presynapse;cytoplasm;filamentous growth;cadherin binding;translation at postsynapse;filamentous growth of a population of unicellular organisms in response to starvation;DNA binding;organelle membrane;ribosomal large subunit assembly;postsynapse;5.8S rRNA binding;postsynaptic density;cytoplasmic translation;nucleolus;cytoplasmic ribonucleoprotein granule;plasmodesma;obsolet…	-	ko03010	Ribosome	60S ribosomal protein L6 [Yarrowia lipolytica CLIB122]	PF01159.23	Ribosomal protein L6e	Large ribosomal subunit protein eL6 OS=Candida albicans (strain SC5314 / ATCC MYA-2876) OX=237561 GN=RPL6 PE=1 SV=1	3RSIQ	J	Belongs to the eukaryotic ribosomal protein eL6 family	-	-	-	-	KOG1694	[J]	Translation, ribosomal structure and biogenesis;	60s ribosomal protein L6	row-174
gene-YALI0_E17677g	YALI0_E17677g	6.81149	2.308	2.74926e-166	9.31779e-165	up	256.545	255.213	308.192	46.0816	45.7602	43.7063	9972	9316	12808	1753	1696	1519	GO:0009651;GO:0006631;GO:0000139;GO:0043410;GO:0000122;GO:0033211;GO:0005794;GO:0038023;GO:0034067;GO:0005496;GO:0009755;GO:0010719;GO:0071398;GO:0033210;GO:0009744;GO:0009788;GO:0046326;GO:0030308;GO:0001934;GO:1901223;GO:0046427;GO:0009410;GO:0046321;GO:0009750;GO:0061871;GO:0010906;GO:0046426;GO:0043407;GO:0016500;GO:0032496;GO:0007565;GO:0043401;GO:0036099;GO:0007584;GO:0014075;GO:0019395;GO:…	BP;BP;CC;BP;BP;BP;CC;MF;BP;MF;BP;BP;BP;BP;BP;BP;BP;BP;BP;BP;BP;BP;BP;BP;BP;BP;BP;BP;MF;BP;BP;BP;BP;BP;BP;BP;BP;BP;BP;BP;BP;BP;BP;CC;MF;BP;BP;BP;BP;CC;BP;MF;BP;BP;BP;MF;BP;BP;CC;BP;MF;BP;BP;BP;MF;BP;CC;CC;BP;MF;	response to salt stress;fatty acid metabolic process;Golgi membrane;positive regulation of MAPK cascade;negative regulation of transcription by RNA polymerase II;adiponectin-activated signaling pathway;Golgi apparatus;signaling receptor activity;protein localization to Golgi apparatus;steroid binding;hormone-mediated signaling pathway;negative regulation of epithelial to mesenchymal transition;ce…	-	-	-	YALI0E17677p [Yarrowia lipolytica CLIB122]	PF03006.24	Haemolysin-III related	ADIPOR-like receptor IZH1 OS=Saccharomyces cerevisiae (strain ATCC 204508 / S288c) OX=559292 GN=IZH1 PE=1 SV=1	3RR61	T	to Saccharomyces cerevisiae IZH2 (YOL002C)	-	-	-	-	KOG0748	[RT]	General function prediction only; Signal transduction mechanisms;	Predicted membrane proteins, contain hemolysin III domain	row-175
gene-YALI0_D24387g	YALI0_D24387g	9.17259	1.96614	7.70152e-166	2.59546e-164	up	1263.65	1258.45	1260.87	294.507	237.942	259.206	29999	28057	32005	6841	5384	5500	GO:0045202;GO:0140236;GO:0005737;GO:0045296;GO:0140242;GO:0016236;GO:0019843;GO:0098794;GO:0005730;GO:0002181;GO:0042788;GO:0003735;GO:0003723;GO:0022625;GO:0098793;GO:0005829;GO:0000325;GO:0005840;GO:0045471;GO:0044391;GO:0003729;GO:1990904;GO:0031672;GO:0031012;GO:0022626;GO:0006412;GO:0005634;	CC;BP;CC;MF;BP;BP;MF;CC;CC;BP;CC;MF;MF;CC;CC;CC;CC;CC;BP;CC;MF;CC;CC;CC;CC;BP;CC;	synapse;translation at presynapse;cytoplasm;cadherin binding;translation at postsynapse;macroautophagy;rRNA binding;postsynapse;nucleolus;cytoplasmic translation;obsolete polysomal ribosome;structural constituent of ribosome;RNA binding;cytosolic large ribosomal subunit;presynapse;cytosol;plant-type vacuole;ribosome;response to ethanol;ribosomal subunit;mRNA binding;ribonucleoprotein complex;A ba…	-	ko03010	Ribosome	60S ribosomal protein L15 [Yarrowia lipolytica CLIB122]	PF00827.21	Ribosomal L15	Large ribosomal subunit protein eL15B OS=Saccharomyces cerevisiae (strain ATCC 204508 / S288c) OX=559292 GN=RPL15B PE=1 SV=2	3RTKF	J	Belongs to the eukaryotic ribosomal protein eL15 family	COG1632	Ribosomal protein L15E	J	Translation, ribosomal structure and biogenesis	KOG1678	[J]	Translation, ribosomal structure and biogenesis;	60s ribosomal protein L15	row-176
gene-YALI0_F30657g	YALI0_F30657g	5.92728	-2.56722	9.1339e-166	3.06088e-164	down	25.0992	25.7313	30.5023	117.403	144.913	132.746	1271	1224	1651	5816	6992	6006	-	-	-	-	-	-	YALI0F30657p [Yarrowia lipolytica CLIB122]	PF00226.35	DnaJ domain	-	-	-	-	-	-	-	-	-	-	-	-	row-177
gene-YALI0_E00550g	YALI0_E00550g	8.71986	1.80106	1.5465e-165	5.15356e-164	up	864.633	869.305	872.086	220.97	189.436	201.082	14087	13301	15192	3523	2942	2928	GO:0045202;GO:0140236;GO:0005737;GO:0045296;GO:0140242;GO:0016236;GO:0030446;GO:0005773;GO:0031090;GO:0098794;GO:0070062;GO:0014069;GO:0002181;GO:0009506;GO:0005730;GO:0042788;GO:0003735;GO:0042273;GO:0003723;GO:0098556;GO:0022625;GO:0098793;GO:0005829;GO:0005783;GO:0000325;GO:0005840;GO:0043231;GO:0006364;GO:0005739;GO:0003729;GO:1990904;GO:0015934;GO:0043524;GO:0009986;GO:0022626;GO:0016020;GO:…	CC;BP;CC;MF;BP;BP;CC;CC;CC;CC;CC;CC;BP;CC;CC;CC;MF;BP;MF;CC;CC;CC;CC;CC;CC;CC;CC;BP;CC;MF;CC;CC;BP;CC;CC;CC;BP;CC;	synapse;translation at presynapse;cytoplasm;cadherin binding;translation at postsynapse;macroautophagy;hyphal cell wall;vacuole;organelle membrane;postsynapse;extracellular exosome;postsynaptic density;cytoplasmic translation;plasmodesma;nucleolus;obsolete polysomal ribosome;structural constituent of ribosome;ribosomal large subunit biogenesis;RNA binding;cytoplasmic side of rough endoplasmic ret…	-	ko03010	Ribosome	60S ribosomal protein L14 [Yarrowia lipolytica CLIB122]	PF01929.21	Ribosomal protein L14	Large ribosomal subunit protein eL14A OS=Saccharomyces cerevisiae (strain ATCC 204508 / S288c) OX=559292 GN=RPL14A PE=1 SV=1	3RUKK	J	to Saccharomyces cerevisiae RPL14B (YHL001W) and RPL14A (YKL006W)	-	-	-	-	KOG3421	[J]	Translation, ribosomal structure and biogenesis;	60S ribosomal protein L14	row-178
gene-YALI0_B20108g	YALI0_B20108g	7.12112	-1.6122	3.07117e-164	1.01775e-162	down	89.0936	84.0673	88.9161	214.372	212.956	228.205	5008	4438	5344	11790	11408	11464	GO:0034399;GO:0031097;GO:0005938;GO:0043332;GO:0005886;GO:0005737;GO:0006897;GO:0030427;GO:0005934;GO:0032153;GO:0051286;GO:0005935;GO:0072583;GO:0005634;	CC;CC;CC;CC;CC;CC;BP;CC;CC;CC;CC;CC;BP;CC;	nuclear periphery;medial cortex;cell cortex;mating projection tip;plasma membrane;cytoplasm;endocytosis;site of polarized growth;cellular bud tip;cell division site;cell tip;cellular bud neck;clathrin-dependent endocytosis;nucleus;	-	-	-	YALI0B20108p [Yarrowia lipolytica CLIB122]	PF08316.15	Pal1 cell morphology protein	Protein PAL1 OS=Saccharomyces cerevisiae (strain ATCC 204508 / S288c) OX=559292 GN=PAL1 PE=1 SV=1	3RSKM	S	to Saccharomyces cerevisiae YDR348C and YHR097C	-	-	-	-	-	-	-	-	row-179
gene-YALI0_A00132g	YALI0_A00132g	9.04808	1.34896	3.06608e-163	1.01045e-161	up	929.427	923.998	943.18	304.452	290.931	302.646	66193	61800	71822	21216	19747	19263	GO:0010187;GO:0005813;GO:0044183;GO:0010494;GO:0005615;GO:0048046;GO:0032781;GO:0042147;GO:0000329;GO:0051092;GO:0061202;GO:0042826;GO:0050821;GO:0016787;GO:0051787;GO:0051131;GO:0090084;GO:0007141;GO:0000723;GO:0098794;GO:0007269;GO:0006616;GO:0098978;GO:0009505;GO:0140662;GO:1902904;GO:0009410;GO:0031625;GO:0009615;GO:0009408;GO:1904764;GO:0140453;GO:0035194;GO:0051015;GO:0051082;GO:1904592;GO:…	BP;CC;MF;CC;CC;CC;BP;BP;CC;BP;CC;MF;BP;MF;MF;BP;BP;BP;BP;CC;BP;BP;CC;CC;MF;BP;BP;MF;BP;BP;BP;CC;BP;MF;MF;BP;BP;BP;BP;BP;BP;CC;CC;BP;BP;MF;BP;CC;BP;CC;MF;BP;BP;CC;BP;BP;BP;CC;CC;CC;CC;BP;BP;BP;CC;BP;CC;CC;BP;BP;BP;CC;BP;BP;MF;BP;CC;BP;CC;BP;CC;CC;CC;MF;CC;MF;MF;CC;BP;CC;BP;MF;BP;BP;MF;CC;BP;BP;BP;CC;CC;CC;CC;CC;CC;BP;BP;BP;CC;BP;CC;MF;BP;BP;CC;CC;CC;BP;BP;MF;CC;CC;MF;BP;MF;BP;CC;CC;CC;CC;BP;CC;BP;…	negative regulation of seed germination;centrosome;protein folding chaperone;cytoplasmic stress granule;extracellular space;apoplast;positive regulation of ATP-dependent activity;retrograde transport, endosome to Golgi;fungal-type vacuole membrane;positive regulation of NF-kappaB transcription factor activity;clathrin-sculpted gamma-aminobutyric acid transport vesicle membrane;histone deacetylase…	-	ko04141;ko03040;ko04213;ko04144	Protein processing in endoplasmic reticulum;Spliceosome;Longevity regulating pathway - multiple species;Endocytosis	YALI0A00132p [Yarrowia lipolytica CLIB122]	PF00012.24	Hsp70 protein	Ribosome-associated molecular chaperone SSB1 OS=Candida albicans (strain WO-1) OX=294748 GN=SSB1 PE=3 SV=2	3RR49	O	Belongs to the heat shock protein 70 family	COG0443	Molecular chaperone DnaK (HSP70)	O	Posttranslational modification, protein turnover, chaperones	KOG0101	[O]	Posttranslational modification, protein turnover, chaperones;	Molecular chaperones HSP70/HSC70, HSP70 superfamily	row-180
gene-YALI0_C16841g	YALI0_C16841g	4.69928	-1.60158	4.9385e-163	1.61858e-161	down	15.7805	15.849	15.7483	39.7577	40.1669	37.6928	2711	2557	2893	6682	6576	5786	GO:0005628;GO:0030476;GO:0007031;GO:0005778;	CC;BP;BP;CC;	prospore membrane;ascospore wall assembly;peroxisome organization;peroxisomal membrane;	-	-	-	YALI0C16841p [Yarrowia lipolytica CLIB122]	PF09618.14	CRISPR-associated protein (Cas_Csy4)	Meiotically up-regulated gene 65 protein OS=Schizosaccharomyces pombe (strain 972 / ATCC 24843) OX=284812 GN=mug65 PE=1 SV=2	3RVAB	S	pentatricopeptide repeat domain-containing protein	-	-	-	-	-	-	-	-	row-181
gene-YALI0_E25047g	YALI0_E25047g	10.1507	-1.65497	8.28508e-163	2.70057e-161	down	683.356	687.412	752.802	1787.71	1792.66	1893.11	20199	19082	23792	51703	50500	50008	-	-	-	-	-	-	YALI0E25047p [Yarrowia lipolytica CLIB122]	PF05110.17	AF-4 proto-oncoprotein N-terminal region	-	-	-	-	-	-	-	-	-	-	-	-	row-182
gene-YALI0_E21131g	YALI0_E21131g	7.89855	-1.31627	1.72595e-162	5.59528e-161	down	167.261	165.427	166.668	335.934	345.57	335.672	10433	9691	11116	20503	20543	18712	GO:0046456;GO:0070417;GO:0032456;GO:0016717;GO:0050464;GO:0020037;GO:0014070;GO:0031966;GO:0045088;GO:0035264;GO:0102865;GO:0036109;GO:0006636;GO:0009703;GO:0001820;GO:0006679;GO:0035900;GO:0009744;GO:0045595;GO:0006629;GO:0001889;GO:0071949;GO:0042128;GO:0019369;GO:0042759;GO:0000248;GO:0030421;GO:0052631;GO:0016705;GO:0040002;GO:0008104;GO:0009707;GO:0007584;GO:0043546;GO:0004768;GO:0010033;GO:…	BP;BP;BP;MF;MF;MF;BP;CC;BP;BP;MF;BP;BP;MF;BP;BP;BP;BP;BP;BP;BP;MF;BP;BP;BP;MF;BP;MF;MF;BP;BP;CC;BP;MF;MF;BP;MF;CC;CC;BP;BP;BP;BP;BP;MF;CC;BP;CC;BP;BP;BP;BP;MF;CC;CC;CC;MF;MF;MF;BP;BP;MF;MF;BP;CC;BP;BP;BP;BP;	icosanoid biosynthetic process;cellular response to cold;endocytic recycling;oxidoreductase activity, acting on paired donors, with oxidation of a pair of donors resulting in the reduction of molecular oxygen to two molecules of water;nitrate reductase (NADPH) activity;heme binding;response to organic cyclic compound;mitochondrial membrane;regulation of innate immune response;multicellular organi…	-	-	-	YALI0E21131p [Yarrowia lipolytica CLIB122]	PF00487.28	Fatty acid desaturase	Delta 8-(E)-sphingolipid desaturase OS=Kluyveromyces lactis (strain ATCC 8585 / CBS 2359 / DSM 70799 / NBRC 1267 / NRRL Y-1140 / WM37) OX=284590 GN=SLD PE=3 SV=1	3RSXX	I	Delta(8)-fatty-acid desaturase which introduces a double bond at the 8-position in the long-chain base (LCB) of ceramides. Required for the formation of the di-unsaturated sphingoid base (E,E)-sphinga-4,8-dienine during glucosylceramide (GluCer) biosynthesis	COG3239	Fatty acid desaturase	I	Lipid transport and metabolism	KOG4232	[I]	Lipid transport and metabolism;	Delta 6-fatty acid desaturase/delta-8 sphingolipid desaturase	row-183
gene-YALI0_B10714g	YALI0_B10714g	6.38274	-1.72128	1.29248e-161	4.16739e-160	down	49.7748	53.0101	47.7582	129.216	133.944	142.676	2984	2984	3061	7578	7651	7642	GO:0015121;GO:0009941;GO:0046943;GO:1990536;GO:0015605;GO:0000139;GO:0009670;GO:0009624;GO:0005794;GO:0089721;GO:0015714;GO:0009744;GO:0071917;GO:0009749;GO:0031969;GO:0015713;GO:0015152;GO:0015760;GO:0035436;GO:0008643;GO:0015120;GO:0001835;GO:0005315;GO:0009536;GO:0010109;GO:0009507;GO:0009528;GO:0005783;GO:0015780;GO:0000325;GO:0015718;GO:0009643;GO:0015979;GO:0006888;GO:0015297;GO:0016020;	MF;CC;MF;BP;MF;CC;MF;BP;CC;MF;BP;BP;MF;BP;CC;BP;MF;BP;BP;BP;MF;BP;MF;CC;BP;CC;CC;CC;BP;CC;BP;BP;BP;BP;MF;CC;	phosphoenolpyruvate:phosphate antiporter activity;chloroplast envelope;carboxylic acid transmembrane transporter activity;phosphoenolpyruvate transmembrane import into Golgi lumen;organophosphate ester transmembrane transporter activity;Golgi membrane;triose-phosphate:phosphate antiporter activity;response to nematode;Golgi apparatus;phosphoenolpyruvate transmembrane transporter activity;phosphoe…	-	-	-	YALI0B10714p [Yarrowia lipolytica CLIB122]	PF03151.20	Triose-phosphate Transporter family	Putative transporter C83.11 OS=Schizosaccharomyces pombe (strain 972 / ATCC 24843) OX=284812 GN=SPBC83.11 PE=1 SV=2	3RSQM	EG	to Saccharomyces cerevisiae SLY41 (YOR307C)	-	-	-	-	KOG1441	[GE]	Carbohydrate transport and metabolism; Amino acid transport and metabolism;	Glucose-6-phosphate/phosphate and phosphoenolpyruvate/phosphate antiporter	row-184
gene-YALI0_C21560g	YALI0_C21560g	9.34053	1.636	1.68357e-161	5.39919e-160	up	1242.37	1297.2	1248.7	359.36	313.408	323.863	56095	55006	60284	15877	13487	13069	GO:0016202;GO:0045202;GO:0005737;GO:0019843;GO:0005773;GO:0000027;GO:0062040;GO:0010832;GO:0070062;GO:0009505;GO:0002181;GO:0005730;GO:0009506;GO:0071353;GO:0042788;GO:0003735;GO:0003723;GO:0032991;GO:0008097;GO:0022625;GO:0032040;GO:1990145;GO:0005829;GO:0000325;GO:0005840;GO:0006364;GO:0005925;GO:0003729;GO:1990904;GO:0031012;GO:0009986;GO:0022626;GO:0016020;GO:0006412;GO:0005634;	BP;CC;CC;MF;CC;BP;CC;BP;CC;CC;BP;CC;CC;BP;CC;MF;MF;CC;MF;CC;CC;BP;CC;CC;CC;BP;CC;MF;CC;CC;CC;CC;CC;BP;CC;	regulation of striated muscle tissue development;synapse;cytoplasm;rRNA binding;vacuole;ribosomal large subunit assembly;fungal biofilm matrix;negative regulation of myotube differentiation;extracellular exosome;plant-type cell wall;cytoplasmic translation;nucleolus;plasmodesma;cellular response to interleukin-4;obsolete polysomal ribosome;structural constituent of ribosome;RNA binding;protein-co…	-	ko03010	Ribosome	60S ribosomal protein L3 [Yarrowia lipolytica CLIB122]	PF00297.26	Ribosomal protein L3	Large ribosomal subunit protein uL3 OS=Candida albicans (strain SC5314 / ATCC MYA-2876) OX=237561 GN=RPL3 PE=1 SV=1	3RSCM	J	Belongs to the universal ribosomal protein uL3 family	COG0087	Ribosomal protein L3	J	Translation, ribosomal structure and biogenesis	KOG0746	[J]	Translation, ribosomal structure and biogenesis;	60S ribosomal protein L3 and related proteins	row-185
gene-YALI0_D10131g	YALI0_D10131g	11.6579	-1.54335	1.65691e-160	5.28527e-159	down	1998.7	2080.37	2198.83	4854.3	4983.28	5136.86	133040	130048	156494	316158	316131	305578	GO:0071456;GO:0030445;GO:0016829;GO:0000955;GO:0016830;GO:0005737;GO:0006559;GO:0005524;GO:0006631;GO:0102481;GO:0019310;GO:0030446;GO:0008152;GO:0034077;GO:0003984;GO:0034059;GO:0030976;GO:0062040;GO:0009083;GO:0009099;GO:0047434;GO:0006629;GO:0061629;GO:0050660;GO:0016831;GO:0009097;GO:0006572;GO:0019752;GO:0000950;GO:0106359;GO:0006569;GO:0006091;GO:0047435;GO:0019655;GO:0045944;GO:0047433;GO:…	BP;CC;MF;BP;MF;CC;BP;MF;BP;MF;BP;CC;BP;BP;MF;BP;MF;CC;BP;BP;MF;BP;MF;MF;MF;BP;BP;BP;BP;MF;BP;BP;MF;BP;BP;MF;CC;CC;MF;CC;BP;BP;BP;BP;MF;BP;BP;CC;BP;CC;BP;MF;BP;BP;BP;CC;MF;BP;CC;BP;BP;MF;BP;CC;MF;MF;BP;CC;MF;	cellular response to hypoxia;yeast-form cell wall;lyase activity;amino acid catabolic process via Ehrlich pathway;carbon-carbon lyase activity;cytoplasm;L-phenylalanine catabolic process;ATP binding;fatty acid metabolic process;3D-(3,5/4)-trihydroxycyclohexane-1,2-dione hydrolase activity;inositol catabolic process;hyphal cell wall;metabolic process;butanediol metabolic process;acetolactate synth…	-	ko00010;ko01110;ko01100	Glycolysis / Gluconeogenesis;Biosynthesis of secondary metabolites;Metabolic pathways	YALI0D10131p [Yarrowia lipolytica CLIB122]	PF02776.22	Thiamine pyrophosphate enzyme, N-terminal TPP binding domain	Pyruvate decarboxylase OS=Candida albicans (strain SC5314 / ATCC MYA-2876) OX=237561 GN=PDC11 PE=1 SV=2	3RS60	EH	Belongs to the TPP enzyme family	COG3961	TPP-dependent 2-oxoacid decarboxylase, includes indolepyruvate decarboxylase	GHR	-	KOG1184	[EH]	Amino acid transport and metabolism; Coenzyme transport and metabolism;	Thiamine pyrophosphate-requiring enzyme	row-186
gene-YALI0_C16709g	YALI0_C16709g	5.49547	-1.5639	2.71524e-160	8.61511e-159	down	28.1893	28.0464	28.6975	65.4536	71.6515	68.3434	4478	4184	4874	10173	10848	9702	GO:0007283;GO:0005615;GO:0005737;GO:0045022;GO:0007608;GO:0010008;GO:0044877;GO:0008021;GO:0098992;GO:0015031;GO:0007420;GO:0005829;GO:0043291;GO:0022038;GO:0045324;GO:0012505;GO:0043254;GO:0007035;GO:0031267;GO:0042593;GO:0030672;GO:0007268;GO:0016020;GO:0005634;GO:0070072;	BP;CC;CC;BP;BP;CC;MF;CC;CC;BP;BP;CC;CC;BP;BP;CC;BP;BP;MF;BP;CC;BP;CC;CC;BP;	spermatogenesis;extracellular space;cytoplasm;early endosome to late endosome transport;sensory perception of smell;endosome membrane;protein-containing complex binding;synaptic vesicle;neuronal dense core vesicle;protein transport;brain development;cytosol;RAVE complex;corpus callosum development;late endosome to vacuole transport;endomembrane system;regulation of protein-containing complex asse…	-	-	-	YALI0C16709p [Yarrowia lipolytica CLIB122]	PF12234.12	RAVE protein 1 C terminal	Regulator of V-ATPase in vacuolar membrane protein 1 OS=Saccharomyces cerevisiae (strain ATCC 204508 / S288c) OX=559292 GN=RAV1 PE=1 SV=1	3RTNA	S	to Saccharomyces cerevisiae RAV1 (YJR033C)	-	-	-	-	KOG1064	[R]	General function prediction only;	RAVE (regulator of V-ATPase assembly) complex subunit RAV1/DMX protein, WD repeat superfamily	row-187
gene-YALI0_F02255g	YALI0_F02255g	10.1707	-1.40383	7.61304e-160	2.40274e-158	down	785.826	831.139	733.649	1661.2	1718.99	1703.84	27983	27795	27933	57880	58338	54223	-	-	-	-	-	-	YALI0F02255p [Yarrowia lipolytica CLIB122]	PF17234.6	Mitochondrial peculiar membrane protein 1	-	-	-	-	-	-	-	-	-	-	-	-	row-188
gene-YALI0_D21604g	YALI0_D21604g	7.19725	-1.41345	2.41526e-159	7.58265e-158	down	98.4166	97.9777	99.6911	208.804	218.678	217.742	6448	6029	6984	13386	13655	12750	GO:0010821;GO:0030447;GO:0036170;GO:0006646;GO:0005794;GO:0140042;GO:0004609;GO:0006657;GO:0035694;GO:0006659;GO:0016540;GO:0036180;GO:0009267;GO:0005829;GO:0036178;GO:0010636;GO:0020003;GO:0005789;GO:0036244;GO:0036171;GO:0005743;GO:0030133;GO:0006656;GO:0005739;GO:0005886;GO:0005811;GO:0006122;GO:0010954;GO:0005635;GO:0005634;	BP;BP;BP;BP;CC;BP;MF;BP;BP;BP;BP;BP;BP;CC;BP;BP;CC;CC;BP;BP;CC;CC;BP;CC;CC;CC;BP;BP;CC;CC;	regulation of mitochondrion organization;filamentous growth;filamentous growth of a population of unicellular organisms in response to starvation;phosphatidylethanolamine biosynthetic process;Golgi apparatus;lipid droplet formation;phosphatidylserine decarboxylase activity;CDP-choline pathway;mitochondrial protein catabolic process;phosphatidylserine biosynthetic process;protein autoprocessing;fi…	-	ko00564;ko01110;ko01100	Glycerophospholipid metabolism;Biosynthesis of secondary metabolites;Metabolic pathways	YALI0D21604p [Yarrowia lipolytica CLIB122]	PF02666.19	Phosphatidylserine decarboxylase	Phosphatidylserine decarboxylase proenzyme 1, mitochondrial OS=Candida albicans (strain SC5314 / ATCC MYA-2876) OX=237561 GN=PSD1 PE=3 SV=1	3RS5H	I	Catalyzes the formation of phosphatidylethanolamine (PtdEtn) from phosphatidylserine (PtdSer). Plays a central role in phospholipid metabolism and in the interorganelle trafficking of phosphatidylserine	COG0688	Phosphatidylserine decarboxylase	I	Lipid transport and metabolism	KOG2420	[I]	Lipid transport and metabolism;	Phosphatidylserine decarboxylase	row-189
gene-YALI0_E20031g	YALI0_E20031g	8.5511	1.86285	1.03582e-158	3.23489e-157	up	775.739	807.852	785.604	195.872	160.944	175.755	29339	28694	31769	7249	5802	5941	GO:0016243;GO:0031023;GO:0005813;GO:0009845;GO:0015630;GO:0016042;GO:0006367;GO:0030447;GO:0008344;GO:0051081;GO:1902660;GO:0045182;GO:0005080;GO:0045773;GO:0030030;GO:0005875;GO:0021819;GO:0051012;GO:0007368;GO:0030332;GO:0050885;GO:0060267;GO:0021987;GO:0051661;GO:0098978;GO:0031965;GO:0030178;GO:0030587;GO:0042788;GO:0003735;GO:0007254;GO:0061629;GO:0071363;GO:0031514;GO:0008045;GO:0001675;GO:…	BP;BP;CC;BP;CC;BP;BP;BP;BP;BP;BP;MF;MF;BP;BP;CC;BP;BP;BP;MF;BP;BP;BP;BP;CC;CC;BP;BP;CC;MF;BP;MF;BP;CC;BP;BP;BP;CC;BP;BP;BP;MF;BP;BP;MF;BP;MF;BP;BP;BP;BP;BP;BP;MF;BP;BP;BP;MF;BP;CC;BP;BP;BP;CC;CC;CC;BP;BP;CC;BP;BP;CC;CC;CC;BP;CC;BP;MF;CC;CC;BP;BP;BP;CC;MF;BP;BP;CC;CC;CC;CC;MF;BP;BP;BP;CC;CC;CC;BP;BP;CC;BP;MF;BP;BP;CC;BP;CC;BP;BP;CC;BP;BP;MF;BP;BP;BP;BP;BP;BP;BP;BP;MF;BP;MF;MF;MF;BP;BP;CC;BP;BP;BP;…	regulation of autophagosome size;microtubule organizing center organization;centrosome;seed germination;microtubule cytoskeleton;lipid catabolic process;transcription initiation at RNA polymerase II promoter;filamentous growth;adult locomotory behavior;nuclear membrane disassembly;negative regulation of glucose mediated signaling pathway;translation regulator activity;protein kinase C binding;pos…	-	-	-	YALI0E20031p [Yarrowia lipolytica CLIB122]	PF00400.36	WD domain, G-beta repeat	MST50-interacting protein 11 OS=Pyricularia oryzae (strain 70-15 / ATCC MYA-4617 / FGSC 8958) OX=242507 GN=MIP11 PE=1 SV=1	3RRUQ	T	to Saccharomyces cerevisiae ASC1 (YMR116C)	COG2319	WD40 repeat	R	General function prediction only	KOG0279	[T]	Signal transduction mechanisms;	G protein beta subunit-like protein	row-190
gene-YALI0_B09977g	YALI0_B09977g	5.97583	-1.53114	1.42508e-158	4.42741e-157	down	41.6876	40.9332	38.1328	92.535	97.3869	95.4084	3518	3244	3440	7639	7831	7194	GO:0046660;GO:0008344;GO:0050821;GO:1903378;GO:0030332;GO:0000027;GO:0009086;GO:0007219;GO:0021987;GO:0031514;GO:0042803;GO:0007097;GO:0016358;GO:0009306;GO:0043224;GO:0006508;GO:0034501;GO:0016319;GO:0005737;GO:0051649;GO:0051225;GO:0035046;GO:0045746;GO:0005730;GO:2000346;GO:0005525;GO:0008168;GO:0007300;GO:0005694;GO:0048135;GO:0031267;GO:0008201;GO:0070840;GO:0035147;GO:0032880;GO:0008017;GO:…	BP;BP;BP;BP;MF;BP;BP;BP;BP;CC;MF;BP;BP;BP;CC;BP;BP;BP;CC;BP;BP;BP;BP;CC;BP;MF;MF;BP;CC;BP;MF;MF;MF;BP;BP;MF;BP;BP;BP;BP;CC;BP;CC;MF;BP;BP;CC;BP;CC;BP;BP;MF;BP;BP;BP;CC;BP;BP;CC;CC;BP;CC;CC;BP;CC;BP;CC;BP;BP;BP;CC;CC;BP;BP;MF;BP;BP;BP;CC;BP;BP;BP;BP;BP;BP;BP;BP;BP;CC;BP;BP;BP;BP;BP;BP;BP;BP;CC;BP;CC;BP;MF;BP;BP;CC;BP;BP;BP;BP;BP;BP;BP;BP;BP;MF;BP;BP;BP;BP;BP;BP;BP;BP;MF;BP;BP;MF;BP;BP;BP;BP;BP;BP;…	female sex differentiation;adult locomotory behavior;protein stabilization;positive regulation of oxidative stress-induced neuron intrinsic apoptotic signaling pathway;cyclin binding;ribosomal large subunit assembly;methionine biosynthetic process;Notch signaling pathway;cerebral cortex development;motile cilium;protein homodimerization activity;nuclear migration;dendrite development;protein secr…	-	ko04120;ko04111	Ubiquitin mediated proteolysis;Cell cycle - yeast	YALI0B09977p [Yarrowia lipolytica CLIB122]	PF00400.36	WD domain, G-beta repeat	Probable E3 ubiquitin ligase complex SCF subunit sconB OS=Emericella nidulans (strain FGSC A4 / ATCC 38163 / CBS 112.46 / NRRL 194 / M139) OX=227321 GN=sconB PE=3 SV=2	3RSTA	S	to uniprot P39014 Saccharomyces cerevisiae YIL046W MET30 F-box protein containing five copies of the WD40 motif controls cell cycle function sulfur metabolism and methionine biosynthesis as part of the ubiquitin ligase complex	COG4249	Uncharacterized conserved protein, contains caspase domain	R	General function prediction only	KOG0274	[R]	General function prediction only;	Cdc4 and related F-box and WD-40 proteins	row-191
gene-YALI0_C22121g	YALI0_C22121g	3.83054	-4.05888	3.25455e-158	1.00587e-156	down	3.71306	2.76952	3.54147	51.2931	44.9673	41.7525	90	63	91	1204	1028	895	-	-	-	-	-	-	YALI0C22121p [Yarrowia lipolytica CLIB122]	PF13279.10	Thioesterase-like superfamily	-	3P75R	S	thioesterase thiol ester dehydrase-isomerase	COG0824	Acyl-CoA thioesterase FadM	I	Lipid transport and metabolism	-	-	-	-	row-192
gene-YALI0_D05599g	YALI0_D05599g	6.57512	1.85647	7.37372e-158	2.26723e-156	up	191.511	199.094	203.189	44.5055	44.4618	45.1758	4903	4787	5562	1115	1085	1034	GO:0072546;GO:0005783;GO:0045048;	CC;CC;BP;	EMC complex;endoplasmic reticulum;protein insertion into ER membrane;	-	-	-	YALI0D05599p [Yarrowia lipolytica CLIB122]	PF09430.14	ER membrane protein complex subunit 7, beta-sandwich domain	UPF0620 protein C83.10 OS=Schizosaccharomyces pombe (strain 972 / ATCC 24843) OX=284812 GN=SPBC83.10 PE=3 SV=1	3AC0F	S	Protein of unknown function (DUF2012)	-	-	-	-	-	-	-	-	row-193
gene-YALI0_F18084g	YALI0_F18084g	4.84344	-2.32913	9.62465e-158	2.94416e-156	down	12.9059	15.4794	12.3876	58.8886	56.7137	51.8028	992	1117	1018	4426	4152	3556	GO:0005615;GO:0000329;GO:0090406;GO:0015578;GO:0031966;GO:0006012;GO:0015145;GO:0015576;GO:0010030;GO:0015575;GO:0000325;GO:0045494;GO:0042882;GO:0005365;GO:0015519;GO:0001917;GO:0042995;GO:0005886;GO:0051321;GO:0090277;GO:0015147;GO:0015574;GO:0005903;GO:0008643;GO:0009414;GO:0019630;GO:0055085;GO:0005783;GO:0035756;GO:0015591;GO:0015128;GO:0009705;GO:0015755;GO:0009679;GO:0005355;GO:0015753;GO:…	CC;CC;CC;MF;CC;BP;MF;MF;BP;MF;CC;BP;BP;MF;MF;CC;CC;CC;BP;BP;MF;MF;CC;BP;BP;BP;BP;CC;BP;MF;MF;CC;BP;MF;MF;BP;BP;BP;CC;BP;CC;BP;MF;MF;BP;CC;BP;CC;CC;BP;MF;CC;BP;BP;BP;CC;MF;CC;MF;BP;MF;BP;MF;MF;BP;CC;BP;MF;CC;CC;MF;MF;BP;MF;MF;BP;MF;MF;CC;MF;CC;MF;CC;BP;CC;BP;BP;BP;MF;MF;CC;BP;MF;CC;CC;MF;BP;	extracellular space;fungal-type vacuole membrane;pollen tube;mannose transmembrane transporter activity;mitochondrial membrane;galactose metabolic process;monosaccharide transmembrane transporter activity;sorbitol transmembrane transporter activity;positive regulation of seed germination;mannitol transmembrane transporter activity;plant-type vacuole;photoreceptor cell maintenance;L-arabinose tran…	-	-	-	YALI0F18084p [Yarrowia lipolytica CLIB122]	PF00083.28	Sugar (and other) transporter	Arabinose-proton symporter OS=Klebsiella oxytoca OX=571 GN=araE PE=3 SV=1	3RSA3	P	Belongs to the major facilitator superfamily. Sugar transporter (TC 2.A.1.1) family	COG2814	Predicted arabinose efflux permease AraJ, MFS family	G	Carbohydrate transport and metabolism	KOG0254	[R]	General function prediction only;	Predicted transporter (major facilitator superfamily)	row-194
gene-YALI0_F18920g	YALI0_F18920g	6.49458	-1.78886	1.77668e-157	5.40709e-156	down	49.2896	57.0784	52.6755	145.194	149.657	154.664	2840	3088	3245	8184	8216	7962	-	-	-	-	-	-	YALI0F18920p [Yarrowia lipolytica CLIB122]	PF00339.33	Arrestin (or S-antigen), N-terminal domain	-	-	-	-	-	-	-	-	-	-	-	-	row-195
gene-YALI0_B20504g	YALI0_B20504g	8.30445	1.79462	3.93303e-157	1.19089e-155	up	644.521	647.484	655.694	166.821	145.239	146.998	11101	10473	12075	2812	2384	2263	GO:0009991;GO:0045202;GO:0005737;GO:0043009;GO:0000462;GO:0007000;GO:0031369;GO:0045088;GO:0030218;GO:0007219;GO:0005654;GO:0098794;GO:0070062;GO:0042541;GO:0014069;GO:0005730;GO:0002181;GO:0009506;GO:0009505;GO:0042788;GO:0003735;GO:0048821;GO:0061844;GO:0072332;GO:0003723;GO:0031640;GO:0015935;GO:0009536;GO:0032040;GO:0030490;GO:0005829;GO:0000325;GO:0005840;GO:0045646;GO:0042274;GO:0006364;GO:…	BP;CC;CC;BP;BP;BP;MF;BP;BP;BP;CC;CC;CC;BP;CC;CC;BP;CC;CC;CC;MF;BP;BP;BP;MF;BP;CC;CC;CC;BP;CC;CC;CC;BP;BP;BP;CC;MF;BP;CC;MF;CC;BP;BP;MF;BP;BP;BP;CC;BP;CC;BP;CC;MF;	obsolete response to extracellular stimulus;synapse;cytoplasm;chordate embryonic development;maturation of SSU-rRNA from tricistronic rRNA transcript (SSU-rRNA, 5.8S rRNA, LSU-rRNA);nucleolus organization;translation initiation factor binding;regulation of innate immune response;erythrocyte differentiation;Notch signaling pathway;nucleoplasm;postsynapse;extracellular exosome;hemoglobin biosynthet…	-	ko03010	Ribosome	40S ribosomal protein S19 [Yarrowia lipolytica CLIB122]	PF01090.23	Ribosomal protein S19e	Small ribosomal subunit protein eS19B OS=Saccharomyces cerevisiae (strain ATCC 204508 / S288c) OX=559292 GN=RPS19B PE=1 SV=2	3RU99	J	to Saccharomyces cerevisiae RPS19B (YNL302C) and RPS19A (YOL121C)	COG2238	Ribosomal protein S19E (S16A)	J	Translation, ribosomal structure and biogenesis	KOG3411	[J]	Translation, ribosomal structure and biogenesis;	40S ribosomal protein S19	row-196
gene-YALI0_F05676g	YALI0_F05676g	9.34431	1.78305	1.07761e-156	3.24644e-155	up	1324.99	1369.25	1305.08	349.642	291.286	309.111	39473	38308	41571	10192	8271	8230	GO:0045202;GO:0005737;GO:0043009;GO:0000462;GO:0030446;GO:0043066;GO:0031369;GO:0005576;GO:0048027;GO:0062040;GO:0098794;GO:0005654;GO:0070062;GO:0009505;GO:0002181;GO:0009506;GO:0005730;GO:0006413;GO:0042788;GO:0003735;GO:0042254;GO:0003723;GO:0015935;GO:0032040;GO:0005829;GO:0005783;GO:0005840;GO:0042274;GO:0005925;GO:0030686;GO:0003729;GO:1990904;GO:0005886;GO:0022626;GO:0030154;GO:0022627;GO:…	CC;CC;BP;BP;CC;BP;MF;CC;MF;CC;CC;CC;CC;CC;BP;CC;CC;BP;CC;MF;BP;MF;CC;CC;CC;CC;CC;BP;CC;CC;MF;CC;CC;CC;BP;CC;BP;CC;	synapse;cytoplasm;chordate embryonic development;maturation of SSU-rRNA from tricistronic rRNA transcript (SSU-rRNA, 5.8S rRNA, LSU-rRNA);hyphal cell wall;negative regulation of apoptotic process;translation initiation factor binding;extracellular region;mRNA 5'-UTR binding;fungal biofilm matrix;postsynapse;nucleoplasm;extracellular exosome;plant-type cell wall;cytoplasmic translation;plasmodesma…	-	ko03010	Ribosome	40S ribosomal protein S1 [Yarrowia lipolytica CLIB122]	PF01015.22	Ribosomal S3Ae family	Small ribosomal subunit protein eS1 OS=Yarrowia lipolytica (strain CLIB 122 / E 150) OX=284591 GN=RPS1 PE=3 SV=2	3RRG7	J	Belongs to the eukaryotic ribosomal protein eS1 family	COG1890	Ribosomal protein S3AE	J	Translation, ribosomal structure and biogenesis	KOG1628	[J]	Translation, ribosomal structure and biogenesis;	40S ribosomal protein S3A	row-197
gene-YALI0_F24695g	YALI0_F24695g	8.92927	1.64843	1.80697e-156	5.41638e-155	up	953.514	946.875	958.344	268.871	233.357	243.526	29072	27112	31242	8021	6781	6636	GO:0000470;GO:0045202;GO:0045296;GO:0005737;GO:0140236;GO:0140242;GO:0019843;GO:0001682;GO:0098794;GO:0002181;GO:0005730;GO:0009506;GO:0000492;GO:0042788;GO:0003735;GO:0042254;GO:0003723;GO:0022625;GO:0098793;GO:0031428;GO:0005829;GO:0000325;GO:0005840;GO:0006364;GO:0005925;GO:0003729;GO:1990904;GO:0004526;GO:1904401;GO:0034512;GO:0005516;GO:0031012;GO:0022626;GO:0016020;GO:0006412;GO:0005634;	BP;CC;MF;CC;BP;BP;MF;BP;CC;BP;CC;CC;BP;CC;MF;BP;MF;CC;CC;CC;CC;CC;CC;BP;CC;MF;CC;MF;BP;MF;MF;CC;CC;CC;BP;CC;	maturation of LSU-rRNA;synapse;cadherin binding;cytoplasm;translation at presynapse;translation at postsynapse;rRNA binding;tRNA 5'-leader removal;postsynapse;cytoplasmic translation;nucleolus;plasmodesma;box C/D snoRNP assembly;obsolete polysomal ribosome;structural constituent of ribosome;ribosome biogenesis;RNA binding;cytosolic large ribosomal subunit;presynapse;box C/D methylation guide snoR…	-	ko03010	Ribosome	60S ribosomal protein L8 [Yarrowia lipolytica CLIB122]	PF01248.30	Ribosomal protein L7Ae/L30e/S12e/Gadd45 family	Large ribosomal subunit protein eL8B OS=Candida albicans (strain SC5314 / ATCC MYA-2876) OX=237561 GN=RPL8B PE=1 SV=1	3RTNF	J	ribosomal protein	COG1358	Ribosomal protein L7Ae or related RNA K-turn-binding protein	J	Translation, ribosomal structure and biogenesis	KOG3166	[J]	Translation, ribosomal structure and biogenesis;	60S ribosomal protein L7A	row-198
gene-YALI0_F03927g	YALI0_F03927g	5.62683	-1.73442	3.04157e-156	9.07147e-155	down	30.5785	29.9788	27.3884	74.5573	85.1815	79.4979	3833	3529	3671	9143	10175	8905	GO:0007605;GO:0030433;GO:0006505;GO:0005794;GO:0006621;GO:0009272;GO:0060322;GO:0050185;GO:0021871;GO:0006506;GO:0009880;GO:0042783;GO:0016050;GO:0015031;GO:0016255;GO:0005783;GO:0016788;GO:0005789;GO:0009948;GO:1902953;GO:0006888;GO:0034368;GO:0006661;	BP;BP;BP;CC;BP;BP;BP;MF;BP;BP;BP;BP;BP;BP;BP;CC;MF;CC;BP;BP;BP;BP;BP;	sensory perception of sound;obsolete ubiquitin-dependent ERAD pathway;GPI anchor metabolic process;Golgi apparatus;protein retention in ER lumen;fungal-type cell wall biogenesis;head development;phosphatidylinositol deacylase activity;forebrain regionalization;GPI anchor biosynthetic process;embryonic pattern specification;evasion of host immune response;vesicle organization;protein transport;att…	-	ko00563;ko01100	Glycosylphosphatidylinositol (GPI)-anchor biosynthesis;Metabolic pathways	YALI0F03927p [Yarrowia lipolytica CLIB122]	PF07819.17	PGAP1-like protein	GPI inositol-deacylase A OS=Yarrowia lipolytica (strain CLIB 122 / E 150) OX=284591 GN=BST1A PE=3 SV=1	3RT9E	U	Involved in inositol deacylation of GPI-anchored proteins which plays important roles in the quality control and ER-associated degradation of GPI-anchored proteins	-	-	-	-	KOG3724	[U]	Intracellular trafficking, secretion, and vesicular transport;	Negative regulator of COPII vesicle formation	row-199
gene-YALI0_B01848g	YALI0_B01848g	4.96011	-1.93099	1.72296e-155	5.11316e-154	down	16.9943	17.0307	16.8877	51.5357	55.8173	51.5065	1043	981	1108	3093	3263	2823	GO:0008209;GO:0005615;GO:0042448;GO:0102320;GO:0097258;GO:0042369;GO:0016114;GO:0019373;GO:0008395;GO:0010291;GO:1901615;GO:1905344;GO:0101021;GO:0071555;GO:2001302;GO:0062188;GO:0046483;GO:0010025;GO:0097267;GO:0080110;GO:0008203;GO:0000325;GO:0016491;GO:0008610;GO:0070989;GO:0046222;GO:0008401;GO:0009636;GO:0009822;GO:0016123;GO:0007596;GO:0050649;GO:0010430;GO:0018685;GO:0140981;GO:0080133;GO:…	BP;CC;BP;MF;MF;BP;BP;BP;MF;MF;BP;BP;MF;BP;BP;MF;BP;BP;BP;BP;BP;CC;MF;BP;BP;BP;MF;BP;BP;BP;BP;MF;BP;MF;MF;MF;BP;MF;BP;CC;MF;MF;BP;BP;BP;BP;CC;BP;BP;CC;BP;MF;CC;MF;MF;BP;BP;BP;BP;MF;BP;BP;MF;BP;BP;MF;BP;BP;CC;BP;MF;MF;BP;CC;BP;BP;MF;MF;BP;BP;MF;MF;MF;BP;BP;BP;MF;BP;CC;MF;CC;BP;MF;MF;BP;BP;BP;MF;BP;MF;BP;CC;BP;BP;BP;BP;BP;BP;MF;BP;BP;BP;MF;BP;BP;BP;MF;MF;BP;MF;BP;MF;MF;BP;CC;BP;MF;BP;BP;BP;BP;BP;MF;…	androgen metabolic process;extracellular space;progesterone metabolic process;1,8-cineole 2-exo-monooxygenase activity;20-hydroxy-leukotriene B4 omega oxidase activity;vitamin D catabolic process;terpenoid biosynthetic process;epoxygenase P450 pathway;steroid hydroxylase activity;carotene beta-ring hydroxylase activity;organic hydroxy compound metabolic process;prostaglandin catabolic process;est…	-	-	-	YALI0B01848p [Yarrowia lipolytica CLIB122]	PF00067.26	Cytochrome P450	Cytochrome P450 52A12 OS=Debaryomyces hansenii OX=4959 GN=CYP52A12 PE=2 SV=2	3RXJI	Q	Belongs to the cytochrome P450 family	COG2124	Cytochrome P450	QV	-	KOG0157	[QI]	Secondary metabolites biosynthesis, transport and catabolism; Lipid transport and metabolism;	Cytochrome P450 CYP4/CYP19/CYP26 subfamilies	row-200
gene-YALI0_F08217g	YALI0_F08217g	4.10585	3.23462	3.10169e-154	9.15919e-153	up	50.4283	49.136	57.9462	4.36169	4.6685	4.64068	1814	1660	2228	154	160	150	GO:0005739;GO:0008081;GO:0046475;GO:0034479;GO:0006629;GO:0005783;GO:0008889;GO:0005811;GO:0034478;GO:0006071;GO:0046872;GO:0031966;	CC;MF;BP;MF;BP;CC;MF;CC;BP;BP;MF;CC;	mitochondrion;phosphoric diester hydrolase activity;glycerophospholipid catabolic process;phosphatidylglycerol phospholipase C activity;lipid metabolic process;endoplasmic reticulum;glycerophosphodiester phosphodiesterase activity;lipid droplet;phosphatidylglycerol catabolic process;glycerol metabolic process;metal ion binding;mitochondrial membrane;	-	ko00564	Glycerophospholipid metabolism	YALI0F08217p [Yarrowia lipolytica CLIB122]	PF03009.21	Glycerophosphoryl diester phosphodiesterase family	Phosphatidylglycerol phospholipase C OS=Schizosaccharomyces pombe (strain 972 / ATCC 24843) OX=284812 GN=SPAC4D7.02c PE=3 SV=2	3RRVS	C	Saccharomyces cerevisiae YPL206C	COG0584	Glycerophosphoryl diester phosphodiesterase	I	Lipid transport and metabolism	KOG2258	[C]	Energy production and conversion;	Glycerophosphoryl diester phosphodiesterase	row-201
gene-YALI0_E08316g	YALI0_E08316g	5.26829	-1.562	3.57391e-154	1.05017e-152	down	24.11	24.4791	23.71	59.2454	56.5863	58.7504	2472	2357	2600	5944	5529	5383	-	-	-	-	-	-	YALI0E08316p [Yarrowia lipolytica CLIB122]	PF11593.12	Mediator complex subunit 3 fungal	-	-	-	-	-	-	-	-	-	-	-	-	row-202
gene-YALI0_E22352g	YALI0_E22352g	8.45658	1.984	7.04005e-154	2.05852e-152	up	762.781	770.585	781.153	180.566	144.587	153.281	26364	25012	28867	6107	4763	4735	GO:0006913;GO:0045202;GO:0140236;GO:0005737;GO:0140242;GO:0050821;GO:0005773;GO:0017101;GO:0048027;GO:0000027;GO:2000435;GO:0098794;GO:0005654;GO:0010628;GO:0070062;GO:0009955;GO:0014069;GO:0002181;GO:0005730;GO:0010015;GO:0031625;GO:0003735;GO:0042273;GO:0042788;GO:0009965;GO:0003730;GO:0003723;GO:0032991;GO:0008097;GO:0022625;GO:1904667;GO:0045727;GO:0009536;GO:1901796;GO:0009507;GO:0005829;GO:…	BP;CC;BP;CC;BP;BP;CC;CC;MF;BP;BP;CC;CC;BP;CC;BP;CC;BP;CC;BP;MF;MF;BP;CC;BP;MF;MF;CC;MF;CC;BP;BP;CC;BP;CC;CC;CC;BP;CC;BP;CC;CC;BP;CC;BP;MF;CC;MF;CC;CC;CC;BP;CC;	nucleocytoplasmic transport;synapse;translation at presynapse;cytoplasm;translation at postsynapse;protein stabilization;vacuole;aminoacyl-tRNA synthetase multienzyme complex;mRNA 5'-UTR binding;ribosomal large subunit assembly;negative regulation of protein neddylation;postsynapse;nucleoplasm;positive regulation of gene expression;extracellular exosome;adaxial/abaxial pattern specification;posts…	-	ko03010	Ribosome	60S ribosomal protein L5 [Yarrowia lipolytica CLIB122]	PF17144.8	Ribosomal large subunit proteins 60S L5, and 50S L18	Large ribosomal subunit protein uL18 OS=Saccharomyces cerevisiae (strain ATCC 204508 / S288c) OX=559292 GN=RPL5 PE=1 SV=4	3RQZT	J	to Saccharomyces cerevisiae RPL5 (YPL131W)	COG0256	Ribosomal protein L18	J	Translation, ribosomal structure and biogenesis	KOG0875	[J]	Translation, ribosomal structure and biogenesis;	60S ribosomal protein L5	row-203
gene-YALI0_E23562g	YALI0_E23562g	8.30096	1.96156	8.60084e-154	2.50263e-152	up	679.401	682.966	697.418	160.244	134.723	137.348	8697	8211	9546	2008	1644	1572	GO:0045202;GO:0005737;GO:0009620;GO:0005576;GO:0062040;GO:0098794;GO:0070062;GO:0035368;GO:0014069;GO:0002181;GO:0009506;GO:0042788;GO:0003735;GO:0061844;GO:0030627;GO:0003723;GO:0022625;GO:1904571;GO:0031640;GO:0097421;GO:0005829;GO:0005840;GO:0006364;GO:0005925;GO:0005739;GO:0003729;GO:1990904;GO:0050829;GO:0048025;GO:0005886;GO:0031012;GO:0022626;GO:0016020;GO:0006412;GO:0005634;	CC;CC;BP;CC;CC;CC;CC;MF;CC;BP;CC;CC;MF;BP;MF;MF;CC;BP;BP;BP;CC;CC;BP;CC;CC;MF;CC;BP;BP;CC;CC;CC;CC;BP;CC;	synapse;cytoplasm;response to fungus;extracellular region;fungal biofilm matrix;postsynapse;extracellular exosome;selenocysteine insertion sequence binding;postsynaptic density;cytoplasmic translation;plasmodesma;obsolete polysomal ribosome;structural constituent of ribosome;antimicrobial humoral immune response mediated by antimicrobial peptide;pre-mRNA 5'-splice site binding;RNA binding;cytosol…	-	ko03010	Ribosome	60S ribosomal protein L30 [Yarrowia lipolytica CLIB122]	PF01248.30	Ribosomal protein L7Ae/L30e/S12e/Gadd45 family	Large ribosomal subunit protein eL30 OS=Yarrowia lipolytica (strain CLIB 122 / E 150) OX=284591 GN=RPL30 PE=3 SV=1	3RUT3	J	60S ribosomal protein L30	COG1911	Ribosomal protein L30E	J	Translation, ribosomal structure and biogenesis	KOG2988	[J]	Translation, ribosomal structure and biogenesis;	60S ribosomal protein L30	row-204
gene-YALI0_C01694g	YALI0_C01694g	4.65583	-1.90031	2.75569e-153	7.97947e-152	down	13.3562	14.0491	13.9301	38.6411	44.9648	42.6603	1849	1826	2061	5232	5930	5276	GO:0022857;GO:0016020;GO:0005783;	MF;CC;CC;	transmembrane transporter activity;membrane;endoplasmic reticulum;	-	-	-	YALI0C01694p [Yarrowia lipolytica CLIB122]	PF10337.13	Putative ER transporter, 6TM, N-terminal	Uncharacterized protein C57A7.05 OS=Schizosaccharomyces pombe (strain 972 / ATCC 24843) OX=284812 GN=SPAC57A7.05 PE=4 SV=1	3RW14	S	Aromatic acid exporter family member 2	-	-	-	-	KOG4711	[R]	General function prediction only;	Predicted membrane protein	row-205
gene-YALI0_D10175g	YALI0_D10175g	8.14365	-1.62199	5.56057e-153	1.60236e-151	down	174.281	185.119	173.648	418.69	467.416	455.717	3894	3885	4149	9154	9954	9100	-	-	-	-	-	-	YALI0D10175p [Yarrowia lipolytica CLIB122]	PF00789.24	UBX domain	-	-	-	-	-	-	-	-	-	-	-	-	row-206
gene-YALI0_F25289g	YALI0_F25289g	8.62868	1.67261	1.76702e-152	5.06744e-151	up	789.13	780.124	770.899	180.225	215.056	205.149	60058	55758	62732	13421	15599	13954	GO:0010187;GO:0005813;GO:0044183;GO:0048046;GO:0005615;GO:0000329;GO:0042147;GO:0032781;GO:0051092;GO:0061202;GO:0042826;GO:0050821;GO:0016787;GO:0051787;GO:0051131;GO:0090084;GO:0007141;GO:0000723;GO:0098794;GO:0007269;GO:0006616;GO:0098978;GO:0009505;GO:0140662;GO:0009410;GO:0031625;GO:0009615;GO:0009408;GO:1904764;GO:0140453;GO:0035194;GO:0051015;GO:0051082;GO:1904592;GO:0097214;GO:0061024;GO:…	BP;CC;MF;CC;CC;CC;BP;BP;BP;CC;MF;BP;MF;MF;BP;BP;BP;BP;CC;BP;BP;CC;CC;MF;BP;MF;BP;BP;BP;CC;BP;MF;MF;BP;BP;BP;BP;BP;BP;BP;CC;CC;BP;BP;CC;MF;BP;CC;MF;BP;BP;CC;BP;BP;BP;CC;CC;CC;CC;BP;BP;CC;BP;BP;CC;CC;BP;BP;BP;CC;BP;BP;MF;BP;CC;BP;CC;BP;CC;CC;CC;CC;CC;MF;MF;CC;BP;BP;MF;MF;BP;MF;CC;BP;BP;CC;CC;CC;CC;CC;CC;BP;BP;CC;BP;CC;MF;BP;BP;CC;CC;BP;CC;BP;MF;CC;CC;MF;BP;BP;MF;CC;CC;CC;CC;BP;CC;MF;BP;BP;MF;BP;BP;…	negative regulation of seed germination;centrosome;protein folding chaperone;apoplast;extracellular space;fungal-type vacuole membrane;retrograde transport, endosome to Golgi;positive regulation of ATP-dependent activity;positive regulation of NF-kappaB transcription factor activity;clathrin-sculpted gamma-aminobutyric acid transport vesicle membrane;histone deacetylase binding;protein stabilizat…	-	ko04144;ko04213;ko03040;ko04141	Endocytosis;Longevity regulating pathway - multiple species;Spliceosome;Protein processing in endoplasmic reticulum	YALI0F25289p [Yarrowia lipolytica CLIB122]	PF00012.24	Hsp70 protein	Heat shock protein 70 1 OS=Pichia angusta OX=870730 GN=HSA1 PE=1 SV=2	3RRJK	O	Belongs to the heat shock protein 70 family	COG0443	Molecular chaperone DnaK (HSP70)	O	Posttranslational modification, protein turnover, chaperones	KOG0101	[O]	Posttranslational modification, protein turnover, chaperones;	Molecular chaperones HSP70/HSC70, HSP70 superfamily	row-207
gene-YALI0_F14465g	YALI0_F14465g	9.0301	1.70227	1.15417e-151	3.29409e-150	up	973.815	1084.32	1065.39	274.742	253.614	256.756	15752	16472	18426	4349	3910	3712	GO:0045202;GO:0005737;GO:0098794;GO:0005654;GO:0002181;GO:0002182;GO:0005730;GO:0006413;GO:0034101;GO:0003735;GO:0042254;GO:0003723;GO:0098556;GO:0032040;GO:0005829;GO:0005840;GO:0042274;GO:0006364;GO:0005925;GO:0022627;GO:0005739;GO:0003729;GO:1990904;GO:0005886;GO:0022626;GO:0000028;GO:0016020;GO:0006412;	CC;CC;CC;CC;BP;BP;CC;BP;BP;MF;BP;MF;CC;CC;CC;CC;BP;BP;CC;CC;CC;MF;CC;CC;CC;BP;CC;BP;	synapse;cytoplasm;postsynapse;nucleoplasm;cytoplasmic translation;cytoplasmic translational elongation;nucleolus;translational initiation;erythrocyte homeostasis;structural constituent of ribosome;ribosome biogenesis;RNA binding;cytoplasmic side of rough endoplasmic reticulum membrane;small-subunit processome;cytosol;ribosome;ribosomal small subunit biogenesis;rRNA processing;focal adhesion;cytos…	-	ko03010	Ribosome	40S ribosomal protein S17 [Yarrowia lipolytica CLIB122]	PF00833.22	Ribosomal S17	Small ribosomal subunit protein eS17 OS=Candida albicans (strain SC5314 / ATCC MYA-2876) OX=237561 GN=RPS17B PE=1 SV=1	3RU90	J	to Saccharomyces cerevisiae RPS17B (YDR447C) and RPS17A (YML024W)	COG1383	Ribosomal protein S17E	J	Translation, ribosomal structure and biogenesis	KOG0187	[J]	Translation, ribosomal structure and biogenesis;	40S ribosomal protein S17	row-208
gene-YALI0_E32791g	YALI0_E32791g	4.8256	2.38846	2.61622e-151	7.4313e-150	up	68.177	62.7192	73.9266	9.41489	10.7364	11.8781	7434	6423	8619	1005	1116	1158	GO:0048513;GO:0086066;GO:0010650;GO:0009609;GO:0019228;GO:0051117;GO:0006874;GO:0005198;GO:0051092;GO:0050821;GO:0031594;GO:0006887;GO:0030507;GO:0042383;GO:0090314;GO:0008089;GO:0015629;GO:0009925;GO:1901021;GO:0036377;GO:0061629;GO:0036371;GO:0048821;GO:0045806;GO:0072116;GO:0048013;GO:0001947;GO:0008081;GO:0051924;GO:0004674;GO:0051015;GO:0030315;GO:0014704;GO:0051928;GO:0140627;GO:0006071;GO:…	BP;BP;BP;BP;BP;MF;BP;MF;BP;BP;CC;BP;MF;CC;BP;BP;CC;CC;BP;BP;MF;BP;BP;BP;BP;BP;BP;MF;BP;MF;MF;CC;CC;BP;BP;BP;BP;CC;MF;BP;CC;BP;BP;CC;CC;BP;CC;BP;BP;BP;BP;BP;CC;CC;CC;CC;BP;MF;BP;CC;BP;CC;MF;BP;BP;BP;BP;BP;BP;CC;MF;BP;BP;BP;BP;CC;BP;MF;CC;BP;MF;MF;BP;CC;BP;BP;MF;BP;BP;CC;CC;BP;CC;BP;CC;BP;CC;CC;BP;BP;BP;BP;BP;CC;BP;MF;BP;MF;BP;BP;CC;MF;BP;CC;BP;MF;CC;BP;BP;BP;MF;BP;CC;MF;BP;CC;MF;BP;CC;BP;CC;BP;BP;…	animal organ development;atrial cardiac muscle cell to AV node cell communication;positive regulation of cell communication by electrical coupling;response to symbiotic bacterium;neuronal action potential;ATPase binding;intracellular calcium ion homeostasis;structural molecule activity;positive regulation of NF-kappaB transcription factor activity;protein stabilization;neuromuscular junction;exoc…	-	ko00564	Glycerophospholipid metabolism	YALI0E32791p [Yarrowia lipolytica CLIB122]	PF03009.21	Glycerophosphoryl diester phosphodiesterase family	Glycerophosphocholine phosphodiesterase GDE1 OS=Saccharomyces cerevisiae (strain ATCC 204508 / S288c) OX=559292 GN=GDE1 PE=1 SV=1	3RTT3	U	to Saccharomyces cerevisiae GDE1 (YPL110C)	COG0666	Ankyrin repeat	T	Signal transduction mechanisms	KOG2421	[R]	General function prediction only;	Predicted starch-binding protein	row-209
gene-YALI0_B12826g	YALI0_B12826g	8.70108	1.9705	7.44701e-151	2.10528e-149	up	904.597	906.301	919.814	212.587	168.687	188.514	21896	20602	23806	5035	3892	4078	GO:0045202;GO:0140236;GO:0005737;GO:0140242;GO:0016236;GO:0098794;GO:0009505;GO:0002181;GO:0005730;GO:0060348;GO:0009506;GO:0048701;GO:0042788;GO:0003735;GO:0003723;GO:0022625;GO:0097421;GO:0009536;GO:0098793;GO:0005829;GO:0005783;GO:0001824;GO:0000325;GO:0005840;GO:0051726;GO:0003729;GO:1990904;GO:0031012;GO:0009986;GO:0022626;GO:0016020;GO:0006412;GO:0005634;	CC;BP;CC;BP;BP;CC;CC;BP;CC;BP;CC;BP;CC;MF;MF;CC;BP;CC;CC;CC;CC;BP;CC;CC;BP;MF;CC;CC;CC;CC;CC;BP;CC;	synapse;translation at presynapse;cytoplasm;translation at postsynapse;macroautophagy;postsynapse;plant-type cell wall;cytoplasmic translation;nucleolus;bone development;plasmodesma;embryonic cranial skeleton morphogenesis;obsolete polysomal ribosome;structural constituent of ribosome;RNA binding;cytosolic large ribosomal subunit;liver regeneration;plastid;presynapse;cytosol;endoplasmic reticulum…	-	ko03010	Ribosome	60S ribosomal protein L13 [Yarrowia lipolytica CLIB122]	PF01294.22	Ribosomal protein L13e	Large ribosomal subunit protein eL13 OS=Kazachstania exigua OX=34358 GN=RPL13 PE=3 SV=1	3RS2Q	J	Belongs to the eukaryotic ribosomal protein eL13 family	COG4352	Ribosomal protein L13E	J	Translation, ribosomal structure and biogenesis	KOG3295	[J]	Translation, ribosomal structure and biogenesis;	60S Ribosomal protein L13	row-210
gene-YALI0_E19701g	YALI0_E19701g	9.05332	1.87296	9.05607e-151	2.54809e-149	up	1120.76	1108.36	1141.36	277.506	228.785	246.167	15782	14657	17184	3824	3071	3098	GO:0042255;GO:0045202;GO:0140236;GO:0005737;GO:0045296;GO:0140242;GO:0005794;GO:0098794;GO:0005654;GO:0070062;GO:0002181;GO:0009506;GO:0042788;GO:0003735;GO:0042254;GO:0003723;GO:0098556;GO:0033119;GO:0015935;GO:0008340;GO:0098793;GO:0005829;GO:0005840;GO:0003729;GO:1990904;GO:0031012;GO:0006407;GO:0022626;GO:0022627;GO:0016020;GO:0006412;	BP;CC;BP;CC;MF;BP;CC;CC;CC;CC;BP;CC;CC;MF;BP;MF;CC;BP;CC;BP;CC;CC;CC;MF;CC;CC;BP;CC;CC;CC;BP;	ribosome assembly;synapse;translation at presynapse;cytoplasm;cadherin binding;translation at postsynapse;Golgi apparatus;postsynapse;nucleoplasm;extracellular exosome;cytoplasmic translation;plasmodesma;obsolete polysomal ribosome;structural constituent of ribosome;ribosome biogenesis;RNA binding;cytoplasmic side of rough endoplasmic reticulum membrane;negative regulation of RNA splicing;small r…	-	ko03010	Ribosome	40S ribosomal protein S26 [Yarrowia lipolytica CLIB122]	PF01283.23	Ribosomal protein S26e	Small ribosomal subunit protein eS26B OS=Schizosaccharomyces pombe (strain 972 / ATCC 24843) OX=284812 GN=rps2602 PE=3 SV=1	3RUET	J	Belongs to the eukaryotic ribosomal protein eS26 family	COG4830	Ribosomal protein S26e	J	Translation, ribosomal structure and biogenesis	KOG1768	[J]	Translation, ribosomal structure and biogenesis;	40s ribosomal protein S26	row-211
gene-YALI0_B02544g	YALI0_B02544g	7.12849	-1.31909	2.52074e-150	7.05926e-149	down	98.7486	95.1695	97.7315	193.693	205.716	195.885	17077	15456	18071	32773	33904	30273	GO:0008559;GO:0010200;GO:0080168;GO:0010008;GO:0009410;GO:0009408;GO:0042910;GO:0000325;GO:0033231;GO:0002229;GO:0046865;GO:0048825;GO:0005886;GO:0009733;GO:0009926;GO:0000166;GO:0006897;GO:0042742;GO:0080147;GO:0017111;GO:0098657;GO:0052544;GO:0005524;GO:0009620;GO:0140352;GO:0016887;GO:0140723;GO:0002238;GO:1990414;GO:0005802;GO:0030003;GO:0055092;GO:0002240;GO:0140394;GO:0046898;GO:0009914;GO:…	MF;BP;BP;CC;BP;BP;MF;CC;BP;BP;BP;BP;CC;BP;BP;MF;BP;BP;BP;MF;BP;BP;MF;BP;BP;MF;BP;BP;BP;CC;BP;BP;BP;MF;BP;BP;BP;CC;MF;BP;BP;MF;CC;BP;BP;MF;CC;BP;BP;BP;MF;CC;BP;BP;BP;BP;BP;BP;BP;MF;CC;BP;CC;BP;CC;MF;MF;BP;BP;BP;BP;BP;BP;CC;MF;BP;BP;MF;BP;BP;BP;BP;MF;MF;MF;CC;BP;BP;BP;BP;BP;BP;BP;BP;BP;BP;BP;BP;BP;MF;BP;BP;BP;BP;BP;CC;BP;BP;MF;BP;BP;CC;MF;MF;BP;BP;BP;BP;CC;MF;MF;BP;CC;CC;BP;	ABC-type xenobiotic transporter activity;response to chitin;abscisic acid transport;endosome membrane;response to xenobiotic stimulus;response to heat;xenobiotic transmembrane transporter activity;plant-type vacuole;carbohydrate export;defense response to oomycetes;terpenoid transport;cotyledon development;plasma membrane;response to auxin;auxin polar transport;nucleotide binding;endocytosis;defe…	-	-	-	YALI0B02544p [Yarrowia lipolytica CLIB122]	PF01061.28	ABC-2 type transporter	ABC multidrug transporter atrG OS=Aspergillus oryzae (strain ATCC 42149 / RIB 40) OX=510516 GN=atrG PE=1 SV=1	3RRC4	Q	Belongs to the ABC transporter superfamily	COG1716	Forkhead associated (FHA) domain, binds pSer, pThr, pTyr	T	Signal transduction mechanisms	KOG0065	[Q]	Secondary metabolites biosynthesis, transport and catabolism;	Pleiotropic drug resistance proteins (PDR1-15), ABC superfamily	row-212
gene-YALI0_D24772g	YALI0_D24772g	6.64371	-1.57907	6.04072e-150	1.68378e-148	down	66.395	60.7186	62.7523	155.088	149.78	159.136	3616	3106	3655	8265	7775	7746	-	-	-	-	-	-	YALI0D24772p [Yarrowia lipolytica CLIB122]	PF08122.16	NADH-ubiquinone oxidoreductase B12 subunit family	-	2T1XC	-	-	-	-	-	-	-	-	-	-	row-213
gene-YALI0_A19910g	YALI0_A19910g	8.01773	-1.72752	6.29412e-150	1.74625e-148	down	150.311	151.6	168.633	410.393	439.413	425.974	5038	4772	6043	13458	14036	12759	GO:0008209;GO:0048385;GO:0016042;GO:0005615;GO:0030216;GO:0042448;GO:0008584;GO:0042632;GO:0019388;GO:1901687;GO:0050109;GO:0019571;GO:0047042;GO:0004745;GO:0019568;GO:0032052;GO:0009410;GO:0033703;GO:0044281;GO:0016655;GO:0072582;GO:0070293;GO:0007584;GO:0051596;GO:0006699;GO:0071395;GO:0097454;GO:1990002;GO:0047006;GO:0009267;GO:0043795;GO:1904322;GO:0016491;GO:0006071;GO:0071475;GO:0019640;GO:…	BP;BP;BP;CC;BP;BP;BP;BP;BP;BP;MF;BP;MF;MF;BP;MF;BP;MF;BP;MF;MF;BP;BP;BP;BP;BP;CC;MF;MF;BP;MF;BP;MF;BP;BP;BP;BP;BP;BP;CC;CC;BP;BP;MF;MF;MF;BP;BP;MF;BP;CC;BP;BP;BP;CC;BP;BP;MF;CC;MF;MF;BP;BP;BP;BP;BP;BP;CC;BP;BP;MF;MF;MF;BP;BP;MF;MF;BP;CC;MF;BP;BP;MF;CC;BP;CC;BP;BP;MF;BP;BP;BP;BP;MF;MF;CC;BP;BP;MF;BP;BP;MF;MF;BP;CC;CC;MF;MF;BP;BP;MF;MF;BP;BP;BP;BP;BP;BP;BP;MF;BP;BP;CC;BP;MF;BP;MF;BP;MF;BP;MF;MF;CC;…	androgen metabolic process;regulation of retinoic acid receptor signaling pathway;lipid catabolic process;extracellular space;keratinocyte differentiation;progesterone metabolic process;male gonad development;cholesterol homeostasis;galactose catabolic process;glutathione derivative biosynthetic process;morphine 6-dehydrogenase activity;D-arabinose catabolic process;androsterone dehydrogenase (B-…	-	-	-	YALI0A19910p [Yarrowia lipolytica CLIB122]	PF00248.25	Aldo/keto reductase family	Uncharacterized oxidoreductase YJR096W OS=Saccharomyces cerevisiae (strain ATCC 204508 / S288c) OX=559292 GN=YJR096W PE=1 SV=1	3RT9R	S	Saccharomyces cerevisiae YJR096W	COG0656	Aldo/keto reductase, related to diketogulonate reductase	Q	Secondary metabolites biosynthesis, transport and catabolism	KOG1577	[R]	General function prediction only;	Aldo/keto reductase family proteins	row-214
gene-YALI0_C09284g	YALI0_C09284g	5.00041	-2.05791	7.75959e-150	2.14287e-148	down	17.9003	16.0051	16.2743	59.6648	58.832	52.3724	1221	1025	1187	3982	3824	3192	GO:0004467;GO:0006631;GO:0005524;GO:0050218;GO:0005737;GO:0006633;GO:0050563;GO:0008756;GO:0051701;GO:0106290;GO:0033494;GO:0009234;GO:0016405;GO:0010597;GO:0006083;GO:0016207;GO:0019761;GO:0009698;GO:0051108;GO:0047760;GO:0043759;GO:0009800;GO:0010447;GO:0006097;GO:0031956;GO:0005777;GO:0000287;GO:0042803;GO:0016878;GO:0080110;GO:0005829;GO:0003987;GO:0008203;GO:0051109;GO:0016874;GO:0005783;GO:…	MF;BP;MF;MF;CC;BP;MF;MF;BP;MF;BP;BP;MF;BP;BP;MF;BP;BP;MF;MF;MF;BP;BP;BP;MF;CC;MF;MF;MF;BP;CC;MF;BP;MF;MF;CC;BP;MF;BP;CC;BP;MF;MF;BP;CC;BP;BP;BP;MF;BP;CC;BP;MF;BP;	long-chain fatty acid-CoA ligase activity;fatty acid metabolic process;ATP binding;propionate-CoA ligase activity;cytoplasm;fatty acid biosynthetic process;trans-feruloyl-CoA synthase activity;o-succinylbenzoate-CoA ligase activity;biological process involved in interaction with host;trans-cinnamate-CoA ligase activity;ferulate metabolic process;menaquinone biosynthetic process;CoA-ligase activit…	-	-	-	YALI0C09284p [Yarrowia lipolytica CLIB122]	PF00501.32	AMP-binding enzyme	Acetate/butyrate--CoA ligase AAE7, peroxisomal OS=Arabidopsis thaliana OX=3702 GN=AAE7 PE=1 SV=1	3RRVB	I	to Saccharomyces cerevisiae PCS60 (YBR222C)	COG0318	O-succinylbenzoic acid-CoA ligase MenE or related acyl-CoA synthetase (AMP-forming)	I	Lipid transport and metabolism	KOG1176	[I]	Lipid transport and metabolism;	Acyl-CoA synthetase	row-215
gene-YALI0_D13104g	YALI0_D13104g	9.54837	1.61759	1.25743e-149	3.45648e-148	up	1464.36	1431.14	1453.11	418.951	380.355	359.591	37831	34722	40139	10591	9365	8303	GO:0007283;GO:0009941;GO:0045202;GO:0140236;GO:0005737;GO:0140242;GO:0045182;GO:0043066;GO:0019843;GO:0005773;GO:0000122;GO:0043025;GO:0007141;GO:0000027;GO:0005576;GO:0098794;GO:0002181;GO:0005730;GO:0042788;GO:0003735;GO:0003723;GO:0098556;GO:0022625;GO:0032991;GO:0000049;GO:0097421;GO:0005790;GO:0098793;GO:0005829;GO:0005783;GO:0007420;GO:0000325;GO:0005840;GO:0051607;GO:0006417;GO:0010224;GO:…	BP;CC;CC;BP;CC;BP;MF;BP;MF;CC;BP;CC;BP;BP;CC;CC;BP;CC;CC;MF;MF;CC;CC;CC;MF;BP;CC;CC;CC;CC;BP;CC;CC;BP;BP;BP;BP;CC;MF;CC;CC;BP;CC;CC;CC;BP;BP;BP;CC;BP;CC;	spermatogenesis;chloroplast envelope;synapse;translation at presynapse;cytoplasm;translation at postsynapse;translation regulator activity;negative regulation of apoptotic process;rRNA binding;vacuole;negative regulation of transcription by RNA polymerase II;neuronal cell body;male meiosis I;ribosomal large subunit assembly;extracellular region;postsynapse;cytoplasmic translation;nucleolus;obsole…	-	ko03010	Ribosome	60S ribosomal protein L10 [Yarrowia lipolytica CLIB122]	PF00252.22	Ribosomal protein L16p/L10e	Large ribosomal subunit protein uL16 OS=Saccharomyces cerevisiae (strain ATCC 204508 / S288c) OX=559292 GN=RPL10 PE=1 SV=1	3RSPN	J	to Saccharomyces cerevisiae RPL10 (YLR075W)	COG0197	Ribosomal protein L16/L10AE	J	Translation, ribosomal structure and biogenesis	KOG0857	[J]	Translation, ribosomal structure and biogenesis;	60s ribosomal protein L10	row-216
gene-YALI0_B12078g	YALI0_B12078g	8.14662	1.74222	2.10238e-149	5.75262e-148	up	562.432	539.2	611.161	137.347	135.785	145.888	21337	19211	24791	5099	4910	4947	GO:0005739;GO:0046656;GO:0000105;GO:0000287;GO:0035999;GO:0042301;GO:0042803;GO:0005829;GO:0006730;GO:0009113;GO:0004488;GO:0004487;GO:0004477;GO:0006164;GO:0046653;GO:0005634;GO:0009396;GO:0009086;	CC;BP;BP;MF;BP;MF;MF;CC;BP;BP;MF;MF;MF;BP;BP;CC;BP;BP;	mitochondrion;folic acid biosynthetic process;L-histidine biosynthetic process;magnesium ion binding;tetrahydrofolate interconversion;phosphate ion binding;protein homodimerization activity;cytosol;one-carbon metabolic process;purine nucleobase biosynthetic process;methylenetetrahydrofolate dehydrogenase (NADP+) activity;methylenetetrahydrofolate dehydrogenase (NAD+) activity;methenyltetrahydrofo…	-	ko01100;ko00670	Metabolic pathways;One carbon pool by folate	YALI0B12078p [Yarrowia lipolytica CLIB122]	PF00763.27	Tetrahydrofolate dehydrogenase/cyclohydrolase, catalytic domain	Methylenetetrahydrofolate dehydrogenase [NAD(+)] OS=Saccharomyces cerevisiae (strain ATCC 204508 / S288c) OX=559292 GN=MTD1 PE=1 SV=1	3RSR8	H	to Saccharomyces cerevisiae MTD1 (YKR080W)	COG0190	5,10-methylene-tetrahydrofolate dehydrogenase/Methenyl tetrahydrofolate cyclohydrolase	H	Coenzyme transport and metabolism	KOG0089	[H]	Coenzyme transport and metabolism;	Methylenetetrahydrofolate dehydrogenase/methylenetetrahydrofolate cyclohydrolase	row-217
gene-YALI0_E17149g	YALI0_E17149g	6.52489	-1.46944	3.29607e-149	8.97765e-148	down	60.346	59.3952	61.6289	136.375	137.912	136.694	3477	3214	3796	7687	7572	7037	-	-	-	-	-	-	YALI0E17149p [Yarrowia lipolytica CLIB122]	PF05234.15	UAF complex subunit Rrn10	-	-	-	-	-	-	-	-	-	-	-	-	row-218
gene-YALI0_B07359g	YALI0_B07359g	7.7907	-1.46339	4.17195e-149	1.13117e-147	down	143.871	146.025	150.243	332.61	323.282	337.224	4806	4581	5366	10870	10291	10066	GO:0005813;GO:0000257;GO:0005737;GO:0006139;GO:0047710;GO:0047781;GO:0009446;GO:0016787;GO:0043562;GO:0051410;GO:0005576;GO:0003837;GO:0006108;GO:0019483;GO:0070062;GO:0050406;GO:0047417;GO:0080109;GO:0047558;GO:0050126;GO:0006107;GO:0043605;GO:0033388;GO:0106008;GO:0006541;GO:0047428;GO:0019499;GO:0009536;GO:0047427;GO:0009507;GO:0005829;GO:0016747;GO:0006807;GO:0110050;GO:0009684;GO:0019608;GO:…	CC;MF;CC;BP;MF;MF;BP;MF;BP;BP;CC;MF;BP;BP;CC;MF;MF;MF;MF;MF;BP;BP;BP;MF;BP;MF;BP;CC;MF;CC;CC;MF;BP;MF;BP;BP;BP;BP;MF;CC;MF;MF;CC;CC;CC;MF;CC;MF;MF;BP;BP;BP;CC;MF;CC;BP;MF;BP;MF;	centrosome;nitrilase activity;cytoplasm;nucleobase-containing compound metabolic process;bis(5'-adenosyl)-triphosphatase activity;citrullinase activity;putrescine biosynthetic process;hydrolase activity;cellular response to nitrogen levels;detoxification of nitrogen compound;extracellular region;beta-ureidopropionase activity;malate metabolic process;beta-alanine biosynthetic process;extracellula…	-	ko01100;ko00250	Metabolic pathways;Alanine, aspartate and glutamate metabolism	YALI0B07359p [Yarrowia lipolytica CLIB122]	PF00795.26	Carbon-nitrogen hydrolase	Omega-amidase NIT3 OS=Saccharomyces cerevisiae (strain ATCC 204508 / S288c) OX=559292 GN=NIT3 PE=1 SV=1	3RR1U	E	to Saccharomyces cerevisiae NIT3 (YLR351C)	COG0388	Omega-amidase YafV/Nit2, hydrolyzes alpha-ketoglutaramate	C	Energy production and conversion	KOG0806	[E]	Amino acid transport and metabolism;	Carbon-nitrogen hydrolase	row-219
gene-YALI0_C02981g	YALI0_C02981g	9.9478	-1.62366	8.83371e-149	2.3843e-147	down	606.211	594.138	664.602	1517.22	1560.45	1626.33	20458	18830	23981	50099	50189	49050	GO:0034399;GO:0030445;GO:0031505;GO:0005621;GO:0005829;GO:0009277;GO:0016887;GO:0071502;GO:0006886;GO:0005199;GO:0005576;GO:0062040;	CC;CC;BP;CC;CC;CC;MF;BP;BP;MF;CC;CC;	nuclear periphery;yeast-form cell wall;fungal-type cell wall organization;cellular bud scar;cytosol;fungal-type cell wall;ATP hydrolysis activity;cellular response to temperature stimulus;intracellular protein transport;structural constituent of cell wall;extracellular region;fungal biofilm matrix;	-	-	-	YALI0C02981p [Yarrowia lipolytica CLIB122]	PF00399.23	Yeast PIR protein repeat	Cell wall mannoprotein PIR3 OS=Saccharomyces cerevisiae (strain ATCC 204508 / S288c) OX=559292 GN=PIR3 PE=1 SV=3	3RRKJ	S	to Saccharomyces cerevisiae	-	-	-	-	-	-	-	-	row-220
gene-YALI0_B16632g	YALI0_B16632g	5.43127	-1.62681	2.06209e-147	5.5407e-146	down	26.0281	26.0235	27.3224	63.3978	69.7611	67.4695	3314	3112	3720	7898	8465	7677	-	-	-	-	-	-	YALI0B16632p [Yarrowia lipolytica CLIB122]	-	-	-	-	-	-	-	-	-	-	-	-	-	-	row-221
gene-YALI0_E01034g	YALI0_E01034g	6.80752	-1.71199	2.59615e-147	6.9444e-146	down	68.9867	73.9019	60.8111	180.669	188.3	176.252	5347	5379	5040	13701	13909	12208	GO:0007114;GO:0000138;GO:0006486;GO:0008378;GO:0006491;GO:0000139;GO:0016757;GO:0016758;GO:0000976;GO:0005794;GO:0005802;GO:0006487;GO:0005797;GO:0071555;GO:0035252;GO:0140497;GO:0051070;GO:0005768;GO:0010192;GO:0010214;GO:0042803;GO:0048767;GO:0005783;GO:0005829;GO:0010411;GO:0005789;GO:0000032;GO:0000009;GO:0000917;GO:0033843;GO:0009969;GO:0000136;GO:0046872;GO:0031278;GO:0010392;GO:0000271;GO:…	BP;CC;BP;MF;BP;CC;MF;MF;MF;CC;CC;BP;CC;BP;MF;CC;BP;CC;BP;BP;MF;BP;CC;CC;BP;CC;BP;MF;BP;MF;BP;CC;MF;MF;BP;BP;BP;	cell budding;Golgi trans cisterna;protein glycosylation;galactosyltransferase activity;N-glycan processing;Golgi membrane;glycosyltransferase activity;hexosyltransferase activity;transcription cis-regulatory region binding;Golgi apparatus;trans-Golgi network;protein N-linked glycosylation;Golgi medial cisterna;cell wall organization;UDP-xylosyltransferase activity;mannan polymerase II complex;gal…	-	-	-	YALI0E01034p [Yarrowia lipolytica CLIB122]	PF05637.16	galactosyl transferase GMA12/MNN10 family	Alpha-1,2-galactosyltransferase OS=Schizosaccharomyces pombe (strain 972 / ATCC 24843) OX=284812 GN=gma12 PE=1 SV=1	3QV1E	G	Alpha-1,2-galactosyltransferase	COG4254	Uncharacterized peptidoglycan binding protein, contains LysM and FecR domains	R	General function prediction only	KOG4748	[GM]	Carbohydrate transport and metabolism; Cell wall/membrane/envelope biogenesis;	Subunit of Golgi mannosyltransferase complex	row-222
gene-YALI0_F31999g	YALI0_F31999g	8.1011	-1.62882	9.41853e-147	2.5081e-145	down	166.286	165.783	183.972	448.637	437.792	419.928	10953	10255	12957	28913	27482	24719	GO:0016829;GO:0019629;GO:0052572;GO:0043169;GO:0006567;GO:0005737;GO:1900232;GO:0005773;GO:0035375;GO:0009514;GO:0005576;GO:0006099;GO:0016833;GO:0047529;GO:1901848;GO:0008807;GO:0017000;GO:0046914;GO:0005759;GO:0005782;GO:0015976;GO:0019752;GO:0045733;GO:0006097;GO:0008340;GO:0005777;GO:0000287;GO:0009507;GO:0005829;GO:0009062;GO:0046421;GO:0004451;GO:0005739;GO:0005886;GO:0006102;GO:0004474;GO:…	MF;BP;BP;MF;BP;CC;BP;CC;MF;CC;CC;BP;MF;MF;BP;MF;BP;MF;CC;CC;BP;BP;BP;BP;BP;CC;MF;CC;CC;BP;MF;MF;CC;CC;BP;MF;MF;CC;BP;	lyase activity;propionate catabolic process, 2-methylcitrate cycle;response to host immune response;cation binding;threonine catabolic process;cytoplasm;negative regulation of single-species biofilm formation on inanimate substrate;vacuole;zymogen binding;glyoxysome;extracellular region;tricarboxylic acid cycle;oxo-acid-lyase activity;2,3-dimethylmalate lyase activity;nicotinate catabolic process…	-	ko01200;ko01110;ko01100;ko00630	Carbon metabolism;Biosynthesis of secondary metabolites;Metabolic pathways;Glyoxylate and dicarboxylate metabolism	YALI0F31999p [Yarrowia lipolytica CLIB122]	PF00463.25	Isocitrate lyase family	2-methylisocitrate lyase, mitochondrial OS=Yarrowia lipolytica (strain CLIB 122 / E 150) OX=284591 GN=YALI0F31999g PE=1 SV=1	3RTXZ	C	Belongs to the isocitrate lyase PEP mutase superfamily. Isocitrate lyase family	COG2224	Isocitrate lyase	C	Energy production and conversion	KOG1260	[C]	Energy production and conversion;	Isocitrate lyase	row-223
gene-YALI0_E02310g	YALI0_E02310g	9.15072	-1.56622	1.03152e-145	2.73468e-144	down	340.727	386.339	367.242	868.724	873.128	908.887	6701	7136	7723	16717	16366	15975	GO:0061692;GO:0005615;GO:0009609;GO:0045171;GO:0004602;GO:0097413;GO:0009410;GO:0005758;GO:0005782;GO:0000302;GO:0060047;GO:0008631;GO:0040029;GO:1900367;GO:0005777;GO:0009725;GO:0043534;GO:0009636;GO:0042744;GO:0006979;GO:0060055;GO:0005886;GO:0048741;GO:1902905;GO:0032355;GO:0005634;GO:0033194;GO:0007605;GO:0005737;GO:0140824;GO:0080183;GO:0002238;GO:0007031;GO:0043403;GO:0097524;GO:0042542;GO:…	BP;CC;BP;CC;MF;CC;BP;CC;CC;BP;BP;BP;BP;BP;CC;BP;BP;BP;BP;BP;BP;CC;BP;BP;BP;CC;BP;BP;CC;MF;BP;BP;BP;BP;CC;BP;CC;BP;BP;CC;BP;BP;BP;BP;BP;CC;CC;BP;BP;BP;CC;MF;BP;MF;BP;MF;CC;BP;MF;MF;BP;CC;BP;BP;BP;CC;BP;BP;BP;CC;BP;BP;BP;BP;BP;BP;CC;CC;CC;BP;BP;MF;CC;BP;BP;CC;BP;BP;MF;CC;BP;BP;MF;BP;BP;CC;CC;CC;BP;BP;BP;BP;BP;BP;BP;BP;CC;BP;BP;MF;CC;MF;BP;CC;BP;BP;BP;BP;BP;CC;CC;BP;	cellular detoxification of hydrogen peroxide;extracellular space;response to symbiotic bacterium;intercellular bridge;glutathione peroxidase activity;Lewy body;response to xenobiotic stimulus;mitochondrial intermembrane space;peroxisomal matrix;response to reactive oxygen species;heart contraction;intrinsic apoptotic signaling pathway in response to oxidative stress;epigenetic regulation of gene …	-	ko00480;ko01100;ko00590	Glutathione metabolism;Metabolic pathways;Arachidonic acid metabolism	YALI0E02310p [Yarrowia lipolytica CLIB122]	PF00255.23	Glutathione peroxidase	Glutathione peroxidase-like peroxiredoxin HYR1 OS=Saccharomyces cerevisiae (strain ATCC 204508 / S288c) OX=559292 GN=HYR1 PE=1 SV=1	3RU5R	E	Belongs to the glutathione peroxidase family	COG0386	Thioredoxin/glutathione peroxidase BtuE, reduces lipid peroxides	VI	-	KOG1651	[O]	Posttranslational modification, protein turnover, chaperones;	Glutathione peroxidase	row-224
gene-YALI0_C09801g	YALI0_C09801g	6.69237	-2.03268	4.56611e-145	1.20517e-143	down	56.0897	59.3042	52.4345	192.437	181.165	187.749	777	772	777	2608	2391	2324	GO:0005739;GO:0016531;GO:0005743;GO:0033617;	CC;MF;CC;BP;	mitochondrion;copper chaperone activity;mitochondrial inner membrane;mitochondrial cytochrome c oxidase assembly;	-	-	-	YALI0C09801p [Yarrowia lipolytica CLIB122]	PF14138.10	Cytochrome c oxidase assembly protein COX16	Cytochrome c oxidase assembly protein COX16, mitochondrial OS=Yarrowia lipolytica (strain CLIB 122 / E 150) OX=284591 GN=COX16 PE=3 SV=1	3RUSV	S	Cytochrome c oxidase assembly protein COX16, mitochondrial	-	-	-	-	-	-	-	-	row-225
gene-YALI0_C09218g	YALI0_C09218g	8.8281	1.94341	5.41429e-145	1.42274e-143	up	995.497	1000.75	960.204	237.335	187.169	203.809	23285	21984	24015	5432	4173	4261	GO:0048246;GO:0045202;GO:0140236;GO:0005737;GO:0030447;GO:0140242;GO:0036170;GO:0017148;GO:0019843;GO:0098794;GO:0060425;GO:0002181;GO:0005730;GO:0009506;GO:0042788;GO:0003735;GO:0071480;GO:0071320;GO:0003723;GO:0032496;GO:0022625;GO:0071346;GO:0036180;GO:0009536;GO:0032040;GO:0098793;GO:0005829;GO:0009267;GO:0097452;GO:0042592;GO:0005840;GO:0005925;GO:0003729;GO:1990904;GO:0015934;GO:0071493;GO:…	BP;CC;BP;CC;BP;BP;BP;BP;MF;CC;BP;BP;CC;CC;CC;MF;BP;BP;MF;BP;CC;BP;BP;CC;CC;CC;CC;BP;CC;BP;CC;CC;MF;CC;CC;BP;CC;CC;BP;CC;BP;	macrophage chemotaxis;synapse;translation at presynapse;cytoplasm;filamentous growth;translation at postsynapse;filamentous growth of a population of unicellular organisms in response to starvation;negative regulation of translation;rRNA binding;postsynapse;lung morphogenesis;cytoplasmic translation;nucleolus;plasmodesma;obsolete polysomal ribosome;structural constituent of ribosome;cellular resp…	-	ko03010	Ribosome	60S ribosomal protein L16 [Yarrowia lipolytica CLIB122]	PF00572.22	Ribosomal protein L13	Large ribosomal subunit protein uL13A OS=Saccharomyces cerevisiae (strain ATCC 204508 / S288c) OX=559292 GN=RPL16A PE=1 SV=3	3RRQ5	J	Belongs to the universal ribosomal protein uL13 family	COG0102	Ribosomal protein L13	J	Translation, ribosomal structure and biogenesis	KOG3204	[J]	Translation, ribosomal structure and biogenesis;	60S ribosomal protein L13a	row-226
gene-YALI0_C05082g	YALI0_C05082g	9.18278	1.60384	7.46899e-145	1.95406e-143	up	1107.09	1153.16	1097.26	321.563	281.37	300.146	14301	13989	15155	4065	3464	3465	GO:0045202;GO:0140236;GO:0005737;GO:0045296;GO:0140242;GO:0098794;GO:0070062;GO:0002181;GO:0005730;GO:0042788;GO:0042254;GO:0003735;GO:0030687;GO:0003723;GO:0022625;GO:0098793;GO:0005829;GO:0005783;GO:0000325;GO:0005840;GO:0005739;GO:0003729;GO:1990904;GO:0022626;GO:0006412;GO:0005634;	CC;BP;CC;MF;BP;CC;CC;BP;CC;CC;BP;MF;CC;MF;CC;CC;CC;CC;CC;CC;CC;MF;CC;CC;BP;CC;	synapse;translation at presynapse;cytoplasm;cadherin binding;translation at postsynapse;postsynapse;extracellular exosome;cytoplasmic translation;nucleolus;obsolete polysomal ribosome;ribosome biogenesis;structural constituent of ribosome;preribosome, large subunit precursor;RNA binding;cytosolic large ribosomal subunit;presynapse;cytosol;endoplasmic reticulum;plant-type vacuole;ribosome;mitochon…	-	ko03010	Ribosome	60S ribosomal protein L34 [Yarrowia lipolytica CLIB122]	PF01199.22	Ribosomal protein L34e	Large ribosomal subunit protein eL34 OS=Candida albicans (strain SC5314 / ATCC MYA-2876) OX=237561 GN=RPL34B PE=1 SV=1	3RUFE	J	to Saccharomyces cerevisiae RPL34A (YER056C-A) and RPL34B (YIL052C)	COG2174	Ribosomal protein L34E	J	Translation, ribosomal structure and biogenesis	KOG1790	[J]	Translation, ribosomal structure and biogenesis;	60s ribosomal protein L34	row-227
gene-YALI0_F11627g	YALI0_F11627g	9.57523	-1.67493	7.85079e-145	2.04498e-143	down	484.97	508.802	423.716	1161.08	1254.06	1283.04	14787	14569	13813	34638	36440	34960	GO:0043200;GO:0051591;GO:0019448;GO:0010243;GO:0016151;GO:0005506;GO:0019451;GO:0006954;GO:0051384;GO:0042412;GO:0017172;GO:0000097;GO:0008198;GO:0005829;GO:0019530;GO:0045471;GO:0007595;GO:0005886;GO:0008270;GO:0033762;GO:0006534;GO:0046439;GO:0019452;	BP;BP;BP;BP;MF;MF;BP;BP;BP;BP;MF;BP;MF;CC;BP;BP;BP;CC;MF;BP;BP;BP;BP;	response to amino acid;response to cAMP;L-cysteine catabolic process;obsolete response to organonitrogen compound;nickel cation binding;iron ion binding;L-cysteine catabolic process to pyruvate, using cysteine dioxygenase;inflammatory response;response to glucocorticoid;taurine biosynthetic process;cysteine dioxygenase activity;sulfur amino acid biosynthetic process;ferrous iron binding;cytosol;t…	-	ko00430;ko01100;ko00270	Taurine and hypotaurine metabolism;Metabolic pathways;Cysteine and methionine metabolism	YALI0F11627p [Yarrowia lipolytica CLIB122]	PF05995.16	Cysteine dioxygenase type I	Cysteine dioxygenase OS=Ajellomyces capsulatus (strain G186AR / H82 / ATCC MYA-2454 / RMSCC 2432) OX=447093 GN=CDO1 PE=2 SV=2	3RUR2	E	Cysteine dioxygenase type I	COG5553	Predicted metal-dependent enzyme of the double-stranded beta helix superfamily	R	General function prediction only	KOG4064	[E]	Amino acid transport and metabolism;	Cysteine dioxygenase CDO1	row-228
gene-YALI0_E22286g	YALI0_E22286g	13.1337	-1.42621	1.96464e-144	5.09526e-143	down	6157.65	5920	6117.33	13597.8	12509.2	13885.5	201355	181800	213883	435067	389844	405785	GO:0046834;GO:0030168;GO:0005737;GO:0005524;GO:0005856;GO:0005576;GO:0004143;GO:0071944;GO:0015926;GO:0046339;GO:0098552;GO:0003824;GO:0044380;GO:0030335;GO:0031214;GO:0009277;GO:0007205;GO:0007165;GO:0045104;GO:0019901;GO:0006979;GO:0031505;GO:0005886;GO:0035556;GO:0009986;GO:0046872;GO:1990254;	BP;BP;CC;MF;CC;CC;MF;CC;MF;BP;CC;MF;BP;BP;BP;CC;BP;BP;BP;MF;BP;BP;CC;BP;CC;MF;MF;	lipid phosphorylation;platelet activation;cytoplasm;ATP binding;cytoskeleton;extracellular region;ATP-dependent diacylglycerol kinase activity;cell periphery;glucosidase activity;diacylglycerol metabolic process;side of membrane;catalytic activity;protein localization to cytoskeleton;positive regulation of cell migration;biomineral tissue development;fungal-type cell wall;obsolete protein kinase …	-	-	-	YALI0E22286p [Yarrowia lipolytica CLIB122]	-	-	Protein FAM83H OS=Mus musculus OX=10090 GN=Fam83h PE=1 SV=1	3RWK7	-	-	COG3583	Uncharacterized conserved protein YabE, contains G5 and tandem DUF348 domains	S	Function unknown	-	-	-	-	row-229
gene-YALI0_B12474g	YALI0_B12474g	6.66237	1.38465	2.85593e-144	7.37473e-143	up	176.237	181.783	178.698	55.5025	55.9833	56.621	11014	10669	11940	3394	3335	3163	GO:0010187;GO:0005813;GO:0044183;GO:0048046;GO:0005615;GO:0032781;GO:0051092;GO:0061202;GO:0042826;GO:0050821;GO:0051787;GO:0016787;GO:0051131;GO:0090084;GO:0007141;GO:0000723;GO:0098794;GO:0007269;GO:0009505;GO:0030968;GO:0006616;GO:0140662;GO:0098978;GO:0009410;GO:0031965;GO:0031625;GO:0009615;GO:0009408;GO:1904764;GO:0035194;GO:0051015;GO:0051082;GO:1904592;GO:0097214;GO:0061024;GO:0009267;GO:…	BP;CC;MF;CC;CC;BP;BP;CC;MF;BP;MF;MF;BP;BP;BP;BP;CC;BP;CC;BP;BP;MF;CC;BP;CC;MF;BP;BP;BP;BP;MF;MF;BP;BP;BP;BP;BP;BP;CC;CC;BP;MF;BP;BP;CC;MF;BP;BP;CC;BP;BP;BP;CC;CC;CC;CC;BP;BP;BP;CC;CC;BP;BP;CC;BP;BP;CC;BP;BP;MF;BP;CC;BP;CC;BP;CC;MF;CC;CC;MF;BP;CC;BP;MF;CC;MF;BP;BP;MF;CC;BP;CC;BP;CC;CC;CC;BP;CC;CC;BP;BP;CC;CC;MF;BP;BP;CC;CC;BP;BP;CC;BP;MF;CC;CC;MF;BP;MF;CC;CC;CC;CC;CC;CC;BP;CC;BP;MF;BP;BP;MF;BP;BP;…	negative regulation of seed germination;centrosome;protein folding chaperone;apoplast;extracellular space;positive regulation of ATP-dependent activity;positive regulation of NF-kappaB transcription factor activity;clathrin-sculpted gamma-aminobutyric acid transport vesicle membrane;histone deacetylase binding;protein stabilization;misfolded protein binding;hydrolase activity;chaperone-mediated p…	-	-	-	YALI0B12474p [Yarrowia lipolytica CLIB122]	PF00012.24	Hsp70 protein	Ribosome-associated complex subunit SSZ1 OS=Saccharomyces cerevisiae (strain ATCC 204508 / S288c) OX=559292 GN=SSZ1 PE=1 SV=2	3RRHK	O	Belongs to the heat shock protein 70 family	COG0443	Molecular chaperone DnaK (HSP70)	O	Posttranslational modification, protein turnover, chaperones	KOG0101	[O]	Posttranslational modification, protein turnover, chaperones;	Molecular chaperones HSP70/HSC70, HSP70 superfamily	row-230
gene-YALI0_D09603g	YALI0_D09603g	5.5956	1.94114	1.99627e-143	5.13264e-142	up	98.8248	106.321	101.163	21.6584	19.8042	23.7777	6464	6531	7074	1386	1235	1390	GO:0005615;GO:0036211;GO:0030198;GO:0034976;GO:0051085;GO:0051209;GO:0030425;GO:0071949;GO:0050873;GO:0030968;GO:0009266;GO:0045454;GO:0005796;GO:0030070;GO:0034975;GO:0051082;GO:0006457;GO:0005783;GO:0016491;GO:0015036;GO:0005789;GO:0043231;GO:0022417;GO:0005788;GO:0016972;GO:0006979;GO:0006888;GO:0042593;GO:0015035;GO:0016020;GO:0071456;GO:0070059;	CC;BP;BP;BP;BP;BP;CC;MF;BP;BP;BP;BP;CC;BP;BP;MF;BP;CC;MF;MF;CC;CC;BP;CC;MF;BP;BP;BP;MF;CC;BP;BP;	extracellular space;protein modification process;extracellular matrix organization;response to endoplasmic reticulum stress;chaperone cofactor-dependent protein refolding;release of sequestered calcium ion into cytosol;dendrite;FAD binding;brown fat cell differentiation;endoplasmic reticulum unfolded protein response;response to temperature stimulus;cell redox homeostasis;Golgi lumen;insulin proc…	-	-	-	YALI0D09603p [Yarrowia lipolytica CLIB122]	PF04137.19	Endoplasmic Reticulum Oxidoreductin 1 (ERO1)	ERO1-like protein 2 OS=Schizosaccharomyces pombe (strain 972 / ATCC 24843) OX=284812 GN=ero12 PE=1 SV=2	3RT22	O	to Saccharomyces cerevisiae ERO1 (YML130C)	-	-	-	-	KOG2608	[OU]	Posttranslational modification, protein turnover, chaperones; Intracellular trafficking, secretion, and vesicular transport;	Endoplasmic reticulum membrane-associated oxidoreductin involved in disulfide bond formation	row-231
gene-YALI0_D20240g	YALI0_D20240g	3.93612	1.82601	8.84224e-143	2.26369e-141	up	29.8597	29.0526	28.8774	6.72717	6.97674	6.53147	3878	3544	4010	855	864	759	GO:0035861;GO:0005813;GO:0007534;GO:0000112;GO:0004523;GO:0005737;GO:0009411;GO:0031297;GO:0003677;GO:0008047;GO:0006260;GO:0045145;GO:0043066;GO:0006281;GO:0000724;GO:0006259;GO:0006309;GO:0000723;GO:0006289;GO:0009650;GO:0035264;GO:0000781;GO:0005654;GO:0000109;GO:0006284;GO:0000400;GO:0000014;GO:0005730;GO:0003690;GO:0003684;GO:0044877;GO:0048256;GO:0035753;GO:1901255;GO:0071140;GO:0008309;GO:…	CC;CC;BP;CC;MF;CC;BP;BP;MF;MF;BP;MF;BP;BP;BP;BP;BP;BP;BP;BP;BP;CC;CC;CC;BP;MF;MF;CC;MF;MF;MF;MF;BP;BP;BP;MF;BP;MF;BP;BP;BP;MF;CC;BP;BP;BP;BP;BP;BP;BP;MF;MF;MF;BP;MF;CC;BP;BP;BP;BP;MF;BP;BP;BP;CC;CC;BP;BP;MF;MF;MF;MF;MF;BP;MF;BP;CC;CC;MF;MF;	site of double-strand break;centrosome;gene conversion at mating-type locus;nucleotide-excision repair factor 3 complex;RNA-DNA hybrid ribonuclease activity;cytoplasm;response to UV;replication fork processing;DNA binding;enzyme activator activity;DNA replication;single-stranded DNA 5'-3' DNA exonuclease activity;negative regulation of apoptotic process;DNA repair;double-strand break repair via h…	-	ko03420	Nucleotide excision repair	YALI0D20240p [Yarrowia lipolytica CLIB122]	PF00752.21	XPG N-terminal domain	DNA repair protein rad13 OS=Schizosaccharomyces pombe (strain 972 / ATCC 24843) OX=284812 GN=rad13 PE=2 SV=2	3RSNB	L	to Saccharomyces cerevisiae RAD2 (YGR258C)	COG0258	5'-3' exonuclease Xni/ExoIX (flap endonuclease)	L	Replication, recombination and repair	KOG2520	[L]	Replication, recombination and repair;	5'-3' exonuclease	row-232
gene-YALI0_B15103g	YALI0_B15103g	8.50539	1.82446	1.23142e-142	3.13908e-141	up	694.895	808.564	760.931	185.696	173.169	163.988	13990	15288	16380	3658	3323	2951	GO:0045202;GO:0140236;GO:0005737;GO:0032435;GO:0140242;GO:0032092;GO:0006605;GO:0050821;GO:0019843;GO:0005773;GO:0000027;GO:2000435;GO:0062040;GO:0098794;GO:0005654;GO:0010628;GO:1901798;GO:0070062;GO:0002181;GO:0005730;GO:0009506;GO:0042788;GO:0003735;GO:0042254;GO:0031625;GO:0042975;GO:0042273;GO:0003723;GO:0032991;GO:0022625;GO:0008097;GO:0098556;GO:1904667;GO:0000049;GO:0009536;GO:0098793;GO:…	CC;BP;CC;BP;BP;BP;BP;BP;MF;CC;BP;BP;CC;CC;CC;BP;BP;CC;BP;CC;CC;CC;MF;BP;MF;MF;BP;MF;CC;CC;MF;CC;BP;MF;CC;CC;BP;CC;BP;CC;CC;BP;BP;MF;CC;CC;MF;CC;BP;CC;CC;CC;BP;CC;	synapse;translation at presynapse;cytoplasm;negative regulation of proteasomal ubiquitin-dependent protein catabolic process;translation at postsynapse;positive regulation of protein binding;protein targeting;protein stabilization;rRNA binding;vacuole;ribosomal large subunit assembly;negative regulation of protein neddylation;fungal biofilm matrix;postsynapse;nucleoplasm;positive regulation of ge…	-	ko03010	Ribosome	60S ribosomal protein L11 [Yarrowia lipolytica CLIB122]	PF00281.23	Ribosomal protein L5	Large ribosomal subunit protein uL5 OS=Eremothecium gossypii (strain ATCC 10895 / CBS 109.51 / FGSC 9923 / NRRL Y-1056) OX=284811 GN=RPL11 PE=3 SV=1	3RTGS	J	Belongs to the universal ribosomal protein uL5 family	COG0094	Ribosomal protein L5	J	Translation, ribosomal structure and biogenesis	KOG0397	[J]	Translation, ribosomal structure and biogenesis;	60S ribosomal protein L11	row-233
gene-YALI0_C20625g	YALI0_C20625g	6.51504	1.65989	1.58313e-142	4.01847e-141	up	180.36	178.472	173.536	47.2382	43.692	46.785	5688	5286	5852	1458	1314	1319	GO:0005739;GO:0005737;GO:0008806;GO:0016787;	CC;CC;MF;MF;	mitochondrion;cytoplasm;carboxymethylenebutenolidase activity;hydrolase activity;	-	ko01100	Metabolic pathways	YALI0C20625p [Yarrowia lipolytica CLIB122]	PF01738.22	Dienelactone hydrolase family	Putative carboxymethylenebutenolidase OS=Saccharomyces cerevisiae (strain ATCC 204508 / S288c) OX=559292 GN=YDL086W PE=1 SV=1	3RR51	Q	Saccharomyces cerevisiae YDL086w	COG0412	Dienelactone hydrolase	Q	Secondary metabolites biosynthesis, transport and catabolism	-	-	-	-	row-234
gene-YALI0_B10494g	YALI0_B10494g	6.12817	1.52347	1.91236e-142	4.83358e-141	up	130.573	130.795	125.558	38.5421	36.0812	35.3927	8692	8177	8937	2511	2289	2106	GO:0005739;GO:0042274;GO:0009507;GO:0003735;GO:0019843;GO:0046872;GO:0032543;GO:0005743;GO:0005763;GO:0015935;GO:0006412;	CC;BP;CC;MF;MF;MF;BP;CC;CC;CC;BP;	mitochondrion;ribosomal small subunit biogenesis;chloroplast;structural constituent of ribosome;rRNA binding;metal ion binding;mitochondrial translation;mitochondrial inner membrane;mitochondrial small ribosomal subunit;small ribosomal subunit;translation;	-	-	-	YALI0B10494p [Yarrowia lipolytica CLIB122]	PF01479.29	S4 domain	Small ribosomal subunit protein uS4m OS=Saccharomyces cerevisiae (strain ATCC 204508 / S288c) OX=559292 GN=NAM9 PE=1 SV=2	3RTNZ	J	to Saccharomyces cerevisiae NAM9 (YNL137C)	COG0522	Ribosomal protein S4 or related protein	J	Translation, ribosomal structure and biogenesis	-	-	-	-	row-235
gene-YALI0_B12848g	YALI0_B12848g	8.28661	1.91308	4.55049e-142	1.1453e-140	up	646.223	687.835	671.602	155.357	128.453	151.737	10679	10675	11867	2512	2023	2241	GO:0045202;GO:0140236;GO:0005737;GO:0140242;GO:0000462;GO:1990830;GO:0062040;GO:0098794;GO:0005654;GO:0070062;GO:0009505;GO:0002181;GO:0009506;GO:0005730;GO:0042788;GO:0003735;GO:0003723;GO:0098556;GO:0015935;GO:0097421;GO:0009536;GO:0032040;GO:0009507;GO:0098793;GO:0005829;GO:0005840;GO:0042274;GO:0006364;GO:0005925;GO:0030686;GO:0005739;GO:0003729;GO:1990904;GO:0015934;GO:0031012;GO:0022626;GO:…	CC;BP;CC;BP;BP;BP;CC;CC;CC;CC;CC;BP;CC;CC;CC;MF;MF;CC;CC;BP;CC;CC;CC;CC;CC;CC;BP;BP;CC;CC;CC;MF;CC;CC;CC;CC;CC;CC;BP;	synapse;translation at presynapse;cytoplasm;translation at postsynapse;maturation of SSU-rRNA from tricistronic rRNA transcript (SSU-rRNA, 5.8S rRNA, LSU-rRNA);cellular response to leukemia inhibitory factor;fungal biofilm matrix;postsynapse;nucleoplasm;extracellular exosome;plant-type cell wall;cytoplasmic translation;plasmodesma;nucleolus;obsolete polysomal ribosome;structural constituent of ri…	-	ko03010	Ribosome	40S ribosomal protein S16 [Yarrowia lipolytica CLIB122]	PF00380.23	Ribosomal protein S9/S16	Small ribosomal subunit protein uS9 OS=Candida glabrata (strain ATCC 2001 / BCRC 20586 / JCM 3761 / NBRC 0622 / NRRL Y-65 / CBS 138) OX=284593 GN=RPS16 PE=3 SV=1	3RRT3	J	Belongs to the universal ribosomal protein uS9 family	COG0103	Ribosomal protein S9	J	Translation, ribosomal structure and biogenesis	KOG1753	[J]	Translation, ribosomal structure and biogenesis;	40S ribosomal protein S16	row-236
gene-YALI0_E17171g	YALI0_E17171g	5.58871	-2.66874	9.119e-142	2.2855e-140	down	21.4195	17.5543	22.6275	104.834	106.74	109.847	374	288	423	1791	1776	1714	GO:0005739;GO:0071949;GO:0004657;GO:0010133;GO:0005759;	CC;MF;MF;BP;CC;	mitochondrion;FAD binding;proline dehydrogenase activity;proline catabolic process to glutamate;mitochondrial matrix;	-	-	-	YALI0E17171p [Yarrowia lipolytica CLIB122]	-	-	Proline dehydrogenase, mitochondrial OS=Saccharomyces cerevisiae (strain ATCC 204508 / S288c) OX=559292 GN=PUT1 PE=1 SV=2	-	-	-	-	-	-	-	KOG0186	[E]	Amino acid transport and metabolism;	Proline oxidase	row-237
gene-YALI0_B08899g	YALI0_B08899g	10.8925	-1.20831	2.08696e-141	5.20868e-140	down	1424.57	1351.84	1370.51	2606.76	2579.24	2650.62	28348	25264	29160	50756	48916	47138	GO:0005739;GO:0016020;GO:0005741;	CC;CC;CC;	mitochondrion;membrane;mitochondrial outer membrane;	-	-	-	YALI0B08899p [Yarrowia lipolytica CLIB122]	PF13664.10	Domain of unknown function (DUF4149)	Uncharacterized mitochondrial outer membrane protein YPR098C OS=Saccharomyces cerevisiae (strain ATCC 204508 / S288c) OX=559292 GN=YPR098C PE=1 SV=2	3QVAW	S	Domain of unknown function (DUF4149)	-	-	-	-	KOG2886	[S]	Function unknown;	Uncharacterized conserved protein	row-238
gene-YALI0_B21252g	YALI0_B21252g	7.45774	1.94671	2.97996e-141	7.40645e-140	up	393.195	375.535	369.766	88.3048	77.3772	75.6195	4942	4433	4969	1086	927	850	GO:0045202;GO:0005737;GO:0051291;GO:0051260;GO:0098794;GO:0002181;GO:0002182;GO:0044877;GO:0042788;GO:0003735;GO:0071320;GO:0022625;GO:0045727;GO:0009536;GO:0005829;GO:0030295;GO:0005840;GO:0045860;GO:0006417;GO:0005925;GO:0043021;GO:1990904;GO:1904401;GO:0006414;GO:0022626;GO:0000324;GO:0006412;GO:0042802;	CC;CC;BP;BP;CC;BP;BP;MF;CC;MF;BP;CC;BP;CC;CC;MF;CC;BP;BP;CC;MF;CC;BP;BP;CC;CC;BP;MF;	synapse;cytoplasm;protein heterooligomerization;protein homooligomerization;postsynapse;cytoplasmic translation;cytoplasmic translational elongation;protein-containing complex binding;obsolete polysomal ribosome;structural constituent of ribosome;cellular response to cAMP;cytosolic large ribosomal subunit;positive regulation of translation;plastid;cytosol;protein kinase activator activity;ribosom…	-	ko03010	Ribosome	60S acidic ribosomal protein P1 [Yarrowia lipolytica CLIB122]	PF00428.23	60s Acidic ribosomal protein	Large ribosomal subunit protein P1 OS=Penicillium brevicompactum OX=5074 PE=1 SV=1	3QW1S	J	Belongs to the eukaryotic ribosomal protein P1 P2 family	-	-	-	-	KOG1762	[J]	Translation, ribosomal structure and biogenesis;	60s acidic ribosomal protein P1	row-239
gene-YALI0_C21516g	YALI0_C21516g	5.90382	-1.60629	1.13683e-140	2.81378e-139	down	38.579	36.4144	36.7559	94.1873	93.8949	90.2106	1895	1680	1930	4526	4395	3960	-	-	-	-	-	-	YALI0C21516p [Yarrowia lipolytica CLIB122]	PF08450.16	SMP-30/Gluconolactonase/LRE-like region	-	3QXTB	S	acyl-L-homoserine-lactone lactonohydrolase activity	-	-	-	-	-	-	-	-	row-240
gene-YALI0_C02233g	YALI0_C02233g	9.46793	-1.37757	1.53253e-140	3.77751e-139	down	496.363	472.359	486.911	979.671	1046.56	1067.77	12997	11616	13632	25099	26116	24986	-	-	-	-	-	-	YALI0C02233p [Yarrowia lipolytica CLIB122]	PF00134.27	Cyclin, N-terminal domain	-	-	-	-	-	-	-	-	-	-	-	-	row-241
gene-YALI0_C14388g	YALI0_C14388g	2.86128	-4.96504	4.62634e-140	1.13564e-138	down	1.37054	0.871356	0.730736	26.6186	26.0669	24.6512	43	26	25	807	770	682	GO:0010340;GO:0005737;GO:0009102;GO:0005829;GO:0008757;GO:0030798;GO:0032259;GO:0102130;GO:0009274;GO:0005634;GO:0008168;	MF;CC;BP;CC;MF;MF;BP;MF;CC;CC;MF;	carboxyl-O-methyltransferase activity;cytoplasm;biotin biosynthetic process;cytosol;S-adenosylmethionine-dependent methyltransferase activity;trans-aconitate 2-methyltransferase activity;methylation;malonyl-CoA methyltransferase activity;peptidoglycan-based cell wall;nucleus;methyltransferase activity;	-	-	-	YALI0C14388p [Yarrowia lipolytica CLIB122]	PF13649.10	Methyltransferase domain	Uncharacterized methyltransferase C70.08c OS=Schizosaccharomyces pombe (strain 972 / ATCC 24843) OX=284812 GN=SPCC70.08c PE=3 SV=1	3QT63	S	Methyltransferase	COG4106	Trans-aconitate methyltransferase	C	Energy production and conversion	-	-	-	-	row-242
gene-YALI0_B19470g	YALI0_B19470g	4.2357	-2.5398	5.94996e-140	1.45457e-138	down	7.75192	8.46074	7.96267	43.5122	36.2948	35.2949	479	491	526	2626	2134	1946	GO:0015415;GO:0031982;GO:0046943;GO:0015114;GO:0007619;GO:0006817;GO:0005267;GO:0048488;GO:0042908;GO:1901684;GO:0005765;GO:0007040;GO:0051124;GO:0035382;GO:0043067;GO:0015150;GO:0015355;GO:0035879;GO:0071944;GO:2000300;GO:0015136;GO:0009925;GO:0008021;GO:0097080;GO:0015293;GO:0097079;GO:0045476;GO:0008643;GO:0006935;GO:0006849;GO:0008347;GO:0015538;GO:0098793;GO:0015739;GO:0015711;GO:0055085;GO:…	MF;CC;MF;MF;BP;BP;MF;BP;BP;BP;CC;BP;BP;BP;BP;MF;MF;BP;CC;BP;MF;CC;CC;BP;MF;MF;BP;BP;BP;BP;BP;MF;CC;BP;BP;BP;BP;BP;BP;BP;BP;BP;BP;BP;MF;CC;BP;CC;MF;CC;BP;CC;BP;BP;BP;BP;BP;BP;BP;CC;CC;BP;CC;BP;BP;BP;BP;	ATPase-coupled phosphate ion transmembrane transporter activity;vesicle;carboxylic acid transmembrane transporter activity;obsolete phosphate ion transmembrane transporter activity;courtship behavior;phosphate ion transport;potassium channel activity;synaptic vesicle endocytosis;xenobiotic transport;arsenate ion transmembrane transport;lysosomal membrane;lysosome organization;synaptic assembly at…	-	-	-	YALI0B19470p [Yarrowia lipolytica CLIB122]	PF00083.28	Sugar (and other) transporter	Carboxylic acid transporter protein homolog OS=Saccharomyces cerevisiae (strain ATCC 204508 / S288c) OX=559292 GN=JEN1 PE=1 SV=1	3RTUX	EGP	)transporter	COG2814	Predicted arabinose efflux permease AraJ, MFS family	G	Carbohydrate transport and metabolism	-	-	-	-	row-243
gene-YALI0_B19382g	YALI0_B19382g	8.04327	1.78768	9.81437e-140	2.3895e-138	up	518.159	501.913	599.64	127.607	129.702	126.832	111612	101532	138104	26895	26627	24416	GO:0005737;GO:0006633;GO:0016787;GO:1900535;GO:0033818;GO:0019290;GO:1990234;GO:0017000;GO:0042759;GO:0004317;GO:0005835;GO:0008897;GO:0004315;GO:0004316;GO:0000287;GO:0009372;GO:0005829;GO:0101026;GO:1901362;GO:0004312;GO:0009245;GO:0045461;GO:0004321;GO:0005739;GO:0045122;GO:0004318;GO:0018130;GO:0044550;GO:0046872;GO:0044011;	CC;BP;MF;BP;MF;BP;CC;BP;BP;MF;CC;MF;MF;MF;MF;BP;CC;BP;BP;MF;BP;BP;MF;CC;BP;MF;BP;BP;MF;BP;	cytoplasm;fatty acid biosynthetic process;hydrolase activity;palmitic acid biosynthetic process;beta-ketoacyl-acyl-carrier-protein synthase III activity;siderophore biosynthetic process;transferase complex;antibiotic biosynthetic process;long-chain fatty acid biosynthetic process;obsolete (3R)-3-hydroxypalmitoyl-[acyl-carrier-protein] dehydratase activity;fatty acid synthase complex;holo-[acyl-ca…	-	ko00061;ko01212;ko01100	Fatty acid biosynthesis;Fatty acid metabolism;Metabolic pathways	YALI0B19382p [Yarrowia lipolytica CLIB122]	PF18314.5	Fatty acid synthase type I helical domain	Fatty acid synthase subunit alpha OS=Candida albicans OX=5476 GN=FAS2 PE=1 SV=1	3RRYI	Q	to uniprot P19097 Saccharomyces cerevisiae YPL231W FAS2 Alpha subunit of fatty acid synthetase which catalyzes the synthesis of long-chain saturated fatty acids	COG4982	3-oxoacyl-ACP reductase domain of yeast-type fatty acid synthase FAS1	I	Lipid transport and metabolism	-	-	-	-	row-244
gene-YALI0_E30811g	YALI0_E30811g	9.34431	1.46984	1.60045e-138	3.88076e-137	up	1158.7	1223.61	1201.71	371.291	338.447	348.423	17799	17652	19738	5581	4955	4784	GO:0045202;GO:0140236;GO:0005737;GO:0140242;GO:0003677;GO:0019843;GO:0006281;GO:0005576;GO:0062040;GO:0098794;GO:0002181;GO:0005730;GO:0042788;GO:0003735;GO:0003723;GO:0098556;GO:0022625;GO:0097421;GO:0009536;GO:0098793;GO:0005829;GO:0071549;GO:0005840;GO:0003729;GO:1990904;GO:0015934;GO:0022626;GO:0000166;GO:0016020;GO:0006412;GO:0005634;	CC;BP;CC;BP;MF;MF;BP;CC;CC;CC;BP;CC;CC;MF;MF;CC;CC;BP;CC;CC;CC;BP;CC;MF;CC;CC;CC;MF;CC;BP;CC;	synapse;translation at presynapse;cytoplasm;translation at postsynapse;DNA binding;rRNA binding;DNA repair;extracellular region;fungal biofilm matrix;postsynapse;cytoplasmic translation;nucleolus;obsolete polysomal ribosome;structural constituent of ribosome;RNA binding;cytoplasmic side of rough endoplasmic reticulum membrane;cytosolic large ribosomal subunit;liver regeneration;plastid;presynapse…	-	ko03010	Ribosome	60S ribosomal protein L32 [Yarrowia lipolytica CLIB122]	PF01655.22	Ribosomal protein L32	Large ribosomal subunit protein eL32 OS=Eremothecium gossypii (strain ATCC 10895 / CBS 109.51 / FGSC 9923 / NRRL Y-1056) OX=284811 GN=RPL32 PE=3 SV=1	3RU68	J	to Saccharomyces cerevisiae RPL32 (YBL092W)	COG1717	Ribosomal protein L32E	J	Translation, ribosomal structure and biogenesis	KOG0878	[J]	Translation, ribosomal structure and biogenesis;	60S ribosomal protein L32	row-245
gene-YALI0_D12903g	YALI0_D12903g	9.42825	1.88635	6.51623e-138	1.57366e-136	up	1376.84	1503.04	1515.77	359.329	291.629	321.642	41818	42873	49225	10679	8442	8731	GO:0045202;GO:0005737;GO:0043009;GO:0019843;GO:0031369;GO:0005844;GO:0008284;GO:0005856;GO:0005654;GO:0030036;GO:0070062;GO:0002181;GO:0005730;GO:0036464;GO:0003735;GO:0003723;GO:0032991;GO:0015935;GO:0045727;GO:0009536;GO:0032040;GO:0007420;GO:0005829;GO:0000325;GO:0005840;GO:0045471;GO:0042274;GO:0005925;GO:0030686;GO:0005739;GO:0003729;GO:0044391;GO:1990904;GO:0000822;GO:0005886;GO:0031012;GO:…	CC;CC;BP;MF;MF;CC;BP;CC;CC;BP;CC;BP;CC;CC;MF;MF;CC;CC;BP;CC;CC;BP;CC;CC;CC;BP;BP;CC;CC;CC;MF;CC;CC;MF;CC;CC;CC;CC;CC;BP;CC;	synapse;cytoplasm;chordate embryonic development;rRNA binding;translation initiation factor binding;obsolete polysome;positive regulation of cell population proliferation;cytoskeleton;nucleoplasm;actin cytoskeleton organization;extracellular exosome;cytoplasmic translation;nucleolus;cytoplasmic ribonucleoprotein granule;structural constituent of ribosome;RNA binding;protein-containing complex;sma…	-	ko03010	Ribosome	40S ribosomal protein S4 [Yarrowia lipolytica CLIB122]	PF00900.24	Ribosomal family S4e	Small ribosomal subunit protein eS4 OS=Yarrowia lipolytica (strain CLIB 122 / E 150) OX=284591 GN=RPS4 PE=2 SV=1	3RS0E	J	Belongs to the eukaryotic ribosomal protein eS4 family	COG1471	Ribosomal protein S4E	J	Translation, ribosomal structure and biogenesis	KOG0378	[J]	Translation, ribosomal structure and biogenesis;	40S ribosomal protein S4	row-246
gene-YALI0_E20581g	YALI0_E20581g	7.92416	2.06847	1.51272e-137	3.63845e-136	up	523.096	554.861	567.284	121.041	100.904	98.7297	7183	7156	8329	1627	1321	1212	GO:0030445;GO:0045202;GO:0005737;GO:0000462;GO:0030446;GO:0098794;GO:1901798;GO:0005654;GO:0070062;GO:0009505;GO:0002181;GO:0005730;GO:0009506;GO:0042788;GO:0003735;GO:0042254;GO:0003723;GO:0098556;GO:0000049;GO:0015935;GO:0097371;GO:0009536;GO:0009507;GO:0005829;GO:0005840;GO:0003729;GO:1990904;GO:0009842;GO:1990948;GO:0031012;GO:0022626;GO:0022627;GO:0009570;GO:0016020;GO:0006412;	CC;CC;CC;BP;CC;CC;BP;CC;CC;CC;BP;CC;CC;CC;MF;BP;MF;CC;MF;CC;MF;CC;CC;CC;CC;MF;CC;CC;MF;CC;CC;CC;CC;CC;BP;	yeast-form cell wall;synapse;cytoplasm;maturation of SSU-rRNA from tricistronic rRNA transcript (SSU-rRNA, 5.8S rRNA, LSU-rRNA);hyphal cell wall;postsynapse;positive regulation of signal transduction by p53 class mediator;nucleoplasm;extracellular exosome;plant-type cell wall;cytoplasmic translation;nucleolus;plasmodesma;obsolete polysomal ribosome;structural constituent of ribosome;ribosome biog…	-	ko03010	Ribosome	40S ribosomal protein S20 [Yarrowia lipolytica CLIB122]	PF00338.26	Ribosomal protein S10p/S20e	Small ribosomal subunit protein uS10 OS=Candida albicans (strain SC5314 / ATCC MYA-2876) OX=237561 GN=RPS20 PE=1 SV=1	3RUVH	J	to Saccharomyces cerevisiae RPS20 (YHL015W)	COG0051	Ribosomal protein S10	J	Translation, ribosomal structure and biogenesis	KOG0900	[J]	Translation, ribosomal structure and biogenesis;	40S ribosomal protein S20	row-247
gene-YALI0_D08052g	YALI0_D08052g	6.33648	1.73606	7.98228e-137	1.91222e-135	up	165.686	150.831	165.549	38.652	37.9314	41.8007	9043	7731	9661	2065	1974	2039	GO:0005737;GO:0016236;GO:0005773;GO:0046938;GO:0030448;GO:0005576;GO:0005794;GO:0005802;GO:0070062;GO:0017000;GO:0098552;GO:0017171;GO:0072330;GO:0000328;GO:0005777;GO:0005783;GO:0000325;GO:0005789;GO:0043231;GO:0075307;GO:0004180;GO:0006508;GO:0005739;GO:1904715;GO:0006915;GO:0005886;GO:0031647;GO:0007039;GO:0031638;GO:0004185;GO:0000324;GO:0016020;GO:0005764;	CC;BP;CC;BP;BP;CC;CC;CC;CC;BP;CC;MF;BP;CC;CC;CC;CC;CC;CC;BP;MF;BP;CC;BP;BP;CC;BP;BP;BP;MF;CC;CC;CC;	cytoplasm;macroautophagy;vacuole;phytochelatin biosynthetic process;hyphal growth;extracellular region;Golgi apparatus;trans-Golgi network;extracellular exosome;antibiotic biosynthetic process;side of membrane;serine hydrolase activity;monocarboxylic acid biosynthetic process;fungal-type vacuole lumen;peroxisome;endoplasmic reticulum;plant-type vacuole;endoplasmic reticulum membrane;intracellular…	-	-	-	YALI0D08052p [Yarrowia lipolytica CLIB122]	PF00450.26	Serine carboxypeptidase	Carboxypeptidase Y OS=Candida albicans OX=5476 GN=CPY1 PE=2 SV=2	3RSPU	O	Belongs to the peptidase S10 family	COG2939	Carboxypeptidase C (cathepsin A)	E	Amino acid transport and metabolism	KOG1282	[OE]	Posttranslational modification, protein turnover, chaperones; Amino acid transport and metabolism;	Serine carboxypeptidases (lysosomal cathepsin A)	row-248
gene-YALI0_F10032g	YALI0_F10032g	5.94153	1.91892	1.16172e-136	2.77188e-135	up	128.644	130.672	128.753	27.5366	27.7023	28.703	3054	2914	3269	640	627	609	GO:0005739;GO:1990904;GO:0002181;GO:0009507;GO:0003735;GO:0005762;GO:0019843;GO:0005840;GO:0032543;GO:0005743;GO:0006412;GO:0022625;	CC;CC;BP;CC;MF;CC;MF;CC;BP;CC;BP;CC;	mitochondrion;ribonucleoprotein complex;cytoplasmic translation;chloroplast;structural constituent of ribosome;mitochondrial large ribosomal subunit;rRNA binding;ribosome;mitochondrial translation;mitochondrial inner membrane;translation;cytosolic large ribosomal subunit;	-	ko03010	Ribosome	YALI0F10032p [Yarrowia lipolytica CLIB122]	PF00347.27	Ribosomal protein L6	Large ribosomal subunit protein uL6m OS=Neurospora crassa (strain ATCC 24698 / 74-OR23-1A / CBS 708.71 / DSM 1257 / FGSC 987) OX=367110 GN=mrpl6 PE=1 SV=3	3RTUE	J	Belongs to the universal ribosomal protein uL6 family	COG0097	Ribosomal protein L6P/L9E	J	Translation, ribosomal structure and biogenesis	KOG3254	[J]	Translation, ribosomal structure and biogenesis;	Mitochondrial/chloroplast ribosomal protein L6	row-249
gene-YALI0_C06644g	YALI0_C06644g	6.0589	-1.80753	1.3892e-136	3.30142e-135	down	39.2254	35.6622	41.3275	111.35	111.167	110.605	1858	1587	2093	5161	5018	4682	GO:0030445;GO:0044409;GO:0044407;GO:0044114;GO:0031589;GO:0005737;GO:0030447;GO:0043188;GO:0030446;GO:0030134;GO:0030428;GO:0051701;GO:0071970;GO:0042123;GO:0030476;GO:0005576;GO:0071467;GO:1905897;GO:0009897;GO:0007163;GO:0031507;GO:0034407;GO:0005628;GO:0071944;GO:0071940;GO:0071555;GO:0045121;GO:0098552;GO:0032153;GO:0000936;GO:0034399;GO:0000902;GO:0031321;GO:0006074;GO:0005783;GO:0005621;GO:…	CC;BP;BP;BP;BP;CC;BP;CC;CC;CC;CC;BP;BP;MF;BP;CC;BP;BP;CC;BP;BP;BP;CC;CC;BP;BP;CC;CC;CC;CC;CC;BP;BP;BP;CC;CC;CC;MF;CC;CC;CC;BP;BP;BP;CC;CC;MF;BP;CC;CC;CC;BP;BP;CC;BP;CC;BP;CC;BP;BP;	yeast-form cell wall;symbiont entry into host;single-species biofilm formation in or on host organism;development of symbiont in host;cell-substrate adhesion;cytoplasm;filamentous growth;cell septum edging;hyphal cell wall;COPII-coated ER to Golgi transport vesicle;cell septum;biological process involved in interaction with host;fungal-type cell wall (1->3)-beta-D-glucan biosynthetic process;gluc…	-	-	-	YALI0C06644p [Yarrowia lipolytica CLIB122]	PF03198.18	Glucanosyltransferase	1,3-beta-glucanosyltransferase GAS4 OS=Saccharomyces cerevisiae (strain ATCC 204508 / S288c) OX=559292 GN=GAS4 PE=1 SV=1	3RTCE	G	Splits internally a 1,3-beta-glucan molecule and transfers the newly generated reducing end (the donor) to the non- reducing end of another 1,3-beta-glucan molecule (the acceptor) forming a 1,3-beta linkage, resulting in the elongation of 1,3- beta-glucan chains in the cell wall	-	-	-	-	-	-	-	-	row-250
gene-YALI0_F16896g	YALI0_F16896g	4.0235	3.10402	3.21861e-136	7.61866e-135	up	48.7647	44.0361	49.989	5.69214	3.99812	3.83991	2832	2402	3104	324	222	200	GO:0019740;GO:0031159;GO:0036020;GO:0110067;GO:0009624;GO:0008519;GO:0005794;GO:0015670;GO:1900430;GO:0031164;GO:0015398;GO:0009506;GO:0085042;GO:0036377;GO:0000421;GO:0010008;GO:0050793;GO:0005774;GO:0140220;GO:0015843;GO:0009610;GO:0019954;GO:0080181;GO:0046903;GO:0005783;GO:0072488;GO:0072489;GO:0042802;GO:0043621;GO:0030670;GO:0031154;GO:0007165;GO:0010311;GO:0030435;GO:0005886;GO:0048471;GO:…	BP;BP;CC;CC;BP;MF;CC;BP;BP;CC;MF;CC;CC;BP;CC;CC;BP;CC;CC;BP;BP;BP;BP;BP;CC;BP;BP;MF;MF;CC;BP;BP;BP;BP;CC;CC;BP;BP;MF;CC;CC;BP;	nitrogen utilization;positive regulation of aggregate size involved in sorocarp development;endolysosome membrane;ammonium transmembrane transporter complex;response to nematode;ammonium channel activity;Golgi apparatus;carbon dioxide transport;positive regulation of filamentous growth of a population of unicellular organisms;contractile vacuolar membrane;obsolete high-affinity secondary active a…	-	-	-	YALI0F16896p [Yarrowia lipolytica CLIB122]	PF00909.25	Ammonium Transporter Family	Ammonium transporter MEP3 OS=Saccharomyces cerevisiae (strain ATCC 204508 / S288c) OX=559292 GN=MEP3 PE=1 SV=1	3RRYF	P	Ammonium transporter	COG0004	Ammonia channel protein AmtB	P	Inorganic ion transport and metabolism	KOG0682	[P]	Inorganic ion transport and metabolism;	Ammonia permease	row-251
gene-YALI0_E18502g	YALI0_E18502g	6.46697	-1.81811	1.13816e-135	2.68345e-134	down	47.3323	53.1422	53.8898	154.649	145.876	144.933	1741	1836	2119	5565	5113	4764	GO:0016646;GO:0010181;	MF;MF;	oxidoreductase activity, acting on the CH-NH group of donors, NAD or NADP as acceptor;FMN binding;	-	-	-	YALI0E18502p [Yarrowia lipolytica CLIB122]	PF01613.22	Flavin reductase like domain	Uncharacterized protein aq_928 OS=Aquifex aeolicus (strain VF5) OX=224324 GN=aq_928 PE=3 SV=1	3RU24	S	Flavin reductase like domain	COG1853	FMN reductase RutF, DIM6/NTAB family	C	Energy production and conversion	-	-	-	-	row-252
gene-YALI0_D07656g	YALI0_D07656g	8.19307	-2.17323	2.90293e-135	6.81732e-134	down	132.251	151.41	172.733	527.569	579.258	579.583	3094	3326	4320	12075	12913	12116	-	-	-	-	-	-	YALI0D07656p [Yarrowia lipolytica CLIB122]	-	-	-	-	-	-	-	-	-	-	-	-	-	-	row-253
gene-YALI0_D07282g	YALI0_D07282g	6.21905	-1.85348	5.21872e-135	1.22077e-133	down	43.1955	40.5657	44.3998	116.793	123.163	139.1	3288	2900	3613	8698	8934	9461	GO:0006826;GO:0009651;GO:0048046;GO:0000329;GO:0010023;GO:0043245;GO:0004322;GO:1901684;GO:0033573;GO:0006878;GO:0098706;GO:0042438;GO:0005576;GO:0061841;GO:0052716;GO:0050687;GO:0042542;GO:0062040;GO:0033215;GO:0009813;GO:0009809;GO:0010106;GO:0009753;GO:0009505;GO:0009506;GO:0009698;GO:0034755;GO:0009615;GO:0030245;GO:0098552;GO:0019854;GO:0006879;GO:0009414;GO:0009932;GO:0016682;GO:0010228;GO:…	BP;BP;CC;CC;BP;CC;MF;BP;CC;BP;BP;BP;CC;CC;MF;BP;BP;CC;BP;BP;BP;BP;BP;CC;CC;BP;BP;BP;BP;CC;BP;BP;BP;BP;MF;BP;CC;CC;MF;BP;MF;CC;CC;CC;BP;MF;MF;BP;BP;BP;BP;BP;BP;BP;CC;BP;BP;CC;BP;MF;CC;CC;BP;	iron ion transport;response to salt stress;apoplast;fungal-type vacuole membrane;proanthocyanidin biosynthetic process;extraorganismal space;ferroxidase activity;arsenate ion transmembrane transport;high-affinity iron permease complex;intracellular copper ion homeostasis;iron ion import across cell outer membrane;melanin biosynthetic process;extracellular region;high-affinity iron exporter comple…	-	-	-	YALI0D07282p [Yarrowia lipolytica CLIB122]	PF07731.18	Multicopper oxidase	Iron transport multicopper oxidase fetC OS=Epichloe festucae (strain E2368) OX=696363 GN=fetC PE=2 SV=1	3RTXX	Q	Belongs to the multicopper oxidase family	COG2132	Multicopper oxidase with three cupredoxin domains (includes cell division protein FtsP and spore coat protein CotA)	DPM	-	KOG1263	[Q]	Secondary metabolites biosynthesis, transport and catabolism;	Multicopper oxidases	row-254
gene-YALI0_B01408g	YALI0_B01408g	8.21517	1.1966	2.06835e-134	4.81941e-133	up	503.235	495.226	488.547	171.247	178.796	180.564	32502	30038	33738	10822	11006	10422	GO:0005737;GO:0016236;GO:0005773;GO:0046938;GO:0030448;GO:0005576;GO:0005794;GO:0005802;GO:0017000;GO:0098552;GO:0017171;GO:0072330;GO:0000328;GO:0005777;GO:0005783;GO:0000325;GO:0005789;GO:0075307;GO:0004180;GO:0006508;GO:0006915;GO:0005886;GO:0007039;GO:0031638;GO:0004185;GO:0000324;GO:0016020;	CC;BP;CC;BP;BP;CC;CC;CC;BP;CC;MF;BP;CC;CC;CC;CC;CC;BP;MF;BP;BP;CC;BP;BP;MF;CC;CC;	cytoplasm;macroautophagy;vacuole;phytochelatin biosynthetic process;hyphal growth;extracellular region;Golgi apparatus;trans-Golgi network;antibiotic biosynthetic process;side of membrane;serine hydrolase activity;monocarboxylic acid biosynthetic process;fungal-type vacuole lumen;peroxisome;endoplasmic reticulum;plant-type vacuole;endoplasmic reticulum membrane;positive regulation of conidium for…	-	-	-	YALI0B01408p [Yarrowia lipolytica CLIB122]	PF00450.26	Serine carboxypeptidase	Carboxypeptidase Y OS=Candida albicans OX=5476 GN=CPY1 PE=2 SV=2	3RSPU	O	Belongs to the peptidase S10 family	COG2939	Carboxypeptidase C (cathepsin A)	E	Amino acid transport and metabolism	KOG1282	[OE]	Posttranslational modification, protein turnover, chaperones; Amino acid transport and metabolism;	Serine carboxypeptidases (lysosomal cathepsin A)	row-255
gene-YALI0_D12606g	YALI0_D12606g	6.94004	1.59341	3.62141e-134	8.40533e-133	up	243.62	223.93	233.605	66.6526	59.5988	63.7654	12021	10377	12325	3218	2803	2812	GO:0005739;GO:0016740;GO:0015934;GO:0002181;GO:0005829;GO:0003735;GO:0005762;GO:0019843;GO:0003723;GO:0032543;GO:0005743;GO:0006412;GO:0022625;	CC;MF;CC;BP;CC;MF;CC;MF;MF;BP;CC;BP;CC;	mitochondrion;transferase activity;large ribosomal subunit;cytoplasmic translation;cytosol;structural constituent of ribosome;mitochondrial large ribosomal subunit;rRNA binding;RNA binding;mitochondrial translation;mitochondrial inner membrane;translation;cytosolic large ribosomal subunit;	-	-	-	mitochondrial 54S ribosomal protein RML2 [Yarrowia lipolytica CLIB122]	PF03947.22	Ribosomal Proteins L2, C-terminal domain	Large ribosomal subunit protein uL2m OS=Saccharomyces cerevisiae (strain ATCC 204508 / S288c) OX=559292 GN=RML2 PE=1 SV=1	3RS64	J	to Saccharomyces cerevisiae RML2 (YEL050C)	COG0090	Ribosomal protein L2	J	Translation, ribosomal structure and biogenesis	KOG0438	[J]	Translation, ribosomal structure and biogenesis;	Mitochondrial/chloroplast ribosomal protein L2	row-256
gene-YALI0_D07480g	YALI0_D07480g	9.66156	-1.68026	5.26313e-134	1.21684e-132	down	520.132	546.44	436.628	1305.12	1279.48	1350.38	26330	25978	23633	64643	61728	61091	GO:0005739;GO:0009897;GO:0031505;GO:0005886;GO:0005628;GO:0005737;GO:0071944;GO:0005783;GO:0071555;GO:0009277;GO:0005829;GO:0035556;GO:0005619;GO:0009986;GO:0098552;GO:0030476;GO:0000324;GO:0005576;	CC;CC;BP;CC;CC;CC;CC;CC;BP;CC;CC;BP;CC;CC;CC;BP;CC;CC;	mitochondrion;external side of plasma membrane;fungal-type cell wall organization;plasma membrane;prospore membrane;cytoplasm;cell periphery;endoplasmic reticulum;cell wall organization;fungal-type cell wall;cytosol;intracellular signal transduction;ascospore wall;cell surface;side of membrane;ascospore wall assembly;fungal-type vacuole;extracellular region;	-	-	-	YALI0D07480p [Yarrowia lipolytica CLIB122]	PF01030.28	Receptor L domain	Cell wall protein ECM33 OS=Saccharomyces cerevisiae (strain JAY291) OX=574961 GN=ECM33 PE=3 SV=1	3RTQA	S	to Saccharomyces cerevisiae ECM33 (YBR078W) and PST1 (YDR055W)	-	-	-	-	-	-	-	-	row-257
gene-YALI0_E10087g	YALI0_E10087g	5.58459	-1.76823	1.66623e-133	3.83748e-132	down	27.8772	30.1718	26.2948	75.7888	82.8562	76.1886	1554	1580	1568	4134	4402	3796	GO:0071466;GO:0005737;GO:0003677;GO:0000978;GO:0000122;GO:0001228;GO:0071555;GO:0000981;GO:0006094;GO:0045944;GO:0061415;GO:0009267;GO:0003700;GO:0000977;GO:0043565;GO:0030435;GO:0008270;GO:0001227;GO:0006357;GO:0005634;GO:0061414;	BP;CC;MF;MF;BP;MF;BP;MF;BP;BP;BP;BP;MF;MF;MF;BP;MF;MF;BP;CC;BP;	cellular response to xenobiotic stimulus;cytoplasm;DNA binding;RNA polymerase II cis-regulatory region sequence-specific DNA binding;negative regulation of transcription by RNA polymerase II;DNA-binding transcription activator activity, RNA polymerase II-specific;cell wall organization;DNA-binding transcription factor activity, RNA polymerase II-specific;gluconeogenesis;positive regulation of tra…	-	-	-	YALI0E10087p [Yarrowia lipolytica CLIB122]	PF00172.22	Fungal Zn(2)-Cys(6) binuclear cluster domain	Regulator of drug sensitivity 2 OS=Saccharomyces cerevisiae (strain ATCC 204508 / S288c) OX=559292 GN=RDS2 PE=1 SV=2	3RSK4	S	to Saccharomyces cerevisiae RDS2 (YPL133C)	-	-	-	-	-	-	-	-	row-258
gene-YALI0_E20603g	YALI0_E20603g	5.97697	1.8013	3.20913e-133	7.36249e-132	up	131.651	124.85	125.855	30.3129	29.368	30.0073	3693	3289	3774	832	785	753	GO:0036001;GO:0016829;GO:0046982;GO:0000304;GO:0006541;GO:0005737;GO:1903600;GO:0042819;GO:0042823;GO:0005829;GO:0045335;GO:0036381;GO:0043066;GO:0008615;GO:0008614;GO:0004359;GO:0006543;	BP;MF;MF;BP;BP;CC;CC;BP;BP;CC;CC;MF;BP;BP;BP;MF;BP;	'de novo' pyridoxal 5'-phosphate biosynthetic process;lyase activity;protein heterodimerization activity;response to singlet oxygen;glutamine metabolic process;cytoplasm;glutaminase complex;vitamin B6 biosynthetic process;pyridoxal phosphate biosynthetic process;cytosol;phagocytic vesicle;pyridoxal 5'-phosphate synthase (glutamine hydrolysing) activity;negative regulation of apoptotic process;pyr…	-	ko00750	Vitamin B6 metabolism	YALI0E20603p [Yarrowia lipolytica CLIB122]	PF01174.23	SNO glutamine amidotransferase family	Pyridoxal 5'-phosphate synthase subunit PdxT OS=Pyrococcus furiosus (strain ATCC 43587 / DSM 3638 / JCM 8422 / Vc1) OX=186497 GN=pdxT PE=3 SV=1	3RTFP	H	expression is induced before the diauxic shift and also in the absence of thiamin	COG0311	Pyridoxal 5'-phosphate synthase subunit PdxT (glutamine amidotransferase)	H	Coenzyme transport and metabolism	KOG3210	[H]	Coenzyme transport and metabolism;	Imidazoleglycerol-phosphate synthase subunit H-like	row-259
gene-YALI0_F09229g	YALI0_F09229g	9.49991	1.49849	3.73355e-133	8.53281e-132	up	1333.11	1369.95	1331.34	400.296	358.613	408.663	23736	22907	25345	6974	6086	6503	GO:0005813;GO:0005615;GO:0051591;GO:0009411;GO:0003677;GO:0006183;GO:0007368;GO:0031966;GO:0032587;GO:0009410;GO:0002762;GO:0005758;GO:0019215;GO:0006228;GO:0030027;GO:0004674;GO:0005777;GO:0007427;GO:0000278;GO:0045893;GO:0060416;GO:0000977;GO:1904813;GO:0007399;GO:0043209;GO:0007595;GO:0006241;GO:0005886;GO:0048471;GO:0008270;GO:0031012;GO:0048550;GO:0001726;GO:0009579;GO:0006897;GO:0006281;GO:…	CC;CC;BP;BP;MF;BP;BP;CC;CC;BP;BP;CC;MF;BP;CC;MF;CC;BP;BP;BP;BP;MF;CC;BP;CC;BP;BP;CC;CC;MF;CC;BP;CC;CC;BP;BP;CC;BP;BP;CC;MF;MF;CC;BP;MF;BP;MF;BP;BP;BP;MF;MF;BP;BP;BP;CC;BP;BP;BP;BP;BP;BP;MF;BP;MF;MF;CC;BP;CC;BP;CC;MF;BP;BP;CC;BP;CC;CC;CC;MF;MF;BP;BP;MF;BP;CC;CC;CC;CC;CC;BP;BP;MF;CC;CC;BP;MF;BP;BP;BP;BP;BP;BP;MF;CC;MF;BP;BP;CC;BP;BP;MF;BP;BP;MF;MF;BP;BP;BP;CC;BP;MF;CC;CC;BP;MF;CC;BP;BP;BP;BP;BP;BP;…	centrosome;extracellular space;response to cAMP;response to UV;DNA binding;GTP biosynthetic process;determination of left/right symmetry;mitochondrial membrane;ruffle membrane;response to xenobiotic stimulus;negative regulation of myeloid leukocyte differentiation;mitochondrial intermembrane space;intermediate filament binding;UTP biosynthetic process;lamellipodium;protein serine/threonine kinase…	-	ko00230;ko00240;ko01100;ko01110	Purine metabolism;Pyrimidine metabolism;Metabolic pathways;Biosynthesis of secondary metabolites	YALI0F09229p [Yarrowia lipolytica CLIB122]	PF00334.23	Nucleoside diphosphate kinase	Nucleoside diphosphate kinase OS=Emericella nidulans (strain FGSC A4 / ATCC 38163 / CBS 112.46 / NRRL 194 / M139) OX=227321 GN=swoH PE=3 SV=1	3RU5V	F	Nucleoside diphosphate kinase	COG0105	Nucleoside diphosphate kinase	F	Nucleotide transport and metabolism	KOG0888	[F]	Nucleotide transport and metabolism;	Nucleoside diphosphate kinase	row-260
gene-YALI0_D05731g	YALI0_D05731g	7.25612	2.23639	1.41096e-132	3.21236e-131	up	358.224	370.862	365.885	74.1436	56.7561	58.9918	5461	5310	5964	1106	825	804	GO:0010494;GO:0045202;GO:0140236;GO:0005737;GO:0140242;GO:0043009;GO:0019843;GO:0008284;GO:0098794;GO:0005654;GO:0030218;GO:0070062;GO:0009505;GO:0002181;GO:0009506;GO:0005730;GO:0042788;GO:0003735;GO:0009615;GO:0003723;GO:0032040;GO:0098793;GO:0007420;GO:0005829;GO:0000325;GO:0045787;GO:0005840;GO:0051726;GO:0042274;GO:0005739;GO:1990904;GO:0031012;GO:0022626;GO:0022627;GO:0016020;GO:0006412;GO:…	CC;CC;BP;CC;BP;BP;MF;BP;CC;CC;BP;CC;CC;BP;CC;CC;CC;MF;BP;MF;CC;CC;BP;CC;CC;BP;CC;BP;BP;CC;CC;CC;CC;CC;CC;BP;CC;	cytoplasmic stress granule;synapse;translation at presynapse;cytoplasm;translation at postsynapse;chordate embryonic development;rRNA binding;positive regulation of cell population proliferation;postsynapse;nucleoplasm;erythrocyte differentiation;extracellular exosome;plant-type cell wall;cytoplasmic translation;plasmodesma;nucleolus;obsolete polysomal ribosome;structural constituent of ribosome;…	-	ko03010	Ribosome	40S ribosomal protein S22 [Yarrowia lipolytica CLIB122]	PF00410.23	Ribosomal protein S8	Small ribosomal subunit protein uS8B OS=Candida albicans (strain SC5314 / ATCC MYA-2876) OX=237561 GN=RPS22B PE=1 SV=1	3RU6J	J	Belongs to the universal ribosomal protein uS8 family	COG0096	Ribosomal protein S8	J	Translation, ribosomal structure and biogenesis	KOG1754	[J]	Translation, ribosomal structure and biogenesis;	40S ribosomal protein S15/S22	row-261
gene-YALI0_C05170g	YALI0_C05170g	5.54276	1.83393	2.69089e-132	6.10311e-131	up	96.6701	97.1605	90.4658	22.2973	20.4518	22.4152	3870	3653	3873	874	781	802	GO:0003879;GO:0000105;GO:0000287;GO:0005737;GO:0005524;GO:0005829;	MF;BP;MF;CC;MF;CC;	ATP phosphoribosyltransferase activity;L-histidine biosynthetic process;magnesium ion binding;cytoplasm;ATP binding;cytosol;	-	ko01230;ko01100;ko01110;ko00340	Biosynthesis of amino acids;Metabolic pathways;Biosynthesis of secondary metabolites;Histidine metabolism	YALI0C05170p [Yarrowia lipolytica CLIB122]	PF01634.22	ATP phosphoribosyltransferase	ATP phosphoribosyltransferase OS=Yarrowia lipolytica (strain CLIB 122 / E 150) OX=284591 GN=HIS1 PE=3 SV=1	3RT73	E	Catalyzes the condensation of ATP and 5-phosphoribose 1- diphosphate to form N'-(5'-phosphoribosyl)-ATP (PR-ATP). Has a crucial role in the pathway because the rate of histidine biosynthesis seems to be controlled primarily by regulation of the enzymatic activity (By similarity)	COG0040	ATP phosphoribosyltransferase	E	Amino acid transport and metabolism	KOG2831	[E]	Amino acid transport and metabolism;	ATP phosphoribosyltransferase	row-262
gene-YALI0_C06776g	YALI0_C06776g	9.40687	1.3769	2.99882e-132	6.77575e-131	up	1220.37	1164.54	1238.96	362.931	381.09	397.594	69587	62362	75538	20249	20710	20262	GO:0035861;GO:0000821;GO:0005737;GO:0006531;GO:0006281;GO:0009617;GO:0042393;GO:0048868;GO:0006099;GO:0005576;GO:0006108;GO:0048873;GO:0070062;GO:0042128;GO:0009631;GO:0005759;GO:2001034;GO:0000050;GO:0006302;GO:0120162;GO:0009536;GO:0010109;GO:0005829;GO:0051262;GO:0045335;GO:0045239;GO:0006974;GO:0004333;GO:0009274;GO:0006979;GO:0005739;GO:0005694;GO:0006106;GO:0005886;GO:0008797;GO:0005634;GO:…	CC;BP;CC;BP;BP;BP;MF;BP;BP;CC;BP;BP;CC;BP;BP;CC;BP;BP;BP;BP;CC;BP;CC;BP;CC;CC;BP;MF;CC;BP;CC;CC;BP;CC;MF;CC;MF;	site of double-strand break;regulation of arginine metabolic process;cytoplasm;aspartate metabolic process;DNA repair;response to bacterium;histone binding;pollen tube development;tricarboxylic acid cycle;extracellular region;malate metabolic process;homeostasis of number of cells within a tissue;extracellular exosome;nitrate assimilation;cold acclimation;mitochondrial matrix;positive regulation …	-	ko01200;ko01110;ko01100;ko00020;ko00620	Carbon metabolism;Biosynthesis of secondary metabolites;Metabolic pathways;Citrate cycle (TCA cycle);Pyruvate metabolism	YALI0C06776p [Yarrowia lipolytica CLIB122]	PF00206.24	Lyase	Fumarate hydratase, mitochondrial OS=Rhizopus oryzae OX=64495 GN=FUMR PE=3 SV=1	3RT9W	C	converts fumaric acid to L-malic acid in the TCA cycle	COG0114	Fumarate hydratase class II	C	Energy production and conversion	KOG1317	[C]	Energy production and conversion;	Fumarase	row-263
gene-YALI0_E18139g	YALI0_E18139g	6.75907	-1.57757	7.50071e-132	1.68837e-130	down	73.4906	64.4067	68.1579	172.455	170.877	159.741	4653	3830	4614	10683	10310	9038	GO:0005737;GO:0015812;GO:0005313;GO:0000329;GO:0031520;GO:0034229;GO:0048870;GO:0000139;GO:1900749;GO:0032178;GO:0034216;GO:0015847;GO:0005794;GO:0031966;GO:0015489;GO:0031460;GO:0071944;GO:0015185;GO:0034228;GO:0015203;GO:0009447;GO:0015293;GO:0015495;GO:0032153;GO:0015189;GO:1901235;GO:0015846;GO:0140125;GO:0055085;GO:0005783;GO:0015295;GO:0006974;GO:0005789;GO:0051286;GO:0015220;GO:0005739;GO:…	CC;BP;MF;CC;CC;BP;BP;CC;BP;CC;MF;BP;CC;CC;MF;BP;CC;MF;MF;MF;BP;MF;MF;CC;MF;MF;BP;BP;BP;CC;MF;BP;CC;CC;MF;CC;MF;CC;MF;BP;MF;CC;CC;BP;	cytoplasm;gamma-aminobutyric acid transport;L-glutamate transmembrane transporter activity;fungal-type vacuole membrane;plasma membrane of cell tip;ethanolamine transport;cell motility;Golgi membrane;(R)-carnitine transport;medial membrane band;high-affinity thiamine:proton symporter activity;putrescine transport;Golgi apparatus;mitochondrial membrane;putrescine transmembrane transporter activity…	-	-	-	YALI0E18139p [Yarrowia lipolytica CLIB122]	PF13520.10	Amino acid permease	Uncharacterized amino-acid permease C584.13 OS=Schizosaccharomyces pombe (strain 972 / ATCC 24843) OX=284812 GN=SPCC584.13 PE=3 SV=1	3RS80	E	GABA polyamine transporter	COG0531	Serine transporter YbeC, amino acid:H+ symporter family	E	Amino acid transport and metabolism	KOG1289	[E]	Amino acid transport and metabolism;	Amino acid transporters	row-264
gene-YALI0_D03245g	YALI0_D03245g	8.05481	-1.78477	9.84461e-132	2.20764e-130	down	153.858	146.844	172.855	444.451	463.53	428.245	3939	3531	4732	11134	11310	9799	-	-	-	-	-	-	YALI0D03245p [Yarrowia lipolytica CLIB122]	-	-	-	-	-	-	-	-	-	-	-	-	-	-	row-265
gene-YALI0_C20669g	YALI0_C20669g	4.54527	-2.09729	3.44015e-131	7.68558e-130	down	11.5659	10.9805	12.9806	41.1258	41.4296	42.0691	772	688	926	2684	2633	2507	GO:0007283;GO:0031982;GO:0048046;GO:0005615;GO:0006631;GO:0019344;GO:0005576;GO:0097264;GO:0002682;GO:0016755;GO:0034722;GO:0000048;GO:0009506;GO:0061017;GO:0005774;GO:0031179;GO:0032496;GO:0031640;GO:0006750;GO:0006749;GO:0034775;GO:0097421;GO:0006691;GO:0006536;GO:0005783;GO:0002951;GO:0006520;GO:0103068;GO:0005789;GO:1901750;GO:0050727;GO:0016756;GO:0006979;GO:0030288;GO:0006508;GO:0008233;GO:…	BP;CC;CC;CC;BP;BP;CC;BP;BP;MF;MF;MF;CC;BP;CC;BP;BP;BP;BP;BP;BP;BP;BP;BP;CC;MF;BP;MF;CC;BP;BP;MF;BP;CC;BP;MF;MF;BP;BP;CC;BP;MF;BP;CC;CC;BP;BP;BP;MF;BP;CC;BP;BP;	spermatogenesis;vesicle;apoplast;extracellular space;fatty acid metabolic process;cysteine biosynthetic process;extracellular region;self proteolysis;regulation of immune system process;aminoacyltransferase activity;gamma-glutamyl-peptidase activity;peptidyltransferase activity;plasmodesma;hepatoblast differentiation;vacuolar membrane;peptide modification;response to lipopolysaccharide;killing of…	-	ko01100;ko00460;ko00480;ko00430	Metabolic pathways;Cyanoamino acid metabolism;Glutathione metabolism;Taurine and hypotaurine metabolism	YALI0C20669p [Yarrowia lipolytica CLIB122]	PF01019.25	Gamma-glutamyltranspeptidase	Glutathione hydrolase-like YwrD proenzyme OS=Bacillus subtilis (strain 168) OX=224308 GN=ywrD PE=1 SV=1	3RTF1	E	Gamma-glutamyltranspeptidase	COG0405	Gamma-glutamyltranspeptidase	E	Amino acid transport and metabolism	KOG2410	[E]	Amino acid transport and metabolism;	Gamma-glutamyltransferase	row-266
gene-YALI0_E12331g	YALI0_E12331g	6.76685	1.739	4.09818e-131	9.12151e-130	up	230.839	229.934	193.358	51.5122	52.1041	56.476	13593	12716	12174	2968	2925	2972	-	-	-	-	-	-	YALI0E12331p [Yarrowia lipolytica CLIB122]	PF12813.11	XPG domain containing	-	-	-	-	-	-	-	-	-	-	-	-	row-267
gene-YALI0_C08140g	YALI0_C08140g	8.41093	-1.85161	2.28986e-130	5.0777e-129	down	187.517	216.9	189.641	526.563	583.79	642.516	7834	8510	8471	21525	23244	23989	GO:0045944;GO:0046148;GO:0042243;GO:0006357;GO:0005992;GO:0075307;GO:0048315;GO:0030435;	BP;BP;BP;BP;BP;BP;BP;BP;	positive regulation of transcription by RNA polymerase II;pigment biosynthetic process;asexual spore wall assembly;regulation of transcription by RNA polymerase II;trehalose biosynthetic process;positive regulation of conidium formation;conidium formation;sporulation resulting in formation of a cellular spore;	-	-	-	YALI0C08140p [Yarrowia lipolytica CLIB122]	-	-	Developmental regulatory protein wetA OS=Penicillium digitatum (strain PHI26 / CECT 20796) OX=1170229 GN=wetA PE=3 SV=1	-	-	-	-	-	-	-	-	-	-	-	row-268
gene-YALI0_E34133g	YALI0_E34133g	4.91157	2.01842	5.93336e-130	1.31083e-128	up	64.6752	63.4722	64.2367	12.0691	14.3376	12.425	3493	3219	3709	638	738	600	GO:0006488;GO:0006487;GO:0019187;GO:0005783;GO:0004578;GO:0005811;GO:0006486;GO:0000030;GO:0006490;GO:0005789;GO:0048868;GO:0010483;GO:0016020;	BP;BP;MF;CC;MF;CC;BP;MF;BP;CC;BP;BP;CC;	dolichol-linked oligosaccharide biosynthetic process;protein N-linked glycosylation;beta-1,4-mannosyltransferase activity;endoplasmic reticulum;chitobiosyldiphosphodolichol beta-mannosyltransferase activity;lipid droplet;protein glycosylation;mannosyltransferase activity;obsolete oligosaccharide-lipid intermediate biosynthetic process;endoplasmic reticulum membrane;pollen tube development;pollen …	-	ko01100;ko00513;ko00510	Metabolic pathways;Various types of N-glycan biosynthesis;N-Glycan biosynthesis	YALI0E34133p [Yarrowia lipolytica CLIB122]	PF13692.10	Glycosyl transferases group 1	Chitobiosyldiphosphodolichol beta-mannosyltransferase OS=Yarrowia lipolytica (strain CLIB 122 / E 150) OX=284591 GN=ALG1 PE=3 SV=1	3RSCW	O	Participates in the formation of the lipid-linked precursor oligosaccharide for N-glycosylation. Involved in assembling the dolichol-pyrophosphate-GlcNAc(2)-Man(5) intermediate on the cytoplasmic surface of the ER (By similarity)	COG0438	Glycosyltransferase involved in cell wall bisynthesis	M	Cell wall/membrane/envelope biogenesis	KOG2941	[O]	Posttranslational modification, protein turnover, chaperones;	Beta-1,4-mannosyltransferase	row-269
gene-YALI0_E13618g	YALI0_E13618g	9.29103	1.68898	1.39941e-129	3.08026e-128	up	1220.89	1275.23	1235.05	350.751	287.987	307.439	35661	34981	38572	10025	8017	8026	GO:0000470;GO:0045202;GO:0140236;GO:0005737;GO:0003677;GO:0140242;GO:0001825;GO:0005773;GO:0000172;GO:0042134;GO:0062040;GO:0098794;GO:0000447;GO:0009505;GO:0005730;GO:0002181;GO:0014069;GO:0042788;GO:0000463;GO:0003735;GO:0042273;GO:0042254;GO:0030687;GO:0003723;GO:0022625;GO:0008097;GO:0097421;GO:0009507;GO:0098793;GO:0005829;GO:0000325;GO:0005840;GO:0006364;GO:0005925;GO:0005739;GO:0003729;GO:…	BP;CC;BP;CC;MF;BP;BP;CC;CC;MF;CC;CC;BP;CC;CC;BP;CC;CC;BP;MF;BP;BP;CC;MF;CC;MF;BP;CC;CC;CC;CC;CC;BP;CC;CC;MF;CC;CC;CC;CC;BP;CC;BP;CC;BP;CC;BP;CC;MF;	maturation of LSU-rRNA;synapse;translation at presynapse;cytoplasm;DNA binding;translation at postsynapse;blastocyst formation;vacuole;ribonuclease MRP complex;rRNA primary transcript binding;fungal biofilm matrix;postsynapse;endonucleolytic cleavage in ITS1 to separate SSU-rRNA from 5.8S rRNA and LSU-rRNA from tricistronic rRNA transcript (SSU-rRNA, 5.8S rRNA, LSU-rRNA);plant-type cell wall;nucl…	-	ko03010	Ribosome	60S ribosomal protein L7 [Yarrowia lipolytica CLIB122]	PF08079.16	Ribosomal L30 N-terminal domain	Large ribosomal subunit protein uL30 OS=Yarrowia lipolytica (strain CLIB 122 / E 150) OX=284591 GN=RPL7 PE=3 SV=1	3RT5A	J	to Saccharomyces cerevisiae RPL7A (YGL076C) and RPL7B (YPL198W)	COG1841	Ribosomal protein L30/L7E	J	Translation, ribosomal structure and biogenesis	KOG3184	[J]	Translation, ribosomal structure and biogenesis;	60S ribosomal protein L7	row-270
gene-YALI0_D24992g	YALI0_D24992g	8.27608	-1.36124	2.21033e-129	4.84728e-128	down	218.163	210.096	211.144	444.783	445.482	453.232	3250	2939	3363	6483	6325	6034	GO:0005739;GO:0051082;GO:0005743;GO:0033617;	CC;MF;CC;BP;	mitochondrion;unfolded protein binding;mitochondrial inner membrane;mitochondrial cytochrome c oxidase assembly;	-	-	-	YALI0D24992p [Yarrowia lipolytica CLIB122]	PF09803.13	Pet100	Protein PET100, mitochondrial OS=Saccharomyces cerevisiae (strain ATCC 204508 / S288c) OX=559292 GN=PET100 PE=1 SV=1	3RUST	S	to Saccharomyces cerevisiae PET100 (YDR079W)	-	-	-	-	-	-	-	-	row-271
gene-YALI0_D13728g	YALI0_D13728g	8.73278	1.93589	6.37416e-129	1.39274e-127	up	913.592	966.052	881.735	223.586	174.459	191.714	14353	14253	14811	3437	2613	2692	GO:0045202;GO:0140236;GO:0005737;GO:0140242;GO:0000462;GO:0031369;GO:0098794;GO:0005654;GO:0009505;GO:0002181;GO:0005730;GO:0002182;GO:0006413;GO:0034101;GO:0042788;GO:0003735;GO:0003723;GO:0015935;GO:0008168;GO:0097421;GO:0009536;GO:0032040;GO:0009507;GO:0098793;GO:0005829;GO:0005783;GO:0000325;GO:0005840;GO:0042274;GO:0006364;GO:0005739;GO:0044391;GO:0003729;GO:1990904;GO:0022626;GO:0022627;GO:…	CC;BP;CC;BP;BP;MF;CC;CC;CC;BP;CC;BP;BP;BP;CC;MF;MF;CC;MF;BP;CC;CC;CC;CC;CC;CC;CC;CC;BP;BP;CC;CC;MF;CC;CC;CC;BP;CC;BP;CC;	synapse;translation at presynapse;cytoplasm;translation at postsynapse;maturation of SSU-rRNA from tricistronic rRNA transcript (SSU-rRNA, 5.8S rRNA, LSU-rRNA);translation initiation factor binding;postsynapse;nucleoplasm;plant-type cell wall;cytoplasmic translation;nucleolus;cytoplasmic translational elongation;translational initiation;erythrocyte homeostasis;obsolete polysomal ribosome;structur…	-	ko03010	Ribosome	40S ribosomal protein S24 [Yarrowia lipolytica CLIB122]	PF01282.23	Ribosomal protein S24e	Small ribosomal subunit protein eS24B OS=Saccharomyces cerevisiae (strain ATCC 204508 / S288c) OX=559292 GN=RPS24B PE=1 SV=1	3RU7N	J	Belongs to the eukaryotic ribosomal protein eS24 family	COG2004	Ribosomal protein S24E	J	Translation, ribosomal structure and biogenesis	KOG3424	[J]	Translation, ribosomal structure and biogenesis;	40S ribosomal protein S24	row-272
gene-YALI0_F30679g	YALI0_F30679g	5.79564	-1.71574	7.48902e-129	1.63037e-127	down	32.5589	31.8648	35.175	87.0476	90.0916	90.7965	1596	1467	1843	4173	4207	3976	GO:0016829;GO:0016746;GO:1901566;GO:0044249;GO:0005737;GO:0030497;GO:0008236;GO:0006633;GO:1903966;GO:0016787;GO:0140723;GO:0097041;GO:1904091;GO:0031177;GO:0016114;GO:0071766;GO:0071770;GO:1901576;GO:0010027;GO:0006636;GO:0006637;GO:0017000;GO:1901336;GO:0016218;GO:0009631;GO:0030587;GO:0140722;GO:0009793;GO:0044281;GO:0033068;GO:1902321;GO:0030639;GO:0004315;GO:0008168;GO:0009403;GO:0071768;GO:…	MF;MF;BP;BP;CC;BP;MF;BP;BP;MF;BP;BP;MF;MF;BP;BP;BP;BP;BP;BP;BP;BP;BP;MF;BP;BP;BP;BP;BP;BP;BP;BP;MF;MF;BP;BP;CC;MF;BP;CC;MF;CC;BP;MF;MF;BP;BP;MF;BP;BP;BP;MF;CC;CC;BP;BP;CC;BP;BP;MF;BP;BP;BP;BP;BP;BP;BP;CC;CC;MF;MF;	lyase activity;acyltransferase activity;obsolete organonitrogen compound biosynthetic process;cellular biosynthetic process;cytoplasm;fatty acid elongation;serine-type peptidase activity;fatty acid biosynthetic process;monounsaturated fatty acid biosynthetic process;hydrolase activity;patulin biosynthetic process;phenolic phthiocerol biosynthetic process;non-ribosomal peptide synthetase activity;…	-	ko00780;ko01212;ko01100;ko00061	Biotin metabolism;Fatty acid metabolism;Metabolic pathways;Fatty acid biosynthesis	YALI0F30679p [Yarrowia lipolytica CLIB122]	PF00109.30	Beta-ketoacyl synthase, N-terminal domain	Putative 3-oxoacyl-[acyl-carrier-protein] synthase, mitochondrial OS=Schizosaccharomyces pombe (strain 972 / ATCC 24843) OX=284812 GN=SPBC887.13c PE=3 SV=1	3RRT8	H	Belongs to the beta-ketoacyl-ACP synthases family	COG0304	3-oxoacyl-(acyl-carrier-protein) synthase	IQ	-	KOG1394	[IQ]	Lipid transport and metabolism; Secondary metabolites biosynthesis, transport and catabolism;	3-oxoacyl-(acyl-carrier-protein) synthase (I and II)	row-273
gene-YALI0_E21241g	YALI0_E21241g	4.918	-1.77947	2.15107e-128	4.66586e-127	down	16.6109	18.1839	17.3416	51.4313	47.6289	47.3236	1230	1264	1373	3725	3360	3131	GO:0005938;GO:0000329;GO:0005737;GO:0003333;GO:1990822;GO:0031928;GO:0033228;GO:0030476;GO:0015847;GO:0015606;GO:1902047;GO:0000297;GO:0005794;GO:0008028;GO:0010509;GO:0031927;GO:0071944;GO:0005628;GO:1902600;GO:0071934;GO:0015203;GO:0015837;GO:0015833;GO:0032153;GO:1990961;GO:0046898;GO:0001765;GO:1903092;GO:1903091;GO:0005275;GO:0140872;GO:0015031;GO:0005783;GO:0055085;GO:0042910;GO:0015903;GO:…	CC;CC;CC;BP;BP;MF;BP;BP;BP;MF;BP;MF;CC;MF;BP;MF;CC;CC;BP;BP;MF;BP;BP;CC;BP;BP;BP;BP;BP;MF;BP;BP;CC;BP;MF;BP;BP;MF;BP;MF;BP;BP;CC;BP;CC;BP;MF;BP;BP;BP;MF;BP;MF;MF;CC;MF;CC;BP;MF;BP;MF;BP;BP;MF;BP;MF;BP;CC;CC;CC;CC;CC;BP;	cell cortex;fungal-type vacuole membrane;cytoplasm;amino acid transmembrane transport;basic amino acid transmembrane transport;pyridoxine transmembrane transporter activity;cysteine export across plasma membrane;ascospore wall assembly;putrescine transport;spermidine transmembrane transporter activity;polyamine transmembrane transport;spermine transmembrane transporter activity;Golgi apparatus;mo…	-	-	-	YALI0E21241p [Yarrowia lipolytica CLIB122]	PF07690.20	Major Facilitator Superfamily	Efflux pump vrtL OS=Penicillium aethiopicum OX=36650 GN=vrtL PE=1 SV=1	3RW46	S	Major Facilitator Superfamily	COG2814	Predicted arabinose efflux permease AraJ, MFS family	G	Carbohydrate transport and metabolism	KOG0255	[R]	General function prediction only;	Synaptic vesicle transporter SVOP and related transporters (major facilitator superfamily)	row-274
gene-YALI0_E20471g	YALI0_E20471g	2.61612	-4.39287	4.24352e-128	9.17122e-127	down	0.550976	1.37692	1.1572	17.6482	18.4176	17.4437	33	76	73	1009	1026	911	GO:0046943;GO:0000329;GO:0015225;GO:0042883;GO:0019439;GO:0042438;GO:1903712;GO:0015116;GO:0000316;GO:0005794;GO:1901682;GO:0072348;GO:0015887;GO:0071944;GO:0042939;GO:1905135;GO:0015293;GO:0042938;GO:0032153;GO:0015124;GO:0046239;GO:0005783;GO:1903222;GO:0015295;GO:1905039;GO:0015719;GO:0055085;GO:0033229;GO:1905136;GO:0005789;GO:0051286;GO:0035442;GO:0005739;GO:0022857;GO:0005886;GO:0071916;GO:…	MF;CC;MF;BP;BP;BP;BP;MF;BP;CC;MF;BP;BP;CC;BP;BP;MF;BP;CC;MF;BP;CC;BP;MF;BP;BP;BP;MF;BP;CC;CC;BP;CC;MF;CC;MF;BP;BP;MF;BP;BP;CC;MF;CC;BP;BP;	carboxylic acid transmembrane transporter activity;fungal-type vacuole membrane;biotin transmembrane transporter activity;cysteine transport;obsolete aromatic compound catabolic process;melanin biosynthetic process;cysteine transmembrane transport;sulfate transmembrane transporter activity;sulfite transmembrane transport;Golgi apparatus;sulfur compound transmembrane transporter activity;sulfur co…	-	-	-	YALI0E20471p [Yarrowia lipolytica CLIB122]	PF07690.20	Major Facilitator Superfamily	Uncharacterized transporter C1002.16c OS=Schizosaccharomyces pombe (strain 972 / ATCC 24843) OX=284812 GN=SPAC1002.16c PE=3 SV=1	3RS9W	G	to uniprot P53322 Saccharomyces cerevisiae YGR260W TNA1 High affinity nicotinic acid plasma membrane permease	COG2271	Sugar phosphate permease	G	Carbohydrate transport and metabolism	KOG2533	[G]	Carbohydrate transport and metabolism;	Permease of the major facilitator superfamily	row-275
gene-YALI0_F00704g	YALI0_F00704g	5.98794	-1.59228	5.68962e-128	1.22522e-126	down	41.6437	40.3579	37.2653	95.286	102.976	95.7357	2118	1928	2027	4742	4991	4351	-	-	-	-	-	-	YALI0F00704p [Yarrowia lipolytica CLIB122]	PF20089.3	Family of unknown function (DUF6481)	-	-	-	-	-	-	-	-	-	-	-	-	row-276
gene-YALI0_F05522g	YALI0_F05522g	8.92367	1.59981	8.6599e-128	1.85814e-126	up	879.536	1010.09	912.098	266.099	241.782	247.776	16581	17883	18386	4909	4345	4175	GO:0045202;GO:0005737;GO:0009617;GO:0031090;GO:0005576;GO:0098794;GO:0002181;GO:0005730;GO:0003735;GO:0003723;GO:0022625;GO:0005829;GO:0005783;GO:0005840;GO:1990904;GO:0031012;GO:0022626;GO:0016020;GO:0006412;GO:0005634;	CC;CC;BP;CC;CC;CC;BP;CC;MF;MF;CC;CC;CC;CC;CC;CC;CC;CC;BP;CC;	synapse;cytoplasm;response to bacterium;organelle membrane;extracellular region;postsynapse;cytoplasmic translation;nucleolus;structural constituent of ribosome;RNA binding;cytosolic large ribosomal subunit;cytosol;endoplasmic reticulum;ribosome;ribonucleoprotein complex;extracellular matrix;cytosolic ribosome;membrane;translation;nucleus;	-	ko03010	Ribosome	60S ribosomal protein L21 [Yarrowia lipolytica CLIB122]	PF01157.22	Ribosomal protein L21e	Large ribosomal subunit protein eL21B OS=Saccharomyces cerevisiae (strain ATCC 204508 / S288c) OX=559292 GN=RPL21B PE=1 SV=1	3RTCV	J	to Saccharomyces cerevisiae RPL21A (YBR191W) and RPL21B (YPL079W)	COG2139	Ribosomal protein L21E	J	Translation, ribosomal structure and biogenesis	KOG1732	[J]	Translation, ribosomal structure and biogenesis;	60S ribosomal protein L21	row-277
gene-YALI0_C13420g	YALI0_C13420g	6.16879	-1.4515	1.20458e-127	2.57538e-126	down	46.336	47.4982	48.3023	103.257	109.111	105.715	2761	2658	3078	6020	6196	5630	GO:0005739;GO:0005829;GO:0005737;	CC;CC;CC;	mitochondrion;cytosol;cytoplasm;	-	-	-	YALI0C13420p [Yarrowia lipolytica CLIB122]	PF15410.10	Pleckstrin homology domain	PH domain-containing protein YHR131C OS=Saccharomyces cerevisiae (strain ATCC 204508 / S288c) OX=559292 GN=YHR131C PE=1 SV=2	3RTGB	S	to Saccharomyces cerevisiae YHR131C and YNL144C	-	-	-	-	-	-	-	-	row-278
gene-YALI0_E33935g	YALI0_E33935g	8.03307	1.74731	1.64667e-127	3.508e-126	up	515.976	485.064	584.978	128.836	129.089	128.863	31163	27513	37776	7614	7431	6956	GO:0047372;GO:0016042;GO:0005737;GO:0004623;GO:0005783;GO:0005829;GO:0005811;GO:0055088;GO:0004622;GO:0044255;GO:0016020;GO:0044242;	MF;BP;CC;MF;CC;CC;CC;BP;MF;BP;CC;BP;	monoacylglycerol lipase activity;lipid catabolic process;cytoplasm;phospholipase A2 activity;endoplasmic reticulum;cytosol;lipid droplet;lipid homeostasis;lysophospholipase activity;cellular lipid metabolic process;membrane;cellular lipid catabolic process;	-	-	-	YALI0E33935p [Yarrowia lipolytica CLIB122]	PF05057.18	Putative serine esterase (DUF676)	Lipid droplet phospholipase 1 OS=Saccharomyces cerevisiae (strain ATCC 204508 / S288c) OX=559292 GN=LPL1 PE=1 SV=1	3RTGJ	S	Putative serine esterase (DUF676)	-	-	-	-	KOG4372	[R]	General function prediction only;	Predicted alpha/beta hydrolase	row-279
gene-YALI0_A15950g	YALI0_A15950g	5.45909	1.43664	1.94697e-127	4.13297e-126	up	76.7442	80.0073	76.9709	23.4308	22.8751	24.2978	7645	7485	8198	2284	2172	2164	GO:0009536;GO:0004399;GO:0000105;GO:0004635;GO:0005737;GO:0005524;GO:0009507;GO:0005829;GO:0009411;GO:0008270;GO:0030170;GO:0051287;GO:0004636;GO:0004400;GO:0046872;GO:0030145;GO:0009570;GO:0009555;GO:0005634;	CC;MF;BP;MF;CC;MF;CC;CC;BP;MF;MF;MF;MF;MF;MF;MF;CC;BP;CC;	plastid;histidinol dehydrogenase activity;L-histidine biosynthetic process;phosphoribosyl-AMP cyclohydrolase activity;cytoplasm;ATP binding;chloroplast;cytosol;response to UV;zinc ion binding;pyridoxal phosphate binding;NAD binding;phosphoribosyl-ATP diphosphatase activity;histidinol-phosphate transaminase activity;metal ion binding;manganese ion binding;chloroplast stroma;pollen development;nucl…	-	ko01110;ko01230;ko01100;ko00340	Biosynthesis of secondary metabolites;Biosynthesis of amino acids;Metabolic pathways;Histidine metabolism	YALI0A15950p [Yarrowia lipolytica CLIB122]	PF00815.24	Histidinol dehydrogenase	Histidine biosynthesis trifunctional protein OS=Komagataella pastoris OX=4922 GN=HIS4 PE=3 SV=1	3RT0Q	E	Histidine biosynthesis trifunctional protein	COG0141	Histidinol dehydrogenase	E	Amino acid transport and metabolism	KOG2697	[E]	Amino acid transport and metabolism;	Histidinol dehydrogenase	row-280
gene-YALI0_A15972g	YALI0_A15972g	7.74483	1.6802	2.35707e-127	4.98578e-126	up	429.704	408.762	429.751	111.516	97.1262	115.045	16952	15144	18127	4305	3652	4056	GO:0071466;GO:0016208;GO:0048046;GO:0005615;GO:0005737;GO:0097403;GO:1904628;GO:0072593;GO:0030388;GO:0032869;GO:0000122;GO:0005975;GO:0070062;GO:0009570;GO:0071477;GO:0030308;GO:0070161;GO:0061629;GO:0009750;GO:0009773;GO:0071320;GO:0031667;GO:0006094;GO:0009737;GO:0071286;GO:0016311;GO:0030018;GO:0005985;GO:0000287;GO:0006000;GO:0009507;GO:0005829;GO:0046580;GO:0019253;GO:0005983;GO:0071475;GO:…	BP;MF;CC;CC;CC;BP;BP;BP;BP;BP;BP;BP;CC;CC;BP;BP;CC;MF;BP;BP;BP;BP;BP;BP;BP;BP;CC;BP;MF;BP;CC;CC;BP;BP;BP;BP;BP;BP;MF;BP;CC;MF;BP;CC;BP;CC;BP;MF;BP;CC;MF;	cellular response to xenobiotic stimulus;AMP binding;apoplast;extracellular space;cytoplasm;cellular response to raffinose;cellular response to phorbol 13-acetate 12-myristate;reactive oxygen species metabolic process;fructose 1,6-bisphosphate metabolic process;cellular response to insulin stimulus;negative regulation of transcription by RNA polymerase II;carbohydrate metabolic process;extracellu…	-	ko00030;ko01110;ko01200;ko00010;ko00680;ko01100;ko00051	Pentose phosphate pathway;Biosynthesis of secondary metabolites;Carbon metabolism;Glycolysis / Gluconeogenesis;Methane metabolism;Metabolic pathways;Fructose and mannose metabolism	YALI0A15972p [Yarrowia lipolytica CLIB122]	PF00316.24	Fructose-1-6-bisphosphatase, N-terminal domain	Fructose-1,6-bisphosphatase OS=Kluyveromyces lactis (strain ATCC 8585 / CBS 2359 / DSM 70799 / NBRC 1267 / NRRL Y-1140 / WM37) OX=284590 GN=FBP1 PE=3 SV=2	3RR2H	G	Belongs to the FBPase class 1 family	COG0158	Fructose-1,6-bisphosphatase	G	Carbohydrate transport and metabolism	KOG1458	[G]	Carbohydrate transport and metabolism;	Fructose-1,6-bisphosphatase	row-281
gene-YALI0_D10263g	YALI0_D10263g	8.86001	1.72612	7.2228e-127	1.5224e-125	up	936.46	902.9	961.144	255.766	220.793	215.759	14821	13420	16265	3961	3331	3052	GO:0070314;GO:0045202;GO:0140236;GO:0005737;GO:0140242;GO:0030446;GO:0050821;GO:0019843;GO:0070180;GO:0000122;GO:0008284;GO:1903450;GO:0005576;GO:1901798;GO:0005654;GO:0010628;GO:0098794;GO:0070062;GO:0014069;GO:0002181;GO:0005730;GO:0031625;GO:0003735;GO:0003723;GO:0032991;GO:0022625;GO:0098556;GO:1904667;GO:0072717;GO:0098793;GO:0009507;GO:0005829;GO:0005783;GO:0005840;GO:0017022;GO:0032986;GO:…	BP;CC;BP;CC;BP;CC;BP;MF;MF;BP;BP;BP;CC;BP;CC;BP;CC;CC;CC;BP;CC;MF;MF;MF;CC;CC;CC;BP;BP;CC;CC;CC;CC;CC;MF;BP;MF;CC;BP;BP;MF;CC;CC;MF;CC;CC;CC;BP;CC;	G1 to G0 transition;synapse;translation at presynapse;cytoplasm;translation at postsynapse;hyphal cell wall;protein stabilization;rRNA binding;large ribosomal subunit rRNA binding;negative regulation of transcription by RNA polymerase II;positive regulation of cell population proliferation;regulation of G1 to G0 transition;extracellular region;positive regulation of signal transduction by p53 cla…	-	ko03010	Ribosome	60S ribosomal protein L23 [Yarrowia lipolytica CLIB122]	PF00238.23	Ribosomal protein L14p/L23e	Large ribosomal subunit protein uL14 OS=Candida albicans (strain SC5314 / ATCC MYA-2876) OX=237561 GN=RPL23A PE=1 SV=1	3RU4F	J	Belongs to the universal ribosomal protein uL14 family	COG0093	Ribosomal protein L14	J	Translation, ribosomal structure and biogenesis	KOG0901	[J]	Translation, ribosomal structure and biogenesis;	60S ribosomal protein L14/L17/L23	row-282
gene-YALI0_E32351g	YALI0_E32351g	6.90016	1.61801	1.04358e-126	2.19189e-125	up	218.52	238.091	231.164	63.3457	62.8745	56.9778	8138	8327	9205	2309	2232	1897	GO:0016208;GO:0005737;GO:0005524;GO:0019003;GO:0042301;GO:0006139;GO:0046101;GO:0006015;GO:0008584;GO:0009617;GO:0030246;GO:0004749;GO:0060348;GO:0034214;GO:0016301;GO:0032991;GO:0008361;GO:0000287;GO:0042803;GO:0016310;GO:0005829;GO:0045335;GO:0007399;GO:0009156;GO:0043531;GO:0004857;GO:0002189;GO:0006144;GO:0031505;GO:0006098;GO:0006221;GO:0031100;GO:0034418;GO:0009165;GO:0006164;GO:0006167;GO:…	MF;CC;MF;MF;MF;BP;BP;BP;BP;BP;MF;MF;BP;BP;MF;CC;BP;MF;MF;BP;CC;CC;BP;BP;MF;MF;CC;BP;BP;BP;BP;BP;BP;BP;BP;BP;MF;	AMP binding;cytoplasm;ATP binding;GDP binding;phosphate ion binding;nucleobase-containing compound metabolic process;hypoxanthine biosynthetic process;5-phosphoribose 1-diphosphate biosynthetic process;male gonad development;response to bacterium;carbohydrate binding;ribose phosphate diphosphokinase activity;bone development;protein hexamerization;kinase activity;protein-containing complex;regula…	-	ko00230;ko00030;ko01230;ko01110;ko01200;ko01100	Purine metabolism;Pentose phosphate pathway;Biosynthesis of amino acids;Biosynthesis of secondary metabolites;Carbon metabolism;Metabolic pathways	YALI0E32351p [Yarrowia lipolytica CLIB122]	PF13793.10	N-terminal domain of ribose phosphate pyrophosphokinase	Ribose-phosphate pyrophosphokinase 2 OS=Saccharomyces cerevisiae (strain ATCC 204508 / S288c) OX=559292 GN=PRS2 PE=1 SV=1	3RRB0	EF	to Saccharomyces cerevisiae PRS4 (YBL068W) and PRS2 (YER099C)	COG0462	Phosphoribosylpyrophosphate synthetase	F	Nucleotide transport and metabolism	KOG1448	[FE]	Nucleotide transport and metabolism; Amino acid transport and metabolism;	Ribose-phosphate pyrophosphokinase	row-283
gene-YALI0_A20273g	YALI0_A20273g	3.22506	2.765	1.50174e-126	3.14311e-125	up	20.5165	23.5412	23.7126	2.7569	2.51092	2.88337	1662	1791	2054	219	194	209	GO:0006826;GO:0009651;GO:0048046;GO:0000329;GO:0052716;GO:0004322;GO:0033573;GO:0050687;GO:0042438;GO:1901684;GO:0005576;GO:0006878;GO:0098706;GO:0061841;GO:0042542;GO:0033215;GO:0062040;GO:0009809;GO:0010106;GO:0009753;GO:0009505;GO:0009506;GO:0009698;GO:0034755;GO:0070193;GO:0009615;GO:0098552;GO:0019854;GO:0006879;GO:0009414;GO:0009932;GO:0016682;GO:0048226;GO:0009536;GO:0016724;GO:0046148;GO:…	BP;BP;CC;CC;MF;MF;CC;BP;BP;BP;CC;BP;BP;CC;BP;BP;CC;BP;BP;BP;CC;CC;BP;BP;BP;BP;CC;BP;BP;BP;BP;MF;CC;CC;MF;BP;MF;CC;CC;CC;BP;MF;MF;BP;BP;BP;BP;BP;BP;BP;CC;BP;BP;CC;BP;MF;CC;BP;CC;BP;	iron ion transport;response to salt stress;apoplast;fungal-type vacuole membrane;hydroquinone:oxygen oxidoreductase activity;ferroxidase activity;high-affinity iron permease complex;negative regulation of defense response to virus;melanin biosynthetic process;arsenate ion transmembrane transport;extracellular region;intracellular copper ion homeostasis;iron ion import across cell outer membrane;h…	-	-	-	YALI0A20273p [Yarrowia lipolytica CLIB122]	PF07732.19	Multicopper oxidase	Laccase-1 OS=Cryptococcus neoformans var. grubii serotype A (strain H99 / ATCC 208821 / CBS 10515 / FGSC 9487) OX=235443 GN=LAC1 PE=1 SV=1	3RSY8	Q	Belongs to the multicopper oxidase family	COG2132	Multicopper oxidase with three cupredoxin domains (includes cell division protein FtsP and spore coat protein CotA)	DPM	-	KOG1263	[Q]	Secondary metabolites biosynthesis, transport and catabolism;	Multicopper oxidases	row-284
gene-YALI0_E29307g	YALI0_E29307g	6.60086	-1.48016	3.02289e-126	6.30473e-125	down	61.138	64.3829	65.1744	136.314	149.267	149.75	5102	5045	5815	11129	11870	11167	GO:0001400;GO:0005813;GO:0007611;GO:1902716;GO:0031297;GO:0030837;GO:0008344;GO:0030010;GO:0042587;GO:0000159;GO:0006470;GO:0070262;GO:0030437;GO:0000723;GO:0098794;GO:0007080;GO:0000077;GO:0014706;GO:0072542;GO:0098978;GO:0090029;GO:0031965;GO:0030261;GO:0031991;GO:0009408;GO:0000164;GO:0005816;GO:0097723;GO:0032174;GO:0016311;GO:0180005;GO:0050920;GO:0046628;GO:0009860;GO:0001824;GO:0040028;GO:…	CC;CC;BP;CC;BP;BP;BP;BP;CC;CC;BP;BP;BP;BP;CC;BP;BP;BP;MF;CC;BP;CC;BP;BP;BP;CC;CC;BP;CC;BP;MF;BP;BP;BP;BP;BP;MF;BP;CC;BP;BP;CC;CC;MF;CC;BP;BP;MF;CC;BP;CC;BP;CC;BP;CC;BP;BP;CC;CC;BP;BP;CC;BP;BP;BP;CC;CC;BP;BP;MF;BP;CC;BP;BP;CC;CC;CC;CC;BP;CC;BP;MF;CC;BP;BP;BP;MF;BP;BP;BP;BP;BP;CC;CC;BP;BP;BP;BP;MF;BP;BP;BP;BP;BP;BP;BP;CC;BP;BP;BP;BP;CC;BP;MF;BP;BP;BP;BP;BP;BP;BP;BP;BP;BP;BP;BP;MF;CC;BP;BP;MF;BP;BP;…	mating projection base;centrosome;learning or memory;cell cortex of growing cell tip;replication fork processing;negative regulation of actin filament polymerization;adult locomotory behavior;establishment of cell polarity;glycogen granule;protein phosphatase type 2A complex;protein dephosphorylation;peptidyl-serine dephosphorylation;ascospore formation;telomere maintenance;postsynapse;mitotic me…	-	ko03015;ko04113	mRNA surveillance pathway;Meiosis - yeast	YALI0E29307p [Yarrowia lipolytica CLIB122]	PF00149.32	Calcineurin-like phosphoesterase	Serine/threonine-protein phosphatase PP-Z1 OS=Saccharomyces cerevisiae (strain ATCC 204508 / S288c) OX=559292 GN=PPZ1 PE=1 SV=5	3RRN9	T	Serine threonine-protein phosphatase	COG0639	Diadenosine tetraphosphatase ApaH/serine/threonine protein phosphatase, PP2A family	T	Signal transduction mechanisms	KOG0374	[TR]	Signal transduction mechanisms; General function prediction only;	Serine/threonine specific protein phosphatase PP1, catalytic subunit	row-285
gene-YALI0_F14509g	YALI0_F14509g	8.92493	-1.13286	9.23818e-126	1.92006e-124	down	379.733	355.697	351.475	642.308	654.234	652.383	57093	50224	56503	94491	93746	87659	GO:0005739;GO:0005886;GO:0071944;GO:0005737;GO:0032126;GO:0070941;	CC;CC;CC;CC;CC;BP;	mitochondrion;plasma membrane;cell periphery;cytoplasm;eisosome;eisosome assembly;	-	-	-	YALI0F14509p [Yarrowia lipolytica CLIB122]	PF12757.11	Eisosome protein 1	Eisosome protein 1 OS=Lachancea thermotolerans (strain ATCC 56472 / CBS 6340 / NRRL Y-8284) OX=559295 GN=EIS1 PE=3 SV=1	2S8WV	S	eisosome assembly	-	-	-	-	-	-	-	-	row-286
gene-YALI0_E19184g	YALI0_E19184g	6.95879	-1.19499	1.42618e-125	2.95387e-124	down	89.7932	90.4285	90.1915	169.444	169.472	167.465	6813	6444	7317	12580	12255	11356	GO:0051603;GO:0008235;GO:0043069;GO:0005737;GO:0070006;GO:0016787;GO:0000122;GO:0005576;GO:0005794;GO:0016805;GO:0070062;GO:0020020;GO:0042540;GO:0046914;GO:0098552;GO:0010013;GO:0000932;GO:0042803;GO:0009507;GO:0005829;GO:0005783;GO:0005775;GO:0006508;GO:0005886;GO:0048471;GO:0004177;GO:0009926;GO:0008237;GO:0010815;GO:0008270;GO:0102009;GO:0046872;GO:0030145;GO:0031047;GO:0009570;GO:0016020;GO:…	BP;MF;BP;CC;MF;MF;BP;CC;CC;MF;CC;CC;BP;MF;CC;MF;CC;MF;CC;CC;CC;CC;BP;CC;CC;MF;BP;MF;BP;MF;MF;MF;MF;BP;CC;CC;CC;	proteolysis involved in protein catabolic process;metalloexopeptidase activity;negative regulation of programmed cell death;cytoplasm;metalloaminopeptidase activity;hydrolase activity;negative regulation of transcription by RNA polymerase II;extracellular region;Golgi apparatus;dipeptidase activity;extracellular exosome;food vacuole;hemoglobin catabolic process;transition metal ion binding;side o…	-	-	-	YALI0E19184p [Yarrowia lipolytica CLIB122]	PF16189.9	Creatinase/Prolidase N-terminal domain	Probable Xaa-Pro aminopeptidase P OS=Neurospora crassa (strain ATCC 24698 / 74-OR23-1A / CBS 708.71 / DSM 1257 / FGSC 987) OX=367110 GN=ampp PE=3 SV=2	3RSEP	E	Belongs to the peptidase M24B family	COG0006	Xaa-Pro aminopeptidase	E	Amino acid transport and metabolism	KOG2413	[E]	Amino acid transport and metabolism;	Xaa-Pro aminopeptidase	row-287
gene-YALI0_F13761g	YALI0_F13761g	6.07065	-1.4656	6.39894e-125	1.32075e-123	down	43.6213	45.0148	43.3717	97.1505	101.533	99.5522	2006	1944	2132	4370	4448	4090	-	-	-	-	-	-	YALI0F13761p [Yarrowia lipolytica CLIB122]	PF11951.12	Fungal specific transcription factor domain	-	-	-	-	-	-	-	-	-	-	-	-	row-288
gene-YALI0_D10593g	YALI0_D10593g	5.7206	1.94465	2.19612e-123	4.51718e-122	up	108.173	109.603	117.295	23.0188	22.1617	26.0558	4608	4384	5342	960	900	992	GO:0019298;GO:0005737;GO:0005524;GO:0047046;GO:0050319;GO:0006103;GO:0006099;GO:0006108;GO:0005975;GO:0004450;GO:0008652;GO:0009098;GO:0046553;GO:0050661;GO:0009097;GO:0005758;GO:0051287;GO:0005759;GO:0003723;GO:0042645;GO:0006097;GO:0000287;GO:0009507;GO:0005829;GO:0009085;GO:0009027;GO:0043209;GO:0003862;GO:0005739;GO:0033708;GO:0005886;GO:0005962;GO:0019878;GO:0008270;GO:0006102;GO:0006537;GO:…	BP;CC;MF;MF;MF;BP;BP;BP;BP;MF;BP;BP;MF;MF;BP;CC;MF;CC;MF;CC;BP;MF;CC;CC;BP;MF;CC;MF;CC;MF;CC;CC;BP;MF;BP;BP;MF;MF;BP;MF;CC;MF;	coenzyme B biosynthetic process;cytoplasm;ATP binding;homoisocitrate dehydrogenase activity;tartrate decarboxylase activity;2-oxoglutarate metabolic process;tricarboxylic acid cycle;malate metabolic process;carbohydrate metabolic process;isocitrate dehydrogenase (NADP+) activity;amino acid biosynthetic process;L-leucine biosynthetic process;D-malate dehydrogenase (decarboxylating) (NAD+) activity…	-	ko01230;ko01100;ko00300;ko01210	Biosynthesis of amino acids;Metabolic pathways;Lysine biosynthesis;2-Oxocarboxylic acid metabolism	YALI0D10593p [Yarrowia lipolytica CLIB122]	PF00180.24	Isocitrate/isopropylmalate dehydrogenase	Homoisocitrate dehydrogenase, mitochondrial OS=Saccharomyces cerevisiae (strain ATCC 204508 / S288c) OX=559292 GN=LYS12 PE=1 SV=1	3RT3U	E	to Saccharomyces cerevisiae LYS12 (YIL094C)	COG0473	Isocitrate/isopropylmalate dehydrogenase	CE	-	KOG0785	[E]	Amino acid transport and metabolism;	Isocitrate dehydrogenase, alpha subunit	row-289
gene-YALI0_F24739g	YALI0_F24739g	8.55428	1.9544	6.17064e-123	1.26488e-121	up	822.136	824.772	808.609	202.074	155.798	160.054	24397	22985	25656	5868	4407	4245	GO:0045202;GO:0140236;GO:0005737;GO:0140242;GO:0019843;GO:0005773;GO:0031090;GO:0098794;GO:1990932;GO:0005654;GO:0014069;GO:0002181;GO:0005730;GO:0042788;GO:0003735;GO:0003723;GO:0022625;GO:0098793;GO:0005829;GO:0000325;GO:0005840;GO:0043231;GO:0005925;GO:0005739;GO:0003729;GO:0016740;GO:1990904;GO:0015934;GO:0005886;GO:1990090;GO:0031012;GO:0022626;GO:0016020;GO:0006412;GO:0005634;	CC;BP;CC;BP;MF;CC;CC;CC;MF;CC;CC;BP;CC;CC;MF;MF;CC;CC;CC;CC;CC;CC;CC;CC;MF;MF;CC;CC;CC;BP;CC;CC;CC;BP;CC;	synapse;translation at presynapse;cytoplasm;translation at postsynapse;rRNA binding;vacuole;organelle membrane;postsynapse;5.8S rRNA binding;nucleoplasm;postsynaptic density;cytoplasmic translation;nucleolus;obsolete polysomal ribosome;structural constituent of ribosome;RNA binding;cytosolic large ribosomal subunit;presynapse;cytosol;plant-type vacuole;ribosome;intracellular membrane-bounded orga…	-	ko03010	Ribosome	60S ribosomal protein L2 [Yarrowia lipolytica CLIB122]	PF03947.22	Ribosomal Proteins L2, C-terminal domain	Large ribosomal subunit protein uL2 OS=Candida albicans (strain SC5314 / ATCC MYA-2876) OX=237561 GN=RPL2 PE=1 SV=1	3RTA6	J	to Saccharomyces cerevisiae RPL2A (YFR031C-A) and RPL2B (YIL018W)	COG0090	Ribosomal protein L2	J	Translation, ribosomal structure and biogenesis	KOG2309	[J]	Translation, ribosomal structure and biogenesis;	60s ribosomal protein L2/L8	row-290
gene-YALI0_B00660g	YALI0_B00660g	4.47899	-2.3756	2.4143e-122	4.93195e-121	down	9.4508	9.91799	11.2677	42.0093	43.1918	45.2272	377	371	480	1636	1639	1609	GO:0014032;GO:0045586;GO:0030447;GO:0061052;GO:0010467;GO:0042826;GO:0032331;GO:0031290;GO:0001161;GO:0001701;GO:0007219;GO:0060136;GO:0002903;GO:0045739;GO:0001708;GO:0071363;GO:1900189;GO:0003337;GO:0060216;GO:0045815;GO:0001947;GO:0042803;GO:0014018;GO:0070986;GO:0090190;GO:0000977;GO:0043425;GO:0001222;GO:0010839;GO:0005737;GO:0071425;GO:0030326;GO:0072326;GO:0000976;GO:0044319;GO:0017053;GO:…	BP;BP;BP;BP;BP;MF;BP;BP;MF;BP;BP;BP;BP;BP;BP;BP;BP;BP;BP;BP;BP;MF;BP;BP;BP;MF;MF;MF;BP;CC;BP;BP;BP;MF;BP;CC;BP;BP;BP;BP;CC;BP;BP;MF;BP;BP;BP;BP;CC;BP;BP;BP;BP;BP;BP;BP;BP;BP;BP;BP;BP;BP;BP;BP;BP;BP;BP;BP;BP;BP;BP;BP;BP;BP;BP;BP;BP;BP;BP;BP;MF;BP;BP;BP;BP;BP;BP;BP;BP;BP;BP;CC;BP;BP;BP;BP;BP;BP;CC;BP;BP;BP;BP;BP;BP;BP;BP;MF;BP;BP;BP;BP;BP;BP;BP;BP;BP;BP;BP;BP;BP;BP;BP;BP;BP;BP;BP;BP;MF;BP;BP;BP;CC;…	neural crest cell development;regulation of gamma-delta T cell differentiation;filamentous growth;negative regulation of cell growth involved in cardiac muscle cell development;gene expression;histone deacetylase binding;negative regulation of chondrocyte differentiation;retinal ganglion cell axon guidance;intronic transcription regulatory region sequence-specific DNA binding;in utero embryonic d…	-	-	-	YALI0B00660p [Yarrowia lipolytica CLIB122]	PF00096.30	Zinc finger, C2H2 type	Zinc finger protein C25B8.19c OS=Schizosaccharomyces pombe (strain 972 / ATCC 24843) OX=284812 GN=SPAC25B8.19c PE=4 SV=2	3RVMH	S	Zinc finger, C2H2 type	-	-	-	-	KOG1720	[V]	Defense mechanisms;	Protein tyrosine phosphatase CDC14	row-291
gene-YALI0_D05511g	YALI0_D05511g	6.88675	1.8061	2.79553e-122	5.69123e-121	up	249.82	229.141	248.576	61.9281	51.3442	56.8673	9710	8365	10331	2356	1902	1976	GO:0006401;GO:0005737;GO:0071028;GO:0006396;GO:0030307;GO:0031090;GO:0008143;GO:0005654;GO:0101019;GO:0000467;GO:0034475;GO:0005730;GO:0000175;GO:0003723;GO:0071034;GO:0070478;GO:0060149;GO:0070481;GO:0071042;GO:0071035;GO:0000178;GO:0005829;GO:0070651;GO:0006364;GO:0000176;GO:0071038;GO:0000785;GO:0008312;GO:0000460;GO:0034427;GO:0000177;GO:0071051;GO:0043928;GO:0005634;	BP;CC;BP;BP;BP;CC;MF;CC;CC;BP;BP;CC;MF;MF;BP;BP;BP;BP;BP;BP;CC;CC;BP;BP;CC;BP;CC;MF;BP;BP;CC;BP;BP;CC;	RNA catabolic process;cytoplasm;nuclear mRNA surveillance;RNA processing;positive regulation of cell growth;organelle membrane;poly(A) binding;nucleoplasm;nucleolar exosome (RNase complex);exonucleolytic trimming to generate mature 3'-end of 5.8S rRNA from tricistronic rRNA transcript (SSU-rRNA, 5.8S rRNA, LSU-rRNA);U4 snRNA 3'-end processing;nucleolus;3'-5'-RNA exonuclease activity;RNA binding;C…	-	ko03018	RNA degradation	YALI0D05511p [Yarrowia lipolytica CLIB122]	PF21266.1	RRP4, S1 domain	Exosome complex component RRP4 OS=Saccharomyces cerevisiae (strain ATCC 204508 / S288c) OX=559292 GN=RRP4 PE=1 SV=1	3RTHX	J	to Saccharomyces cerevisiae RRP4 (YHR069C)	COG1097	Exosome complex RNA-binding protein Rrp4, contains S1 and KH domains	U	Intracellular trafficking, secretion, and vesicular transport	KOG3013	[A]	RNA processing and modification;	Exosomal 3'-5' exoribonuclease complex, subunit Rrp4	row-292
gene-YALI0_B21142g	YALI0_B21142g	3.61182	2.93672	5.69145e-122	1.15474e-120	up	31.5822	36.9413	29.5676	3.16	4.17983	3.10047	2026	2225	2028	199	256	178	GO:0000329;GO:0005737;GO:0003333;GO:0031928;GO:0033228;GO:0030476;GO:0015606;GO:0015847;GO:0005794;GO:0000297;GO:1902047;GO:0008028;GO:0010509;GO:0031927;GO:0071944;GO:1902600;GO:0005628;GO:0071934;GO:0015203;GO:0015837;GO:0015833;GO:0032153;GO:1990961;GO:0046898;GO:0001765;GO:0140115;GO:1903092;GO:0015746;GO:1903091;GO:0005275;GO:0140872;GO:0015031;GO:0055085;GO:0005783;GO:0042910;GO:0015903;GO:…	CC;CC;BP;MF;BP;BP;MF;BP;CC;MF;BP;MF;BP;MF;CC;BP;CC;BP;MF;BP;BP;CC;BP;BP;BP;BP;BP;BP;BP;MF;BP;BP;BP;CC;MF;BP;MF;MF;BP;MF;BP;BP;CC;BP;CC;BP;MF;BP;BP;BP;MF;BP;MF;MF;CC;MF;CC;MF;BP;BP;MF;MF;BP;BP;BP;MF;BP;MF;BP;CC;CC;CC;CC;CC;BP;	fungal-type vacuole membrane;cytoplasm;amino acid transmembrane transport;pyridoxine transmembrane transporter activity;cysteine export across plasma membrane;ascospore wall assembly;spermidine transmembrane transporter activity;putrescine transport;Golgi apparatus;spermine transmembrane transporter activity;polyamine transmembrane transport;monocarboxylic acid transmembrane transporter activity;…	-	-	-	YALI0B21142p [Yarrowia lipolytica CLIB122]	PF07690.20	Major Facilitator Superfamily	Polyamine transporter 3 OS=Saccharomyces cerevisiae (strain ATCC 204508 / S288c) OX=559292 GN=TPO3 PE=1 SV=1	3RS40	S	to Saccharomyces cerevisiae TPO2 (YGR138C) and TPO3 (YPR156C)	COG2814	Predicted arabinose efflux permease AraJ, MFS family	G	Carbohydrate transport and metabolism	KOG0255	[R]	General function prediction only;	Synaptic vesicle transporter SVOP and related transporters (major facilitator superfamily)	row-293
gene-YALI0_B05368g	YALI0_B05368g	7.42169	1.20307	6.06062e-122	1.22548e-120	up	290.385	286.472	280.67	98.6441	105.548	100.415	19363	17940	20011	6436	6708	5984	GO:0005737;GO:0005524;GO:0035167;GO:0006139;GO:0006207;GO:0030903;GO:0042100;GO:0003883;GO:0009410;GO:0006541;GO:0019856;GO:0006220;GO:0005829;GO:0008654;GO:0004359;GO:0044210;GO:0005739;GO:0006241;GO:0042098;GO:0046872;GO:0000324;GO:0016020;GO:0042802;GO:0097268;	CC;MF;BP;BP;BP;BP;BP;MF;BP;BP;BP;BP;CC;BP;MF;BP;CC;BP;BP;MF;CC;CC;MF;CC;	cytoplasm;ATP binding;larval lymph gland hemopoiesis;nucleobase-containing compound metabolic process;'de novo' pyrimidine nucleobase biosynthetic process;notochord development;B cell proliferation;CTP synthase activity;response to xenobiotic stimulus;glutamine metabolic process;pyrimidine nucleobase biosynthetic process;pyrimidine nucleotide metabolic process;cytosol;phospholipid biosynthetic pr…	-	ko00240;ko01100	Pyrimidine metabolism;Metabolic pathways	YALI0B05368p [Yarrowia lipolytica CLIB122]	PF06418.18	CTP synthase N-terminus	CTP synthase OS=Eremothecium gossypii (strain ATCC 10895 / CBS 109.51 / FGSC 9923 / NRRL Y-1056) OX=284811 GN=URA7 PE=3 SV=1	3RSX2	F	Catalyzes the ATP-dependent amination of UTP to CTP with either L-glutamine or ammonia as the source of nitrogen	COG0504	CTP synthase (UTP-ammonia lyase)	F	Nucleotide transport and metabolism	KOG2387	[F]	Nucleotide transport and metabolism;	CTP synthase (UTP-ammonia lyase)	row-294
gene-YALI0_F00528g	YALI0_F00528g	8.65229	-1.56596	7.39292e-122	1.48982e-120	down	240.11	280.589	253.873	596.302	635.775	643.543	4723	5183	5339	11475	11917	11311	-	-	-	-	-	-	YALI0F00528p [Yarrowia lipolytica CLIB122]	PF12223.12	Protein of unknown function (DUF3602)	-	-	-	-	-	-	-	-	-	-	-	-	row-295
gene-YALI0_E22979g	YALI0_E22979g	6.31415	1.3421	8.42667e-122	1.69243e-120	up	143.856	135.914	134.575	45.1706	43.4635	44.9782	9944	8823	9947	3056	2864	2779	GO:0005739;GO:0016740;GO:0002161;GO:0000287;GO:0005737;GO:0005524;GO:0002181;GO:0005829;GO:0006432;GO:0004826;GO:0003723;GO:0009328;GO:0016020;GO:0000049;GO:0006412;GO:0005634;GO:0051290;	CC;MF;MF;MF;CC;MF;BP;CC;BP;MF;MF;CC;CC;MF;BP;CC;BP;	mitochondrion;transferase activity;aminoacyl-tRNA editing activity;magnesium ion binding;cytoplasm;ATP binding;cytoplasmic translation;cytosol;phenylalanyl-tRNA aminoacylation;phenylalanine-tRNA ligase activity;RNA binding;phenylalanine-tRNA ligase complex;membrane;tRNA binding;translation;nucleus;protein heterotetramerization;	-	ko00970	Aminoacyl-tRNA biosynthesis	YALI0E22979p [Yarrowia lipolytica CLIB122]	PF17759.5	Phenylalanyl tRNA synthetase beta chain CLM domain	Phenylalanine--tRNA ligase beta subunit OS=Candida albicans OX=5476 GN=FRS1 PE=2 SV=3	3RSJ1	J	Phenylalanyl-tRNA synthetase	COG0072	Phenylalanyl-tRNA synthetase beta subunit	J	Translation, ribosomal structure and biogenesis	KOG2472	[J]	Translation, ribosomal structure and biogenesis;	Phenylalanyl-tRNA synthetase beta subunit	row-296
gene-YALI0_C16731g	YALI0_C16731g	6.66477	-1.92877	2.43815e-121	4.88039e-120	down	58.3725	61.2843	51.1719	173.862	180.62	177.041	816	804	765	2376	2404	2210	GO:0005739;GO:0005758;GO:0005743;GO:0033617;	CC;CC;CC;BP;	mitochondrion;mitochondrial intermembrane space;mitochondrial inner membrane;mitochondrial cytochrome c oxidase assembly;	-	-	-	YALI0C16731p [Yarrowia lipolytica CLIB122]	PF10203.13	Cytochrome c oxidase assembly protein PET191	Mitochondrial protein PET191 OS=Saccharomyces cerevisiae (strain ATCC 204508 / S288c) OX=559292 GN=PET191 PE=1 SV=1	3RUR8	O	to Saccharomyces cerevisiae PET191 (YJR034W)	-	-	-	-	KOG4114	[O]	Posttranslational modification, protein turnover, chaperones;	Cytochrome c oxidase assembly protein PET191	row-297
gene-YALI0_C22394g	YALI0_C22394g	11.903	-1.17469	2.88735e-121	5.76021e-120	down	2772.65	2885.03	2797.57	5342.5	5041.99	5225.11	19682	19233	21234	37108	34111	33148	-	-	-	-	-	-	YALI0C22394p [Yarrowia lipolytica CLIB122]	-	-	-	-	-	-	-	-	-	-	-	-	-	-	row-298
gene-YALI0_C00891g	YALI0_C00891g	8.5117	-1.25258	4.7671e-121	9.47857e-120	down	263.872	251.245	267.087	490.736	518.052	516.117	20359	18205	22034	37047	38093	35587	GO:0055075;GO:0015630;GO:0005813;GO:0005615;GO:0030447;GO:0009411;GO:0051117;GO:0030010;GO:0005940;GO:0050773;GO:0042826;GO:0000794;GO:0006887;GO:0061066;GO:0008140;GO:0098794;GO:0031588;GO:0043462;GO:0007269;GO:0007163;GO:0000077;GO:0045721;GO:0098978;GO:2000221;GO:0097427;GO:0030587;GO:0031625;GO:0032007;GO:0010119;GO:0010167;GO:0045806;GO:0031514;GO:0005816;GO:0007584;GO:0044818;GO:0046602;GO:…	BP;CC;CC;CC;BP;BP;MF;BP;CC;BP;MF;CC;BP;BP;MF;CC;CC;BP;BP;BP;BP;BP;CC;BP;CC;BP;MF;BP;BP;BP;BP;CC;CC;BP;BP;BP;MF;MF;BP;BP;CC;BP;BP;BP;MF;CC;BP;MF;BP;CC;BP;MF;CC;CC;BP;BP;MF;BP;MF;CC;BP;BP;CC;CC;MF;CC;BP;BP;CC;MF;BP;BP;BP;BP;MF;CC;BP;CC;CC;MF;BP;BP;BP;MF;BP;BP;BP;BP;BP;BP;BP;CC;BP;CC;BP;CC;BP;BP;BP;CC;BP;BP;BP;BP;BP;BP;BP;BP;CC;BP;BP;BP;BP;MF;BP;BP;MF;MF;MF;BP;BP;BP;CC;BP;MF;BP;BP;BP;BP;BP;BP;CC;CC;…	potassium ion homeostasis;microtubule cytoskeleton;centrosome;extracellular space;filamentous growth;response to UV;ATPase binding;establishment of cell polarity;septin ring;regulation of dendrite development;histone deacetylase binding;condensed nuclear chromosome;exocytosis;positive regulation of dauer larval development;cAMP response element binding protein binding;postsynapse;nucleotide-activ…	-	-	-	YALI0C00891p [Yarrowia lipolytica CLIB122]	PF00069.29	Protein kinase domain	Serine/threonine-protein kinase hal4 OS=Schizosaccharomyces pombe (strain 972 / ATCC 24843) OX=284812 GN=hal4 PE=1 SV=1	3RR0T	D	to Saccharomyces cerevisiae SAT4 (YCR008W)	COG2815	PASTA domain, binds beta-lactams	M	Cell wall/membrane/envelope biogenesis	KOG0590	[D]	Cell cycle control, cell division, chromosome partitioning;	Checkpoint kinase and related serine/threonine protein kinases	row-299
gene-YALI0_C18645g	YALI0_C18645g	5.01157	-1.67096	8.13723e-121	1.61258e-119	down	18.7383	18.5631	20.6109	52.3275	50.3146	48.3388	2127	1978	2501	5810	5441	4902	GO:0045944;GO:0006559;GO:0003677;GO:0008270;GO:0000981;GO:0006572;GO:0043565;GO:0006569;GO:0005634;GO:0009074;GO:0009083;	BP;BP;MF;MF;MF;BP;MF;BP;CC;BP;BP;	positive regulation of transcription by RNA polymerase II;L-phenylalanine catabolic process;DNA binding;zinc ion binding;DNA-binding transcription factor activity, RNA polymerase II-specific;tyrosine catabolic process;sequence-specific DNA binding;tryptophan catabolic process;nucleus;aromatic amino acid family catabolic process;branched-chain amino acid catabolic process;	-	-	-	YALI0C18645p [Yarrowia lipolytica CLIB122]	PF00172.22	Fungal Zn(2)-Cys(6) binuclear cluster domain	Transcriptional activator ARO80 OS=Saccharomyces cerevisiae (strain ATCC 204508 / S288c) OX=559292 GN=ARO80 PE=1 SV=1	3RRD2	K	to Saccharomyces cerevisiae ARO80 (YDR421W)	-	-	-	-	-	-	-	-	row-300
[truncated: 5,664 more rows]

## Sheet: Sheet2
Po1fX-vs-Po1fX-Scp1delGTC-all.gene
GeneID	Symbol	fpkmMean	log2FoldChange	pvalue	padj	regulated	Po1fX-Scp1delGTC_1 (FPKM)	Po1fX-Scp1delGTC_2 (FPKM)	Po1fX-Scp1delGTC_3 (FPKM)	po1fX_1 (FPKM)	po1fX_2 (FPKM)	po1fX_3 (FPKM)	Po1fX-Scp1delGTC_1 (Count)	Po1fX-Scp1delGTC_2 (Count)	Po1fX-Scp1delGTC_3 (Count)	po1fX_1 (Count)	po1fX_2 (Count)	po1fX_3 (Count)	go_id	go_class	go_description	KO_id	pathway_id	pathway_description	nr	pfam_id	pfam_description	swiss	eggNOG_group	eggNOG_class	eggNOG_function	COGID	COGName	COGFunctionalCategory	COGFunctionalCategoryDescription	KOGName	KOGFuncCode	KOGFuncCategories	KOGFuncDescription	key
gene-YALI0_C15004g	YALI0_C15004g	6.64449	4.22884	0	0	up	384.534	471.337	477.782	23.4076	20.038	21.3955	7757	8735	9317	486	405	405	-	-	-	-	-	-	YALI0C15004p [Yarrowia lipolytica CLIB122]	-	-	-	-	-	-	-	-	-	-	-	-	-	-	row-0
[truncated: 5,971 more rows]

## Sheet: Sheet3
Po1fX-vs-Po1fX-Rho1G156S-all.gene
[truncated: 5,953 more rows]

## Sheet: Sheet4
Venn diagram analysis indicated 66 common genes of overlapping groups between Po1fX and mutant strains
Union	GeneNum	Genes
Po1fX vs Po1fX-Rho1G156S	18	YALI0_B06248g;YALI0_B17160g;YALI0_E22506g;YALI0_C08074g;YALI0_B17996g;YALI0_B02090g;YALI0_D17710g;MSTRG.5059.13;YALI0_C21296g;YALI0_A11605g;YALI0_D09823g;YALI0_A11737g;YALI0_D12232g;YALI0_E23001g;YALI0_E05709g;YALI0_E10417g;YALI0_C06424g;YALI0_C00385g
[truncated: 6 more rows]

## Sheet: Sheet5
Gene Ontology (GO) enrichment analysis of the 66 shared genes between Po1fX and mutant strains
[truncated: 1,919 more rows]
