# Supplementary material for: Xylose Metabolism Perturbation in Yarrowia lipolytica for Efficient Succinic Acid Bioproduction from Lignocellulosic Biomass
Source: Adv Sci (Weinh). 2025 Aug 19;12(42):e07999. doi: 10.1002/advs.202507999 (PMC12622525; doi:10.1002/advs.202507999)
Supplement: Supplementary file 4 — Supplementary Table 5 [file ADVS-12-e07999-s004.xlsx]

## Sheet: Sheet1
Total differently expressed genes with log2 fold change ≥ 1 and q-value ≤ 0.05
gene_id	BaseMean_DESeq2	BaseMean_control_A	BaseMean_case_B	FoldChange	log2FoldChange	p-value	q-value	Regulation	Expression_EX413_4	Expression_EX413_5	Expression_EX413_6	Expression_Hi-SA0-X4_1	Expression_Hi-SA0-X4_2	Expression_Hi-SA0-X4_3	gene_Dbxref	description	coding_type	GO_id	GO_term	pathway	pathway_description
YALI0_A00154g	3259.54	5680.08	838.997	0.147689	-2.75936	2.91821e-180	2.01613e-178	Down	18.4974	17.8467	22.7953	121.025	110.401	131.89			protein_coding
YALI0_A00176g	49.0327	67.4782	30.5872	0.452799	-1.14306	0.00748589	0.012343	Down	0.15369	0.391621	0.376272	0.524472	0.475109	0.845376			protein_coding
YALI0_A00198g	290.896	494.067	87.7257	0.177417	-2.49479	9.38754e-39	9.26523e-38	Down	2.1042	3.47701	3.20224	16.0214	15.8001	13.1043			protein_coding
YALI0_A00369g	381.245	516.503	245.987	0.476263	-1.07017	2.90184e-13	1.1431e-12	Down	8.93569	6.83863	8.13658	14.1309	16.2527	15.1607			protein_coding
YALI0_A00374g	24.8768	38.5242	11.2293	0.291356	-1.77915	0.00394558	0.0067591	Down	0.343788	0.175203	0.489181	0.724188	0.555694	1.85638			protein_coding
YALI0_A00396g	25391	36260.8	14521.2	0.400467	-1.32025	1.19873e-165	7.31692e-164	Down	246.748	253.346	239.281	566.569	572.708	534.98			protein_coding
YALI0_A00572g	20.597	31.2201	9.97386	0.318889	-1.64888	0.00638185	0.0106229	Down	0.105271	0.232478	0.211471	0.337065	0.476445	0.746609			protein_coding
YALI0_A00935g	68.0004	27.6062	108.395	3.92874	1.97407	2.9766e-09	9.02745e-09	Up	8.65308	7.41473	9.99876	2.09053	1.63384	2.29581			protein_coding
YALI0_A00957g	794.516	477.381	1111.65	2.32845	1.21937	7.97133e-29	6.11914e-28	Up	61.3165	66.5894	61.7504	25.0187	27.3126	21.5686	yjaB	Peptidyl-lysine N-acetyltransferase YjaB	protein_coding	GO:0016746	transferase activity, transferring acyl groups
YALI0_A01023g	394.618	43.7404	745.496	17.0629	4.09279	4.38287e-19	2.31361e-18	Up	6.13573	5.63463	6.02549	0.491401	0.316679	0.139537	yloB	Calcium-transporting ATPase	protein_coding	GO:0016021,GO:0005886,GO:0005524,GO:0005388,GO:0046872,GO:0008553	integral component of membrane|plasma membrane|ATP binding|calcium-transporting ATPase activity|metal ion binding|proton-exporting ATPase activity, phosphorylative mechanism
YALI0_A01397g	1586.11	1042.29	2129.93	2.04341	1.03098	4.92875e-30	3.91251e-29	Up	19.5427	19.0393	19.7777	8.18776	7.99715	9.70297			protein_coding
YALI0_A01441g	166.761	234.105	99.4177	0.424989	-1.2345	7.08189e-08	1.93414e-07	Down	3.23129	1.81141	2.17914	5.3909	5.14839	4.86615	yfhM	AB hydrolase superfamily protein YfhM	protein_coding	GO:0016787	hydrolase activity	yli00590,yli04146	Arachidonic acid metabolism|Peroxisome
YALI0_A01716g	12.4758	24.6293	0.322372	0.0139788	-6.16062	8.42181e-06	1.92538e-05	Down	0	0.0159376	0	0.173916	0.379123	0.544413			protein_coding
YALI0_A01760g	178.939	112.619	245.258	2.17952	1.12401	3.22713e-06	7.63317e-06	Up	6.15961	5.22202	3.44994	2.27005	1.58184	2.30118	tilS	tRNA(Ile)-lysidine synthase	protein_coding	GO:0005737,GO:0005524,GO:0016879,GO:0006400	cytoplasm|ATP binding|ligase activity, forming carbon-nitrogen bonds|tRNA modification
YALI0_A02244g	339.606	209.629	469.584	2.23822	1.16235	1.47434e-10	4.91213e-10	Up	7.22295	6.56176	7.28347	2.00623	3.00414	3.52035	nrgA	Ammonium transporter	protein_coding	GO:0016021,GO:0005886,GO:0008519	integral component of membrane|plasma membrane|ammonium transmembrane transporter activity
YALI0_A02673g	12060.9	16385.9	7735.79	0.472104	-1.08282	1.12515e-63	1.93803e-62	Down	255.629	255.544	249.468	513.525	513.667	434.321		Uncharacterized methyltransferase MT3445	protein_coding	GO:0008168	methyltransferase activity
YALI0_A02893g	651.058	244.924	1057.19	4.31622	2.10977	7.39407e-76	1.5652e-74	Up	17.0852	16.1304	17.2063	3.54401	3.70833	3.34579			protein_coding
YALI0_A03135g	505.114	797.514	212.714	0.266613	-1.90718	1.18003e-48	1.49573e-47	Down	3.00683	3.67765	3.3674	10.6865	11.7957	11.7046	yhdG	Uncharacterized amino acid permease YhdG	protein_coding	GO:0016021,GO:0005886,GO:0022857	integral component of membrane|plasma membrane|transmembrane transporter activity
YALI0_A03179g	18.41	0.341744	36.4783	98.5032	6.6221	4.88794e-07	1.24314e-06	Up	1.57994	1.83505	0.811903	0	0	0.0355347			protein_coding
YALI0_A03817g	4567.63	1279.61	7855.66	6.1387	2.61793	0	0	Up	313.105	315.569	330.087	46.096	47.189	48.3716			protein_coding
YALI0_A03861g	1198.04	798.181	1597.9	2.00152	1.00109	8.03289e-30	6.36055e-29	Up	22.1124	20.6544	22.145	9.27783	10.4156	9.72406			protein_coding
YALI0_A04631g	108.166	179.459	36.8741	0.205494	-2.28283	8.67057e-17	4.13282e-16	Down	0.70031	0.499652	0.826492	3.27494	2.80162	2.87846			protein_coding
YALI0_A05137g	2362.36	3154.9	1569.81	0.49763	-1.00686	3.97797e-38	3.84761e-37	Down	133.395	118.402	126.138	242.27	235.719	210.918			protein_coding
YALI0_A05203g	90.8294	51.5507	130.108	2.52716	1.33752	4.49494e-06	1.0486e-05	Up	1.73055	1.2959	1.78548	0.702296	0.445274	0.580655			protein_coding
YALI0_A05665g	94.097	46.9168	141.277	3.01348	1.59143	1.35515e-07	3.61011e-07	Up	3.24125	2.12976	1.95002	0.831798	0.813791	0.556924			protein_coding
YALI0_A05885g	249.516	350.161	148.87	0.425188	-1.23383	3.16091e-12	1.16692e-11	Down	3.77675	3.37098	2.85041	6.27826	7.28422	7.73851			protein_coding
YALI0_A06457g	158.155	91.6576	224.653	2.45359	1.29489	4.33183e-07	1.10889e-06	Up	14.5606	11.9685	10.3789	5.96288	4.85896	2.82648			protein_coding
YALI0_A06699g	350.717	583.793	117.64	0.201372	-2.31206	5.73897e-34	5.07467e-33	Down	6.61504	10.0369	11.0988	45.6799	45.5644	33.9506			protein_coding			yli04011	MAPK signaling pathway - yeast
YALI0_A06721g	25.484	43.936	7.03195	0.160182	-2.64222	5.44498e-06	1.26087e-05	Down	0.526733	0.596523	0.176352	1.77529	2.49745	3.05649			protein_coding
YALI0_A06743g	1980.46	3073.53	887.38	0.288759	-1.79206	1.26702e-120	5.00991e-119	Down	34.4204	33.3688	32.0565	110.849	102.054	100.593	yfcG	Disulfide-bond oxidoreductase YfcG	protein_coding	GO:0015036,GO:0004601,GO:0006979	disulfide oxidoreductase activity|peroxidase activity|response to oxidative stress	yli00480	Glutathione metabolism
YALI0_A07249g	5.50057	1.37587	9.62527	6.98843	2.80497	0.0186837	0.0289821	Up	0.103137	0.128482	0.115101	0.011587	0.0111139	0.0221657			protein_coding
YALI0_A07645g	6.24872	10.8848	1.61268	0.147554	-2.76068	0.0272333	0.041128	Down	0.186219	0	0.748159	0.376578	2.70901	2.70144			protein_coding
YALI0_A07755g	83.6844	126.49	40.8786	0.322862	-1.63101	2.91591e-06	6.92569e-06	Down	0.845374	1.25933	2.05744	4.30673	4.69848	2.73575			protein_coding
YALI0_A08195g	44.1929	21.4103	66.9754	3.13093	1.64659	4.98942e-05	0.000106298	Up	3.48988	4.48497	2.69245	1.12508	0.833884	1.12505			protein_coding
YALI0_A08558g	123.961	166.54	81.3826	0.488774	-1.03276	6.97603e-05	0.000146389	Down	2.51095	1.64333	2.60166	4.59668	4.66532	3.2975			protein_coding
YALI0_A08624g	10.8993	2.04348	19.7551	9.61521	3.26532	0.00129588	0.00236837	Up	2.27943	0.31396	1.23756	0.062291	0.23899	0.0595807			protein_coding
YALI0_A09086g	167.017	241.023	93.0113	0.385957	-1.37349	2.30154e-09	7.04811e-09	Down	4.72921	7.11825	4.25296	14.1785	11.413	12.1789			protein_coding
YALI0_A09262g	20.6078	40.2707	0.944989	0.0238076	-5.39243	6.05555e-08	1.66032e-07	Down	0.0451025	0	0	0.516844	0.539482	0.668834	pstI	Aqualysin-1	protein_coding	GO:0005576,GO:0004252	extracellular region|serine-type endopeptidase activity
YALI0_A09383g	260.825	360.258	161.392	0.4478	-1.15907	4.0051e-11	1.37596e-10	Down	2.37019	2.87977	2.71172	4.76133	5.19106	6.16329	ttuB	Putative tartrate transporter	protein_coding	GO:0016021,GO:0005886,GO:0055085	integral component of membrane|plasma membrane|transmembrane transport
YALI0_A09537g	1642.53	1002.35	2282.7	2.27729	1.18732	1.24548e-30	1.00518e-29	Up	13.7891	13.189	13.3811	4.98675	4.70677	6.36332			protein_coding
YALI0_A09768g	12682.4	3219.6	22145.3	6.8786	2.78212	0	0	Up	549.102	631.707	612.495	81.2839	78.1898	77.0246	thi4	Thiamine thiazole synthase	protein_coding	GO:0005506,GO:0016829,GO:0009228,GO:0009229,GO:0052837	iron ion binding|lyase activity|thiamine biosynthetic process|thiamine diphosphate biosynthetic process|thiazole biosynthetic process	yli00730	Thiamine metabolism
YALI0_A10010g	7452.44	10082.2	4822.7	0.478345	-1.06388	5.59474e-71	1.08228e-69	Down	122.881	116.942	115.193	225.297	239.074	208.792			protein_coding			yli04146	Peroxisome
YALI0_A10527g	27.7027	16.6541	38.7513	2.33207	1.22161	0.0171836	0.0268206	Up	0.270812	0.30812	0.189771	0.133727	0.0549714	0.109636			protein_coding
YALI0_A10659g	49593.5	29093.6	70093.4	2.40925	1.26859	2.65648e-127	1.13614e-125	Up	1934.02	1978.22	2045.08	773.185	762.831	707.271			protein_coding
YALI0_A10703g	371.777	515.167	228.387	0.443369	-1.17342	2.13436e-12	7.96835e-12	Down	4.97391	5.40913	5.55341	11.6525	8.46327	12.4554			protein_coding
YALI0_A10967g	1596.01	863.619	2328.39	2.69671	1.4312	2.27372e-57	3.44454e-56	Up	130.735	122.944	125.946	46.3524	44.2083	37.1637			protein_coding
YALI0_A11011g	43.6989	20.9584	66.4393	3.1671	1.66316	0.000410607	0.000797493	Up	2.00591	2.70292	2.39038	0.412517	0.3627	1.24946			protein_coding
YALI0_A11198g	1316.34	801	1831.67	2.28643	1.19309	1.09624e-40	1.12616e-39	Up	20.6276	20.9684	21.9719	7.97208	8.14991	9.08831			protein_coding
YALI0_A11473g	2.43309	4.86619	0	0.0363817	-4.78064	0.026464	0.0400721	Down	0	0	0	0.0528109	0.0379909	0		Multidrug efflux ATP-binding/permease protein BCG_0231	protein_coding	GO:0016021,GO:0005886,GO:0005524,GO:0042626,GO:0046677	integral component of membrane|plasma membrane|ATP binding|ATPase activity, coupled to transmembrane movement of substances|response to antibiotic	yli02010	ABC transporters
YALI0_A12353g	2929.52	1222.32	4636.71	3.79378	1.92364	7.45826e-89	1.8756e-87	Up	100.122	113.705	109.775	26.1563	21.7719	29.3776		Formate dehydrogenase	protein_coding	GO:0005737,GO:0008863,GO:0051287,GO:0016616,GO:0042183	cytoplasm|formate dehydrogenase (NAD+) activity|NAD binding|oxidoreductase activity, acting on the CH-OH group of donors, NAD or NADP as acceptor|formate catabolic process	yli00630,yli00680	Glyoxylate and dicarboxylate metabolism|Methane metabolism
YALI0_A12573g	136.131	80.4956	191.767	2.38101	1.25157	1.86939e-08	5.32526e-08	Up	2.58248	2.93537	2.63461	0.95698	1.15394	0.993798	sapM	Phosphatidylinositol-3-phosphatase	protein_coding	GO:0005618,GO:0005576,GO:0044161,GO:0003993,GO:0004438,GO:0050189,GO:0050192,GO:0004805,GO:0006742,GO:0009405,GO:0046854	cell wall|extracellular region|host cell cytoplasmic vesicle|acid phosphatase activity|phosphatidylinositol-3-phosphatase activity|phosphoenolpyruvate phosphatase activity|phosphoglycerate phosphatase activity|trehalose-phosphatase activity|NADP catabolic process|pathogenesis|phosphatidylinositol phosphorylation	yli00730,yli00740	Thiamine metabolism|Riboflavin metabolism
YALI0_A13387g	9996.18	5177.21	14815.1	2.86173	1.51689	2.46495e-159	1.42176e-157	Up	217.689	230.541	227.126	73.0521	68.5502	72.398	asnB	Asparagine synthetase B [glutamine-hydrolyzing]	protein_coding	GO:0005737,GO:0005829,GO:0016597,GO:0004066,GO:0004071,GO:0005524,GO:0042802,GO:0006529,GO:0008652,GO:0009063,GO:0006541,GO:0070981	cytoplasm|cytosol|amino acid binding|asparagine synthase (glutamine-hydrolyzing) activity|aspartate-ammonia ligase activity|ATP binding|identical protein binding|asparagine biosynthetic process|cellular amino acid biosynthetic process|cellular amino acid catabolic process|glutamine metabolic process|L-asparagine biosynthetic process	yli00250	Alanine, aspartate and glutamate metabolism
YALI0_A13607g	5.50698	1.05362	9.96034	9.559	3.25686	0.012556	0.0200406	Up	0.651766	1.42352	0.841679	0.188289	0	0.0900481			protein_coding
YALI0_A14476g	1590.43	1056.29	2124.57	2.01177	1.00846	4.26939e-30	3.39339e-29	Up	50.5544	55.8569	48.6791	25.347	23.1865	21.3707			protein_coding
YALI0_A14883g	81.1273	26.349	135.906	5.17037	2.37027	8.10177e-12	2.92063e-11	Up	1.88887	1.61303	1.94848	0.40004	0.148531	0.40732			protein_coding
YALI0_A15103g	23212.2	39206.8	7217.65	0.184091	-2.44151	0	0	Down	113.899	109.801	111.302	537.387	568.706	544.359	lcfB	Long-chain-fatty-acid--CoA ligase	protein_coding	GO:0005524,GO:0102391,GO:0004467,GO:0006635	ATP binding|decanoate-CoA ligase activity|long-chain fatty acid-CoA ligase activity|fatty acid beta-oxidation	yli00130	Ubiquinone and other terpenoid-quinone biosynthesis
YALI0_A15169g	3.83404	0	7.66809	40.337	5.33403	0.00182781	0.00327298	Up	0.192998	0.125181	0.105736	0	0	0			protein_coding
YALI0_A15576g	8243.41	3951.63	12535.2	3.17218	1.66547	3.53709e-184	2.55606e-182	Up	162.259	171.776	170.407	47.8054	46.6728	49.7246	bcr	Bicyclomycin resistance protein	protein_coding	GO:0005887,GO:0005886,GO:0071916,GO:0015238,GO:0035442,GO:0006855,GO:0015031,GO:0046677	integral component of plasma membrane|plasma membrane|dipeptide transmembrane transporter activity|drug transmembrane transporter activity|dipeptide transmembrane transport|drug transmembrane transport|protein transport|response to antibiotic
YALI0_A15796g	39.9406	22.0674	57.8139	2.61983	1.38947	0.000798841	0.00150009	Up	0.416766	0.458771	0.636277	0.185416	0.177845	0.161226			protein_coding
YALI0_A15972g	34605.5	47637.7	21573.4	0.452864	-1.14285	5.06009e-128	2.19399e-126	Down	543.97	546.384	548.82	1123.4	1107.67	1051.82	fbp	Fructose-1,6-bisphosphatase class 1	protein_coding	GO:0005737,GO:0005829,GO:0042132,GO:0000287,GO:0030388,GO:0006002,GO:0006000,GO:0006094,GO:0005986	cytoplasm|cytosol|fructose 1,6-bisphosphate 1-phosphatase activity|magnesium ion binding|fructose 1,6-bisphosphate metabolic process|fructose 6-phosphate metabolic process|fructose metabolic process|gluconeogenesis|sucrose biosynthetic process	yli00010,yli00030,yli00051,yli00680	Glycolysis / Gluconeogenesis|Pentose phosphate pathway|Fructose and mannose metabolism|Methane metabolism
YALI0_A16313g	14.4812	6.5766	22.3857	3.41103	1.77021	0.0118545	0.0189787	Up	1.42086	0.965471	0.951416	0.335219	0.137799	0.412243			protein_coding
YALI0_A16379g	81607	136444	26770.2	0.196198	-2.34962	0	0	Down	627.866	645.916	695.461	2983.8	3108.94	3014.74	adh	Alcohol dehydrogenase	protein_coding	GO:0004022,GO:0008270	alcohol dehydrogenase (NAD) activity|zinc ion binding	yli00010,yli00071,yli00350,yli00620	Glycolysis / Gluconeogenesis|Fatty acid degradation|Tyrosine metabolism|Pyruvate metabolism
YALI0_A16698g	765.007	1100.71	429.307	0.389956	-1.35862	1.52736e-38	1.4934e-37	Down	9.62147	10.5455	9.48738	21.7446	24.4784	22.7317	mtnA	Methylthioribose-1-phosphate isomerase	protein_coding	GO:0046523,GO:0019509,GO:0019284	S-methyl-5-thioribose-1-phosphate isomerase activity|L-methionine salvage from methylthioadenosine|L-methionine salvage from S-adenosylmethionine	yli00270	Cysteine and methionine metabolism
YALI0_A17171g	1471.16	977.753	1964.57	2.00897	1.00646	4.37974e-24	2.8387e-23	Up	11.4477	11.6324	12.9157	4.98262	5.11852	6.14763		Uncharacterized ABC transporter ATP-binding protein TM_0288	protein_coding	GO:0016021,GO:0005886,GO:0005524,GO:0042626	integral component of membrane|plasma membrane|ATP binding|ATPase activity, coupled to transmembrane movement of substances
YALI0_A17578g	2879.83	1888.78	3870.88	2.04945	1.03524	4.81994e-53	6.74898e-52	Up	26.7056	26.2654	27.8104	11.9302	11.5977	12.2203			protein_coding
YALI0_A17919g	3764.93	5373.28	2156.57	0.401363	-1.31702	1.53199e-49	1.9859e-48	Down	39.5615	45.9144	33.855	93.3363	93.4473	82.6433			protein_coding
YALI0_A18040g	51.245	98.0236	4.4665	0.0457273	-4.4508	1.84612e-15	8.21411e-15	Down	0.316662	0	0.238543	5.08289	3.57013	2.41172			protein_coding
YALI0_A18271g	5319.32	2685.68	7952.96	2.96111	1.56614	6.43372e-131	2.90998e-129	Up	70.9777	68.1166	71.6377	20.618	20.9452	22.9656			protein_coding
YALI0_A19096g	679.631	984.841	374.421	0.38017	-1.39528	2.55988e-39	2.55866e-38	Down	10.1507	10.8514	9.72368	24.089	24.6744	24.5046	meh	Mesaconyl-C(4)-CoA hydratase	protein_coding	GO:0005739,GO:0019171,GO:0015977,GO:0006633	mitochondrion|3-hydroxyacyl-[acyl-carrier-protein] dehydratase activity|carbon fixation|fatty acid biosynthetic process
YALI0_A19250g	32.8019	47.3556	18.2482	0.385263	-1.37608	0.00424381	0.00722666	Down	0.765759	1.05367	0.384568	1.35498	2.11657	1.70334			protein_coding
YALI0_A19338g	5.79985	10.9697	0.629993	0.058067	-4.10614	0.00535205	0.00900652	Down	0.132155	0	0	0.334061	0.448589	1.2781			protein_coding
YALI0_A19536g	15206.2	24540.5	5871.87	0.239268	-2.0633	0	0	Down	141.089	138.951	150.715	547.027	539.157	546.908	yoxD	Uncharacterized oxidoreductase YoxD	protein_coding	GO:0016491	oxidoreductase activity
YALI0_A19558g	65.7389	42.0858	89.392	2.11999	1.08406	0.00395502	0.00677341	Up	0.89385	1.71582	1.57113	0.391641	0.866883	0.533085	yhdG	Uncharacterized amino acid permease YhdG	protein_coding	GO:0016021,GO:0005886,GO:0022857	integral component of membrane|plasma membrane|transmembrane transporter activity
YALI0_A19580g	703.816	465.243	942.389	2.02455	1.0176	1.92032e-15	8.53824e-15	Up	5.99151	6.50329	6.09354	2.23928	2.85974	3.22187	mdlB	Multidrug resistance-like ATP-binding protein MdlB	protein_coding	GO:0016021,GO:0005886,GO:0005524,GO:0008559	integral component of membrane|plasma membrane|ATP binding|xenobiotic transmembrane transporting ATPase activity	yli02010	ABC transporters
YALI0_A20130g	235.253	345.67	124.835	0.36109	-1.46957	8.70644e-15	3.75428e-14	Down	1.72663	2.55979	1.87613	5.53901	4.91704	5.00957		NADPH--cytochrome P450 reductase	protein_coding	GO:0005737,GO:0070330,GO:0010181,GO:0020037,GO:0042802,GO:0005506,GO:0003958,GO:0016712	cytoplasm|aromatase activity|FMN binding|heme binding|identical protein binding|iron ion binding|NADPH-hemoprotein reductase activity|oxidoreductase activity, acting on paired donors, with incorporation or reduction of molecular oxygen, reduced flavin or flavoprotein as one donor, and incorporation of one atom of oxygen
YALI0_A20152g	8349.13	15075.8	1622.49	0.107611	-3.21611	0	0	Down	15.6	17.5348	16.44	136.005	138.417	143.294	fusA	Elongation factor 2	protein_coding	GO:0005737,GO:0005525,GO:0003924,GO:0003746,GO:0006414	cytoplasm|GTP binding|GTPase activity|translation elongation factor activity|translational elongation
YALI0_A20273g	360.843	206.125	515.56	2.50198	1.32307	1.16586e-16	5.5277e-16	Up	7.58146	5.92752	5.59292	2.42828	2.4433	2.04937	copA	Copper resistance protein A homolog	protein_coding	GO:0042597,GO:0005507,GO:0016491	periplasmic space|copper ion binding|oxidoreductase activity
YALI0_A20350g	1044.26	1414.87	673.646	0.476095	-1.07068	2.50885e-24	1.64475e-23	Down	16.803	18.0987	16.9017	33.9549	36.5298	28.2434			protein_coding
YALI0_A20790g	2392.23	4185.81	598.642	0.143035	-2.80556	3.897e-271	5.32618e-269	Down	10.4021	9.94982	9.77282	67.7825	64.6889	58.5341			protein_coding
YALI0_A20900g	453.826	292.016	615.636	2.10754	1.07556	5.71127e-13	2.20965e-12	Up	8.7197	8.68645	8.05802	3.07186	3.3801	4.48998			protein_coding
YALI0_A21120g	538.998	762.423	315.573	0.413849	-1.27282	6.5596e-20	3.60492e-19	Down	9.6213	11.3565	9.81958	22.9085	25.9162	18.7			protein_coding
YALI0_A21351g	94.4373	170.969	17.9053	0.104855	-3.25353	1.29342e-24	8.61413e-24	Down	2.30158	1.21986	1.66444	13.6837	16.25	14.9581			protein_coding
YALI0_A21373g	2985.13	4236.53	1733.72	0.40924	-1.28898	7.50307e-74	1.52659e-72	Down	38.0654	37.3921	36.765	81.952	78.2064	88.401			protein_coding
YALI0_A21417g	21237.8	30088.4	12387.3	0.4117	-1.28034	4.55918e-121	1.81415e-119	Down	302.82	300.203	290.923	685.38	676.27	607.569	ltaA	L-allo-threonine aldolase	protein_coding	GO:0016829,GO:0006520	lyase activity|cellular amino acid metabolic process	yli00260	Glycine, serine and threonine metabolism
YALI0_A21439g	281.368	175.856	386.879	2.19765	1.13596	2.51251e-09	7.67175e-09	Up	8.8746	9.71709	8.14149	2.68753	4.72951	3.61158	tauD	Alpha-ketoglutarate-dependent taurine dioxygenase	protein_coding	GO:0005737,GO:0031418,GO:0046872,GO:0000907,GO:0000908,GO:0044273,GO:0006790	cytoplasm|L-ascorbic acid binding|metal ion binding|sulfonate dioxygenase activity|taurine dioxygenase activity|sulfur compound catabolic process|sulfur compound metabolic process
YALI0_B00132g	568.356	945.785	190.926	0.202022	-2.30742	1.35893e-57	2.07369e-56	Down	4.34588	3.15144	2.82951	15.9268	14.5768	15.7986			protein_coding
YALI0_B00264g	5959.97	8205.38	3714.55	0.452716	-1.14332	1.02077e-99	3.08539e-98	Down	125.263	120.05	117.212	243.897	241.764	240.368	yutI	Putative nitrogen fixation protein YutI	protein_coding	GO:0005506,GO:0051536,GO:0016226,GO:0009399	iron ion binding|iron-sulfur cluster binding|iron-sulfur cluster assembly|nitrogen fixation
YALI0_B00286g	1528.22	2186.46	869.982	0.397885	-1.32958	1.40283e-52	1.93412e-51	Down	12.3752	13.4629	12.7987	29.4964	27.2371	31.2871			protein_coding
YALI0_B00308g	694.016	1025.58	362.454	0.353467	-1.50035	7.68487e-44	8.73685e-43	Down	12.7165	13.1951	11.4558	33.0726	31.6586	31.0947			protein_coding
YALI0_B00374g	432.434	861.649	3.21839	0.00372142	-8.06993	1.90304e-64	3.34202e-63	Down	0.0210093	0.171309	0.0211019	19.2248	16.117	16.2548			protein_coding
YALI0_B00396g	13.9162	23.3352	4.49723	0.192439	-2.37753	0.00145417	0.00263774	Down	0.0423808	0.115191	0.0425677	0.257112	0.411022	0.273249	csbC	Probable metabolite transport protein CsbC	protein_coding	GO:0005887,GO:0005351	integral component of plasma membrane|carbohydrate:proton symporter activity
YALI0_B00440g	4.27011	8.54021	0	0.020696	-5.5945	0.00130211	0.002377	Down	0	0	0	0.0557893	0.160534	0.453576			protein_coding
YALI0_B00462g	6601.23	11214.2	1988.26	0.177297	-2.49576	5.65148e-289	8.66606e-287	Down	43.2971	47.6479	41.4465	233.299	237.14	206.685	mcr	Alpha-methylacyl-CoA racemase	protein_coding			yli04146	Peroxisome
YALI0_B00594g	6850.43	10053.1	3647.79	0.362842	-1.46258	5.66756e-137	2.74092e-135	Down	40.1519	38.5235	39.81	93.3257	100.267	102.545			protein_coding
YALI0_B00704g	14333.3	20055.7	8610.87	0.429351	-1.21977	1.22172e-137	5.95425e-136	Down	350.641	343.965	341.958	737.842	750.64	701.11	adk	Adenylate kinase	protein_coding	GO:0005737,GO:0004017,GO:0005524,GO:0044209	cytoplasm|adenylate kinase activity|ATP binding|AMP salvage	yli00230,yli00730	Purine metabolism|Thiamine metabolism
YALI0_B00726g	2572.53	3598.63	1546.43	0.429673	-1.21869	5.69129e-51	7.61301e-50	Down	35.2302	41.6363	37.9232	79.0987	87.8	75.4743	dys	Probable deoxyhypusine synthase	protein_coding	GO:0034038,GO:0008612	deoxyhypusine synthase activity|peptidyl-lysine modification to peptidyl-hypusine
YALI0_B00748g	4.56935	8.82371	0.314996	0.0389849	-4.68094	0.00532929	0.00897061	Down	0.0248292	0	0	0.0502104	0.409361	0.16809			protein_coding
YALI0_B00770g	7311.98	11671.5	2952.45	0.252971	-1.98296	1.12654e-224	1.16108e-222	Down	187.206	189.115	174.972	688.952	679.247	607.927			protein_coding
YALI0_B00792g	9350.68	13859.9	4841.43	0.349321	-1.51738	2.57265e-125	1.07114e-123	Down	302.221	311.583	283.719	822.63	799.674	707.48			protein_coding			yli00190	Oxidative phosphorylation
YALI0_B00814g	448.321	846.66	49.9827	0.0590461	-4.08202	8.68597e-130	3.84568e-128	Down	1.138	1.11773	0.997545	15.879	18.2005	15.8885			protein_coding
YALI0_B01650g	2574.44	4469.5	679.378	0.152047	-2.71741	4.35048e-202	3.59887e-200	Down	46.146	39.6108	35.8908	253.086	253.513	218.687			protein_coding
YALI0_B02024g	46.9148	84.2211	9.60847	0.114104	-3.13158	3.10202e-13	1.22042e-12	Down	0.40417	0.374499	0.332142	2.52628	3.17144	3.12705			protein_coding
YALI0_B02200g	78.9722	128.203	29.7409	0.232118	-2.10707	1.45481e-11	5.1587e-11	Down	1.03064	0.682813	0.698752	2.73552	3.57339	3.11487			protein_coding
YALI0_B02398g	268.945	178.892	358.998	2.00598	1.0043	4.11449e-10	1.32587e-09	Up	3.87798	3.85925	3.75195	1.61578	1.94465	1.63407			protein_coding
YALI0_B02852g	6872.24	9477.2	4267.29	0.450247	-1.15121	5.81917e-83	1.36512e-81	Down	206.317	220.048	212.682	422.568	457.613	407.407	nbaC	3-hydroxyanthranilate 3,4-dioxygenase	protein_coding	GO:0000334,GO:0008198,GO:0034354,GO:0043420,GO:0019805,GO:0006569	3-hydroxyanthranilate 3,4-dioxygenase activity|ferrous iron binding|'de novo' NAD biosynthetic process from tryptophan|anthranilate metabolic process|quinolinate biosynthetic process|tryptophan catabolic process	yli00380	Tryptophan metabolism
YALI0_B03916g	35.4478	6.27743	64.6181	10.359	3.37281	2.81899e-09	8.56597e-09	Up	1.83049	4.22009	2.80162	0.440676	0.126805	0.210751	msrA	Peptide methionine sulfoxide reductase MsrA	protein_coding	GO:0008113,GO:0006464	peptide-methionine (S)-S-oxide reductase activity|cellular protein modification process
YALI0_B04202g	124.045	4.07636	244.013	59.6042	5.89734	2.44353e-09	7.46839e-09	Up	3.13775	2.91562	2.46113	0.0224214	0.107529	0			protein_coding
YALI0_B04598g	3678.47	2096.08	5260.86	2.50959	1.32745	2.72301e-93	7.34746e-92	Up	48.7188	50.1441	47.6614	16.6769	17.654	18.5984			protein_coding			yli04136,yli04138,yli04139	Autophagy - other|Autophagy - yeast|Mitophagy - yeast
YALI0_B04642g	511.849	334.085	689.612	2.06343	1.04504	1.27482e-14	5.46337e-14	Up	6.1152	7.59811	6.31844	2.62458	2.93848	3.23402			protein_coding
YALI0_B04708g	11.7473	18.3539	5.14074	0.280063	-1.83617	0.0202691	0.0312542	Down	0.0512101	0.0782937	0.0771539	0.258897	0.0993303	0.30954			protein_coding
YALI0_B04796g	25010.6	35359.3	14661.9	0.41466	-1.27	5.54731e-61	9.01186e-60	Down	457.377	416.16	451.481	1065.04	1010.06	824.204			protein_coding
YALI0_B05346g	45585.7	66591.6	24579.8	0.369115	-1.43786	1.90369e-163	1.11855e-161	Down	1031.3	1009.23	989.381	2586.06	2554.57	2303.83			protein_coding
YALI0_B05654g	513.03	294.676	731.384	2.48217	1.3116	1.04077e-23	6.62947e-23	Up	15.7285	14.5414	17.0385	6.0366	6.1495	5.11691			protein_coding
YALI0_B05918g	2991.74	4128.52	1854.97	0.449328	-1.15416	4.80444e-68	8.85793e-67	Down	35.5405	33.2812	32.6569	68.3181	71.3997	65.0931	serS	Serine--tRNA ligase	protein_coding	GO:0005737,GO:0005524,GO:0004828,GO:0016260,GO:0097056,GO:0006434	cytoplasm|ATP binding|serine-tRNA ligase activity|selenocysteine biosynthetic process|selenocysteinyl-tRNA(Sec) biosynthetic process|seryl-tRNA aminoacylation	yli00970	Aminoacyl-tRNA biosynthesis
YALI0_B06138g	7.24828	1.71232	12.7842	7.44878	2.897	0.0221978	0.0340717	Up	0.96019	1.63112	0	0.0647243	0.124163	0.123816			protein_coding
YALI0_B06160g	117.515	194.606	40.4234	0.207723	-2.26727	1.25965e-10	4.21695e-10	Down	2.03683	0.89647	2.92923	10.9527	9.47286	5.28282			protein_coding
YALI0_B06248g	373.873	724.011	23.7355	0.032767	-4.93161	9.95805e-111	3.5775e-109	Down	0.390173	0.198841	0.527548	10.2117	10.6826	10.0867	cypB	NADPH--cytochrome P450 reductase	protein_coding	GO:0005829,GO:0070330,GO:0005504,GO:0050660,GO:0010181,GO:0020037,GO:0005506,GO:0003958,GO:0016491,GO:0016712,GO:0019395	cytosol|aromatase activity|fatty acid binding|flavin adenine dinucleotide binding|FMN binding|heme binding|iron ion binding|NADPH-hemoprotein reductase activity|oxidoreductase activity|oxidoreductase activity, acting on paired donors, with incorporation or reduction of molecular oxygen, reduced flavin or flavoprotein as one donor, and incorporation of one atom of oxygen|fatty acid oxidation
YALI0_B06391g	179.233	333.418	25.0483	0.0750581	-3.73585	1.00127e-49	1.30601e-48	Down	0.330146	0.367091	0.482329	5.12863	4.13331	4.99256	csbC	Probable metabolite transport protein CsbC	protein_coding	GO:0005887,GO:0005351	integral component of plasma membrane|carbohydrate:proton symporter activity
YALI0_B06666g	2.61456	5.22911	0	0.0338736	-4.88369	0.0118165	0.0189226	Down	0	0	0	0.165281	0.0396331	0.0988059			protein_coding
YALI0_B07029g	10.4806	2.73057	18.2306	6.65033	2.73343	0.00491797	0.00830717	Up	1.04429	0.327503	0.927864	0.0812226	0.233718	0		NAD(P)H dehydrogenase (quinone)	protein_coding	GO:0050660,GO:0010181,GO:0051287,GO:0003955,GO:0050661	flavin adenine dinucleotide binding|FMN binding|NAD binding|NAD(P)H dehydrogenase (quinone) activity|NADP binding	yli00130	Ubiquinone and other terpenoid-quinone biosynthesis
YALI0_B07403g	24369.7	37904.4	10835	0.285853	-1.80665	1.50564e-131	6.90944e-130	Down	450.453	431.392	453.384	1552.89	1473.13	1212.07			protein_coding
YALI0_B07601g	2764.51	3902.93	1626.1	0.416633	-1.26315	2.3541e-46	2.85718e-45	Down	45.7358	51.3883	48.805	115.38	111.471	90.9492			protein_coding
YALI0_B07623g	1865.43	2491.33	1239.53	0.497484	-1.00728	1.3163e-23	8.35073e-23	Down	8.75775	10.2937	7.7806	14.5452	18.0012	16.3408			protein_coding
YALI0_B08052g	139.004	196.747	81.2614	0.412598	-1.27719	1.16474e-06	2.86716e-06	Down	1.60567	2.06978	2.34797	3.00828	5.19838	5.04685			protein_coding			yli00620,yli00640,yli04011	Pyruvate metabolism|Propanoate metabolism|MAPK signaling pathway - yeast
YALI0_B08448g	321.058	79.2199	562.896	7.10472	2.82878	6.40066e-41	6.61857e-40	Up	8.94122	8.56468	8.9506	0.952439	0.754041	1.66293	bcr	Bicyclomycin resistance protein homolog	protein_coding	GO:0005887,GO:0015238,GO:0006855,GO:0046677	integral component of plasma membrane|drug transmembrane transporter activity|drug transmembrane transport|response to antibiotic
YALI0_B08778g	10729.2	7105.79	14352.7	2.01975	1.01418	4.67139e-58	7.19829e-57	Up	119.555	121.749	125.389	50.7849	54.8918	58.9758	dnaK	Chaperone protein DnaK	protein_coding	GO:0005524,GO:0051082,GO:0006457	ATP binding|unfolded protein binding|protein folding	yli04141	Protein processing in endoplasmic reticulum
YALI0_B09449g	206.366	75.4027	337.33	4.4723	2.16102	2.88614e-29	2.25686e-28	Up	3.98609	4.27664	4.09731	0.777796	0.802555	0.924306			protein_coding
YALI0_B09955g	185.546	333.941	37.1509	0.111321	-3.1672	5.06967e-45	5.93538e-44	Down	0.625695	0.637738	0.478822	5.15158	4.69562	4.33672			protein_coding
YALI0_B09991g	34737.8	46766.7	22708.9	0.485575	-1.04223	3.03378e-55	4.38468e-54	Down	172.371	165.172	179.955	298.125	314.812	353.589			protein_coding
YALI0_B10109g	9218.42	14769.5	3667.37	0.248305	-2.00981	2.20393e-196	1.75394e-194	Down	100.828	114.394	98.7296	397.859	395.896	352.747			protein_coding
YALI0_B10175g	296.949	39.1484	554.749	14.1482	3.82255	1.56483e-59	2.46568e-58	Up	15.6446	11.8433	14.2938	0.84785	1.34764	0.486576		Zinc-type alcohol dehydrogenase-like protein SACOL2177	protein_coding	GO:0016491,GO:0008270	oxidoreductase activity|zinc ion binding
YALI0_B10604g	186.612	94.5036	278.72	2.94998	1.5607	7.54199e-12	2.72352e-11	Up	4.61322	5.78979	4.68542	1.49682	1.11851	2.01435	dmoA	Dimethyl-sulfide monooxygenase	protein_coding	GO:0018633	dimethyl sulfide monooxygenase activity
YALI0_B10802g	1070.42	367.405	1773.43	4.82752	2.27128	9.61643e-118	3.70911e-116	Up	15.0837	14.9532	15.1014	2.79977	2.59123	3.08513			protein_coding
YALI0_B10824g	318.118	205.893	430.343	2.09064	1.06394	1.87058e-12	7.00856e-12	Up	19.6204	18.8243	21.4418	9.18035	8.41892	8.39541			protein_coding
YALI0_B10846g	128.063	84.0265	172.1	2.05027	1.03581	1.8528e-05	4.10017e-05	Up	2.15866	2.08192	2.03995	1.07959	0.686589	1.01017			protein_coding
YALI0_B10956g	62.191	37.7496	86.6323	2.29783	1.20027	0.00106863	0.00197312	Up	1.35098	2.05654	1.37456	0.869274	0.629588	0.390273		Uncharacterized protein PA2026	protein_coding
YALI0_B11220g	414.717	259.438	569.997	2.19562	1.13463	1.49003e-13	5.99349e-13	Up	14.5722	15.5134	16.3553	5.13862	6.46276	7.57316			protein_coding
YALI0_B11792g	209.267	97.7235	320.81	3.28797	1.7172	2.03847e-14	8.63022e-14	Up	8.28835	7.50654	8.08703	2.82542	1.40096	2.35895			protein_coding
YALI0_B11902g	43.1882	68.3284	18.0479	0.263574	-1.92372	2.12783e-05	4.68733e-05	Down	0.0946632	0.18225	0.316935	0.542388	0.775261	0.732407			protein_coding
YALI0_B12254g	28.3428	15.5793	41.1063	2.64198	1.40162	0.00594455	0.00992389	Up	1.38999	1.11848	2.2044	0.702721	0.461177	0.459889			protein_coding
YALI0_B12298g	994.699	661.714	1327.68	2.0068	1.00489	1.03457e-23	6.5967e-23	Up	17.4822	18.6398	16.4342	8.09382	7.18962	8.44765			protein_coding			yli00600	Sphingolipid metabolism
YALI0_B12342g	11127.3	6999.49	15255.2	2.17945	1.12396	5.51783e-107	1.86509e-105	Up	104.582	104.385	100.507	41.9128	42.4602	44.357			protein_coding
YALI0_B12980g	2045.27	2741.35	1349.19	0.492182	-1.02274	1.22993e-41	1.30398e-40	Down	8.3605	7.69365	7.54812	13.9203	14.3176	15.2298		ABC transporter ATP-binding/permease protein Rv1747	protein_coding	GO:0005618,GO:0005829,GO:0016021,GO:0005886,GO:0005524,GO:0042626,GO:0055085	cell wall|cytosol|integral component of membrane|plasma membrane|ATP binding|ATPase activity, coupled to transmembrane movement of substances|transmembrane transport	yli02010	ABC transporters
YALI0_B13090g	6.6997	13.3994	0	0.0131978	-6.24356	3.31907e-05	7.1782e-05	Down	0	0	0	0.126572	0.176587	0.132071			protein_coding
YALI0_B13376g	575.26	382.559	767.962	2.00641	1.00462	4.13369e-14	1.71995e-13	Up	11.1552	11.0249	11.8559	4.23504	5.211	5.93295			protein_coding			yli04111,yli04113	Cell cycle - yeast|Meiosis - yeast
YALI0_B13838g	6428.94	9508.84	3349.05	0.352194	-1.50556	2.90537e-130	1.30472e-128	Down	53.9516	52.4156	55.7519	134.767	135.866	146.807	cotB4	Cyclooctatin synthase	protein_coding
YALI0_B14014g	13071.5	8558.29	17584.7	2.0547	1.03893	4.71452e-92	1.26128e-90	Up	241.43	248.377	252.613	109.82	108.293	109.601	betA	Oxygen-dependent choline dehydrogenase	protein_coding	GO:0008802,GO:0008812,GO:0050660,GO:0019285	betaine-aldehyde dehydrogenase activity|choline dehydrogenase activity|flavin adenine dinucleotide binding|glycine betaine biosynthetic process from choline
YALI0_B14333g	532.53	206.969	858.091	4.14554	2.05156	3.88666e-58	6.00379e-57	Up	8.71026	7.44599	8.29347	1.73209	1.82838	1.78821		Thermostable beta-glucosidase B	protein_coding
YALI0_B15466g	23.4307	34.3528	12.5086	0.363867	-1.45852	0.00552306	0.0092596	Down	0.205268	0.261524	0.206173	0.449692	0.597226	0.628645			protein_coding
YALI0_B15488g	45.712	76.3135	15.1105	0.197827	-2.33769	3.89803e-08	1.08534e-07	Down	0.177736	0.380429	0.285631	1.52755	1.36175	0.979786	yhjX	Uncharacterized MFS-type transporter YhjX	protein_coding	GO:0016021,GO:0005886,GO:0022857,GO:0031669	integral component of membrane|plasma membrane|transmembrane transporter activity|cellular response to nutrient levels
YALI0_B15554g	7.90989	15.8198	0	0.01118	-6.48294	1.52697e-05	3.40186e-05	Down	0	0	0	1.0487	0.804701	2.80859			protein_coding
YALI0_B16412g	228.382	338.08	118.685	0.351215	-1.50957	9.23107e-12	3.31633e-11	Down	2.27837	1.11063	1.89043	4.50723	4.25456	4.87224	ttuB	Putative tartrate transporter	protein_coding	GO:0016021,GO:0005886,GO:0055085	integral component of membrane|plasma membrane|transmembrane transport
YALI0_B17138g	75.1623	123.934	26.3907	0.212657	-2.2334	2.87203e-09	8.72293e-09	Down	0.267031	0.229196	0.663462	1.50631	1.54022	1.9165	csbC	Probable metabolite transport protein CsbC	protein_coding	GO:0005887,GO:0005351	integral component of plasma membrane|carbohydrate:proton symporter activity
YALI0_B17644g	2648.93	3613.18	1684.69	0.466246	-1.10084	7.84924e-57	1.17776e-55	Down	42.3258	44.0872	39.7851	79.9571	86.6484	78.8277			protein_coding			yli00100	Steroid biosynthesis
YALI0_B17666g	14988.1	20389.4	9586.8	0.470178	-1.08872	7.88847e-64	1.36625e-62	Down	94.1884	96.7817	97.4783	176.515	176.492	203.197	argC	N-acetyl-gamma-glutamyl-phosphate reductase	protein_coding	GO:0005737,GO:0003942,GO:0051287,GO:0006526	cytoplasm|N-acetyl-gamma-glutamyl-phosphate reductase activity|NAD binding|arginine biosynthetic process	yli00220	Arginine biosynthesis
YALI0_B18084g	49.1911	25.6725	72.7097	2.82637	1.49895	0.000101455	0.000208994	Up	2.84548	2.58577	2.41039	0.554625	1.1637	0.795739			protein_coding
YALI0_B18194g	751.92	172.183	1331.66	7.73218	2.95088	1.19471e-124	4.94153e-123	Up	15.8903	17.9875	16.8612	2.0099	2.25697	1.688			protein_coding
YALI0_B18392g	2180.93	2975.55	1386.31	0.465962	-1.10172	1.89922e-48	2.40249e-47	Down	133.124	127.066	123.889	266.002	248.39	233.041			protein_coding
YALI0_B18854g	5417.42	2990.18	7844.67	2.62336	1.39142	5.78906e-118	2.24666e-116	Up	145.066	137.649	137.459	46.3496	47.9759	50.8733	yheT	Putative esterase YheT	protein_coding	GO:0047372,GO:0016298,GO:0050526,GO:0034338,GO:0044255,GO:0051792,GO:0051793	acylglycerol lipase activity|lipase activity|poly(3-hydroxybutyrate) depolymerase activity|short-chain carboxylesterase activity|cellular lipid metabolic process|medium-chain fatty acid biosynthetic process|medium-chain fatty acid catabolic process
YALI0_B18942g	115.204	72.9046	157.503	2.15911	1.11044	1.50436e-05	3.35388e-05	Up	1.02932	1.23672	1.10917	0.454901	0.601601	0.36259			protein_coding
YALI0_B19030g	121.115	51.2194	191.01	3.72602	1.89763	6.11473e-15	2.6586e-14	Up	5.40938	5.56755	4.95383	1.12608	1.44013	1.30788			protein_coding
YALI0_B19316g	164.433	61.45	267.416	4.36083	2.1246	2.37241e-14	9.99017e-14	Up	4.927	5.18739	5.05749	1.62409	0.997679	0.541082	proA	Alkaline serine exoprotease A	protein_coding	GO:0004252	serine-type endopeptidase activity	yli04138	Autophagy - yeast
YALI0_B19756g	14586.6	8385.14	20788	2.47917	1.30986	3.83245e-121	1.53469e-119	Up	563.53	566.296	602.503	216.529	215.865	201.594			protein_coding
YALI0_B19844g	59.3701	92.1755	26.5647	0.288135	-1.79518	1.10108e-06	2.71683e-06	Down	0.630279	0.486674	0.479589	1.23595	2.31539	1.47771			protein_coding
YALI0_B19866g	2545.42	4043.08	1047.77	0.259193	-1.9479	5.39944e-130	2.40754e-128	Down	27.5222	26.7433	22.6963	93.5393	91.848	83.735			protein_coding
YALI0_B19976g	96.9281	46.5004	147.356	3.16809	1.66361	5.6172e-09	1.6619e-08	Up	3.01754	2.87358	4.29186	0.979912	1.04671	0.894672		Formate dehydrogenase	protein_coding	GO:0005737,GO:0008863,GO:0051287,GO:0016616,GO:0042183	cytoplasm|formate dehydrogenase (NAD+) activity|NAD binding|oxidoreductase activity, acting on the CH-OH group of donors, NAD or NADP as acceptor|formate catabolic process	yli00630,yli00680	Glyoxylate and dicarboxylate metabolism|Methane metabolism
YALI0_B20064g	99.4102	29.4834	169.337	5.7328	2.51924	1.06197e-15	4.769e-15	Up	2.70495	2.22167	2.07063	0.305366	0.560325	0.241283	hisP	Histidine permease HisP	protein_coding	GO:0016021,GO:0005886,GO:0022857,GO:0006865	integral component of membrane|plasma membrane|transmembrane transporter activity|amino acid transport
YALI0_B20328g	801.14	1304.13	298.147	0.22863	-2.12891	5.78547e-87	1.42083e-85	Down	16.6043	18.3619	15.9145	71.1058	66.9394	63.7087			protein_coding			yli00470	D-Amino acid metabolism
YALI0_B20614g	135.772	60.9674	210.577	3.45435	1.78841	9.66591e-13	3.683e-12	Up	6.12112	5.96874	3.89703	1.34017	1.3322	1.51493			protein_coding
YALI0_B20636g	1069.03	1909.02	229.031	0.119925	-3.0598	7.22133e-173	4.72922e-171	Down	6.46417	6.4441	7.48935	46.7556	54.3327	53.2487		4-sulfomuconolactone hydrolase	protein_coding	GO:0102998,GO:0052689,GO:0018732	4-sulfomuconolactone hydrolase activity|carboxylic ester hydrolase activity|sulfolactone hydrolase activity
YALI0_B20702g	7.34896	14.0511	0.646793	0.0457042	-4.45153	0.000999101	0.00185127	Down	0	0.0162477	0.0160112	0.177299	0.340119	0.123334	CYP102A5	NADPH--cytochrome P450 reductase	protein_coding	GO:0005829,GO:0070330,GO:0050660,GO:0010181,GO:0020037,GO:0005506,GO:0003958,GO:0016491	cytosol|aromatase activity|flavin adenine dinucleotide binding|FMN binding|heme binding|iron ion binding|NADPH-hemoprotein reductase activity|oxidoreductase activity
YALI0_B20790g	16078.9	21686.6	10471.1	0.482848	-1.05036	2.60121e-63	4.44397e-62	Down	287.9	279.991	272.556	561.734	543.526	473.331			protein_coding
YALI0_B20988g	827.61	419.256	1235.96	2.94732	1.5594	2.07813e-54	2.96263e-53	Up	42.2455	39.4703	39.3651	11.7498	13.0225	12.4739			protein_coding
YALI0_B21098g	4142.14	5867.44	2416.83	0.411892	-1.27966	1.81984e-96	5.2725e-95	Down	33.553	35.0325	31.6998	71.2005	76.406	73.1429			protein_coding
YALI0_B21142g	668.862	201.406	1136.32	5.64718	2.49753	7.61158e-83	1.77237e-81	Up	16.1642	18.764	18.1771	3.30787	2.59593	2.63182	bcr	Bicyclomycin resistance protein	protein_coding	GO:0005887,GO:0005886,GO:0071916,GO:0015238,GO:0035442,GO:0006855,GO:0015031,GO:0046677	integral component of plasma membrane|plasma membrane|dipeptide transmembrane transporter activity|drug transmembrane transporter activity|dipeptide transmembrane transport|drug transmembrane transport|protein transport|response to antibiotic
YALI0_B21318g	7438.42	10987.6	3889.25	0.353963	-1.49833	7.41048e-177	5.00964e-175	Down	62.9398	61.2431	62.3744	157.271	165.084	155.696			protein_coding
YALI0_B21406g	1020.61	1491.84	549.385	0.368266	-1.44118	2.53506e-45	3.00715e-44	Down	13.1715	11.3596	13.495	30.6	29.9059	33.1455			protein_coding			yli04120	Ubiquitin mediated proteolysis
YALI0_B21494g	7374.9	11050.7	3699.15	0.334744	-1.57887	2.20755e-102	7.13284e-101	Down	65.6675	71.0208	60.2948	169.511	168.697	194.93	rnhA	Ribonuclease H	protein_coding	GO:0005737,GO:0000287,GO:0003676,GO:0004523,GO:0006401	cytoplasm|magnesium ion binding|nucleic acid binding|RNA-DNA hybrid ribonuclease activity|RNA catabolic process	yli03030	DNA replication
YALI0_B21670g	2057.05	2874.55	1239.55	0.431147	-1.21375	1.22878e-53	1.73214e-52	Down	28.6777	31.531	30.4875	61.0762	68.9894	60.7825	gyaR	Glyoxylate reductase	protein_coding	GO:0005737,GO:0047964,GO:0051287	cytoplasm|glyoxylate reductase activity|NAD binding	yli00630	Glyoxylate and dicarboxylate metabolism
YALI0_B21890g	3503.81	1771.64	5235.98	2.95568	1.56349	7.02342e-99	2.09271e-97	Up	113.206	112.019	118.743	37.2812	36.813	31.515			protein_coding
YALI0_B22264g	7.76911	13.6335	1.90473	0.140433	-2.83205	0.0194101	0.0300274	Down	0.118319	0.0602984	0	0.777626	0.34425	0.0286073			protein_coding
YALI0_B22308g	6157.06	9066.74	3247.38	0.358158	-1.48133	3.81912e-158	2.1828e-156	Down	51.6581	52.5119	52.1781	131.255	129.608	134.964			protein_coding			yli00010,yli00051,yli00052,yli00500,yli00520	Glycolysis / Gluconeogenesis|Fructose and mannose metabolism|Galactose metabolism|Starch and sucrose metabolism|Amino sugar and nucleotide sugar metabolism
YALI0_B22418g	8439.36	11543.7	5335.06	0.462174	-1.11349	1.42666e-108	4.90132e-107	Down	89.4445	86.3076	85.5518	172.294	171.196	169.166			protein_coding
YALI0_B22462g	1044.52	1433.75	655.287	0.457087	-1.12946	6.81563e-26	4.75054e-25	Down	9.36602	9.51944	8.26944	17.595	16.0589	20.1546			protein_coding
YALI0_B22484g	3010.16	4403.25	1617.07	0.367207	-1.44533	3.44798e-66	6.22916e-65	Down	8.01033	8.43716	8.72731	19.0288	19.8853	23.2505			protein_coding
YALI0_B22506g	24551.5	45820	3282.96	0.0716526	-3.80284	0	0	Down	81.1325	75.5943	73.7762	944.637	954.394	1016.94		Formate dehydrogenase	protein_coding	GO:0005737,GO:0008863,GO:0051287,GO:0016616,GO:0042183	cytoplasm|formate dehydrogenase (NAD+) activity|NAD binding|oxidoreductase activity, acting on the CH-OH group of donors, NAD or NADP as acceptor|formate catabolic process	yli00630,yli00680	Glyoxylate and dicarboxylate metabolism|Methane metabolism
YALI0_B22572g	510.008	684.687	335.33	0.489555	-1.03046	2.35215e-15	1.04141e-14	Down	4.17767	5.1509	4.87288	8.14845	9.55401	8.615	cshA	ATP-dependent RNA helicase CshA	protein_coding	GO:0005737,GO:0005524,GO:0004004,GO:0003723,GO:0006401,GO:0010501	cytoplasm|ATP binding|ATP-dependent RNA helicase activity|RNA binding|RNA catabolic process|RNA secondary structure unwinding
YALI0_B22616g	4331.64	6352.27	2311.01	0.363815	-1.45872	1.85872e-129	8.11514e-128	Down	50.0079	50.3394	49.6065	128.653	126.903	118.265			protein_coding			yli04139	Mitophagy - yeast
YALI0_B22770g	523.795	738.502	309.088	0.418659	-1.25615	8.32413e-24	5.31308e-23	Down	15.3577	12.8986	13.4434	31.7508	30.6624	27.9215			protein_coding
YALI0_B22814g	66.1804	33.122	99.2388	2.99677	1.58341	9.19955e-06	2.09481e-05	Up	1.26899	1.90021	1.71519	0.475222	0.319073	0.681817			protein_coding
YALI0_B23111g	5288.55	7495.85	3081.25	0.41107	-1.28254	3.56235e-78	7.80365e-77	Down	177.935	187.058	171.435	416.195	411.174	356.109			protein_coding
YALI0_B23122g	13836.4	20768.3	6904.53	0.332459	-1.58875	2.77018e-147	1.46354e-145	Down	239.88	248.13	235.083	695.747	680.841	596.057	nnr	NAD(P)H-hydrate epimerase	protein_coding	GO:0052855,GO:0005524,GO:0046872,GO:0052856,GO:0046496	ADP-dependent NAD(P)H-hydrate dehydratase activity|ATP binding|metal ion binding|NADHX epimerase activity|nicotinamide nucleotide metabolic process
YALI0_B23298g	739.874	1167.37	312.381	0.267551	-1.90211	4.27016e-70	8.13529e-69	Down	5.86059	5.99241	6.46757	20.9854	21.3413	19.8016	erg	Delta(14)-sterol reductase	protein_coding	GO:0016021,GO:0005886,GO:0050613,GO:0050661,GO:0006696,GO:0016126	integral component of membrane|plasma membrane|delta14-sterol reductase activity|NADP binding|ergosterol biosynthetic process|sterol biosynthetic process	yli00100	Steroid biosynthesis
YALI0_B23430g	10610.7	14897.9	6323.44	0.424466	-1.23628	9.41839e-112	3.44264e-110	Down	128.826	121.891	119.574	273.64	267.686	249.703		L-amino acid dehydrogenase	protein_coding	GO:0042651,GO:0046872,GO:0016491,GO:0006527	thylakoid membrane|metal ion binding|oxidoreductase activity|arginine catabolic process	yli00330,yli00410,yli00770	Arginine and proline metabolism|beta-Alanine metabolism|Pantothenate and CoA biosynthesis
YALI0_C00297g	415.801	231.588	600.014	2.59095	1.37348	1.59314e-23	1.00867e-22	Up	18.7953	20.4321	19.7577	6.7669	6.30861	7.56129			protein_coding
YALI0_C00341g	208.338	280.858	135.819	0.483599	-1.04812	8.10496e-09	2.36454e-08	Down	3.01557	2.99273	2.47092	5.03502	5.69526	5.16131			protein_coding
YALI0_C00825g	48.5942	18.3274	78.861	4.30964	2.10757	7.91824e-08	2.15227e-07	Up	1.46932	1.25094	1.56261	0.349566	0.21794	0.334356	ybfB	Uncharacterized MFS-type transporter YbfB	protein_coding	GO:0016021,GO:0005886,GO:0055085	integral component of membrane|plasma membrane|transmembrane transport
YALI0_C00869g	309.965	201.394	418.536	2.07883	1.05577	9.8112e-12	3.5147e-11	Up	7.16748	6.29123	6.99607	3.20698	3.07604	2.64642			protein_coding
YALI0_C00979g	118.961	192.535	45.3871	0.235914	-2.08366	6.51065e-15	2.82683e-14	Down	0.798749	0.617158	0.427015	2.0842	2.62382	2.3673			protein_coding			yli00600	Sphingolipid metabolism
YALI0_C01089g	481.418	887.876	74.9597	0.0844544	-3.56568	3.84513e-127	1.6334e-125	Down	4.83651	4.34965	4.22918	47.4069	50.3826	46.2797			protein_coding
YALI0_C01826g	125.217	80.4566	169.977	2.11187	1.07852	5.56148e-06	1.2869e-05	Up	5.10262	4.02564	3.99167	1.68671	2.14125	1.80312			protein_coding
YALI0_C02827g	327.625	96.9427	558.308	5.75441	2.52467	2.89687e-45	3.42987e-44	Up	16.4408	13.9462	16.594	2.30131	3.11625	1.99401			protein_coding
YALI0_C03003g	10359.3	13834.6	6884.13	0.497598	-1.00695	1.00695e-77	2.18299e-76	Down	195.948	201.772	207.345	372.671	360.735	369.437	fadH	Probable 2,4-dienoyl-CoA reductase [(2E)-enoyl-CoA-producing]	protein_coding	GO:0008670,GO:0006635	2,4-dienoyl-CoA reductase (NADPH) activity|fatty acid beta-oxidation	yli04146	Peroxisome
YALI0_C03091g	40.3237	63.9192	16.7281	0.26128	-1.93633	1.06281e-05	2.40356e-05	Down	0.540239	0.64241	1.17568	2.27602	2.92533	3.00424			protein_coding
YALI0_C03377g	553.854	782.201	325.507	0.41613	-1.26489	9.58011e-22	5.65011e-21	Down	4.6842	6.00204	4.54055	11.6076	11.3644	10.1965			protein_coding			yli04111,yli04113,yli04120	Cell cycle - yeast|Meiosis - yeast|Ubiquitin mediated proteolysis
YALI0_C03443g	92929.4	127564	58295.2	0.45699	-1.12977	2.34374e-93	6.35133e-92	Down	3354.96	3444.98	3213.44	6858.69	6929.44	6083.59	hspC2	Small heat shock protein C2	protein_coding			yli04141	Protein processing in endoplasmic reticulum
YALI0_C03465g	27793.1	40574.2	15011.9	0.36999	-1.43444	3.9787e-94	1.09232e-92	Down	845.736	804.181	767.835	2072.94	2137.04	1716.98	hspc4-2	Small heat shock protein C4	protein_coding			yli04141	Protein processing in endoplasmic reticulum
YALI0_C03564g	10417.3	14571.9	6262.59	0.42979	-1.2183	1.908e-94	5.28441e-93	Down	113.881	106.133	106.604	243.845	229.369	215.879			protein_coding
YALI0_C03828g	3919.35	1796.42	6042.28	3.36344	1.74994	1.17819e-137	5.78696e-136	Up	31.0105	30.5462	30.0095	7.90946	7.77348	8.99168			protein_coding
YALI0_C04026g	437.044	281.045	593.044	2.10921	1.0767	2.58775e-14	1.08679e-13	Up	9.74874	10.9419	10.4803	3.88874	4.36243	5.14267	dmoA	Dimethyl-sulfide monooxygenase	protein_coding	GO:0018633	dimethyl sulfide monooxygenase activity
YALI0_C04279g	64.9839	32.1574	97.8105	3.04546	1.60666	1.14934e-06	2.83036e-06	Up	2.11793	2.1805	2.27768	0.821982	0.643183	0.496558			protein_coding
YALI0_C04323g	3.52682	0.355937	6.69769	18.092	4.17728	0.0199119	0.0307583	Up	0.20066	0.0170435	0.134363	0.0169076	0	0			protein_coding
YALI0_C04389g	39.8194	66.7525	12.8863	0.192619	-2.37617	2.41515e-07	6.30566e-07	Down	0.228507	0.399267	0.688545	1.88139	2.12116	2.20995			protein_coding
YALI0_C05709g	103.141	51.8647	154.418	2.97997	1.5753	2.67818e-06	6.38035e-06	Up	3.04335	3.2304	2.47797	1.20174	1.10027	0.365734	yodT	Uncharacterized aminotransferase YodT	protein_coding	GO:0030170,GO:0008483	pyridoxal phosphate binding|transaminase activity
YALI0_C05885g	2762.36	4923.24	601.474	0.122139	-3.0334	0	0	Down	8.25062	9.62944	9.05988	65.6149	71.2553	63.2147	lcfB	Long-chain-fatty-acid--CoA ligase	protein_coding	GO:0005524,GO:0102391,GO:0004467,GO:0006635	ATP binding|decanoate-CoA ligase activity|long-chain fatty acid-CoA ligase activity|fatty acid beta-oxidation	yli00130	Ubiquinone and other terpenoid-quinone biosynthesis
YALI0_C06237g	83668.7	116216	51121.4	0.439885	-1.1848	1.63412e-82	3.79103e-81	Down	4926.11	4680.83	4408.34	10122.9	10090.4	8676.87			protein_coding
YALI0_C06369g	315519	430618	200420	0.465425	-1.10338	9.48687e-120	3.72775e-118	Down	4974.93	5088.67	5162.92	10132.3	9706.83	9830.66	gapA	Glyceraldehyde-3-phosphate dehydrogenase	protein_coding	GO:0005829,GO:0004365,GO:0051287,GO:0050661,GO:0006006,GO:0006096	cytosol|glyceraldehyde-3-phosphate dehydrogenase (NAD+) (phosphorylating) activity|NAD binding|NADP binding|glucose metabolic process|glycolytic process	yli00010	Glycolysis / Gluconeogenesis
YALI0_C06424g	403.268	773.39	33.1456	0.0428912	-4.54317	4.55898e-18	2.29482e-17	Down	0.952747	0.226586	0.478474	11.7688	11.3036	11.9324	iolT	Major myo-inositol transporter IolT	protein_coding	GO:0005887,GO:0005351	integral component of plasma membrane|carbohydrate:proton symporter activity	yli04113	Meiosis - yeast
YALI0_C06534g	15964.2	21320.5	10607.8	0.497549	-1.00709	7.68126e-57	1.15531e-55	Down	889.828	869.97	843.118	1684.08	1646.05	1414.59			protein_coding
YALI0_C06996g	4028.95	6568.27	1489.63	0.226767	-2.14072	8.17723e-229	8.86383e-227	Down	36.7732	38.8062	39.2761	151.01	162.711	145.815			protein_coding			yli00770	Pantothenate and CoA biosynthesis
YALI0_C07194g	572.77	807.196	338.345	0.419077	-1.25471	7.60887e-28	5.64781e-27	Down	5.08883	5.66532	5.35466	11.2556	11.8829	11.7179	ybfB	Uncharacterized MFS-type transporter YbfB	protein_coding	GO:0016021,GO:0005886,GO:0055085	integral component of membrane|plasma membrane|transmembrane transport
YALI0_C07260g	289.879	190.458	389.3	2.0451	1.03217	9.72575e-10	3.05576e-09	Up	7.28842	6.17203	5.65893	2.96671	2.4369	3.06404	mutL	DNA mismatch repair protein MutL	protein_coding	GO:0032300,GO:0005524,GO:0016887,GO:0030983,GO:0006298	mismatch repair complex|ATP binding|ATPase activity|mismatched DNA binding|mismatch repair
YALI0_C07436g	405.069	235.028	575.109	2.44528	1.29	3.2107e-18	1.63051e-17	Up	8.4466	8.65215	8.31444	2.54368	3.25763	3.61552		DNA uridine endonuclease	protein_coding
YALI0_C07590g	87.8885	51.5418	124.235	2.41274	1.27067	1.75961e-05	3.89943e-05	Up	2.09741	2.99689	2.55949	1.14955	0.722402	1.00475	arsB	Arsenite resistance protein ArsB	protein_coding	GO:0016021,GO:0005886,GO:0015104,GO:0015297,GO:0015105,GO:0015699,GO:0015700,GO:0046685	integral component of membrane|plasma membrane|antimonite transmembrane transporter activity|antiporter activity|arsenite transmembrane transporter activity|antimonite transport|arsenite transport|response to arsenic-containing substance
YALI0_C07634g	261.596	111.606	411.586	3.68499	1.88166	1.2121e-20	6.87149e-20	Up	47.184	42.0446	32.8244	8.66562	12.97	8.37965			protein_coding
YALI0_C07744g	784.479	1306.37	262.591	0.200986	-2.31483	6.69008e-74	1.3656e-72	Down	4.34231	3.37807	4.93168	18.5398	20.1488	18.475			protein_coding
YALI0_C07821g	253.318	151.176	355.46	2.35051	1.23298	9.24602e-12	3.3198e-11	Up	4.19305	5.4648	5.68902	1.90437	1.99994	2.02095			protein_coding
YALI0_C08074g	803.723	279.206	1328.24	4.75826	2.25043	1.17894e-103	3.88062e-102	Up	31.4866	30.8931	30.3542	6.10689	5.9652	5.60495		Formate dehydrogenase	protein_coding	GO:0005737,GO:0008863,GO:0051287,GO:0016616,GO:0042183	cytoplasm|formate dehydrogenase (NAD+) activity|NAD binding|oxidoreductase activity, acting on the CH-OH group of donors, NAD or NADP as acceptor|formate catabolic process	yli00630,yli00680	Glyoxylate and dicarboxylate metabolism|Methane metabolism
YALI0_C08228g	39.7753	56.183	23.3676	0.416141	-1.26485	0.00157657	0.0028466	Down	0.496583	0.451912	0.356266	0.986275	0.980403	0.874753			protein_coding
YALI0_C08327g	3318.3	5154.49	1482.11	0.287527	-1.79823	1.77454e-98	5.23781e-97	Down	19.2828	18.842	20.7649	60.2943	56.1523	69.2514			protein_coding
YALI0_C08679g	10.9703	19.3849	2.55562	0.132132	-2.91995	0.00146936	0.00266297	Down	0.266459	0.067897	0.200726	1.75124	1.48592	0.450973			protein_coding
YALI0_C08960g	734.295	486.527	982.064	2.01753	1.01259	2.51412e-20	1.40126e-19	Up	5.02463	5.24303	5.09175	2.03219	2.52819	2.34311			protein_coding			yli04111,yli04113	Cell cycle - yeast|Meiosis - yeast
YALI0_C09119g	287.027	177.45	396.604	2.23319	1.15911	2.50937e-08	7.10649e-08	Up	8.32535	14.1248	10.3996	3.56962	5.46796	4.3061		Uncharacterized oxidoreductase MSMEG_2408/MSMEI_2347	protein_coding	GO:0016491	oxidoreductase activity	yli00561	Glycerolipid metabolism
YALI0_C09240g	97.0215	149.877	44.1661	0.294664	-1.76286	4.06465e-08	1.12873e-07	Down	1.98841	0.978398	1.79057	3.36241	5.28654	6.0012			protein_coding
YALI0_C09460g	6799.72	10285.4	3314.01	0.322192	-1.63401	4.35726e-194	3.42426e-192	Down	40.7303	42.9081	40.2768	113.822	120.753	114.206	cysJ	Sulfite reductase [NADPH] flavoprotein alpha-component	protein_coding	GO:0005829,GO:0050660,GO:0010181,GO:0016491,GO:0004783,GO:0019344,GO:0070814	cytosol|flavin adenine dinucleotide binding|FMN binding|oxidoreductase activity|sulfite reductase (NADPH) activity|cysteine biosynthetic process|hydrogen sulfide biosynthetic process
YALI0_C09482g	3874.84	6711.18	1038.5	0.154764	-2.69185	2.8812e-249	3.62282e-247	Down	30.0609	28.706	27.2825	187.804	157.881	158.281			protein_coding
YALI0_C09592g	26.5219	47.8727	5.17107	0.107548	-3.21695	1.61572e-07	4.28067e-07	Down	0.0827639	0.421784	0.831288	3.68209	3.85281	3.76201			protein_coding
YALI0_C09680g	13506.1	20253	6759.15	0.333721	-1.58328	1.0616e-151	5.90645e-150	Down	106.136	113.552	117.593	294.011	303.843	318.92	bglBB	Beta-glucanase	protein_coding	GO:0042972,GO:0005975	licheninase activity|carbohydrate metabolic process
YALI0_C09889g	35.6665	12.0252	59.3077	4.9259	2.30039	1.17294e-06	2.88507e-06	Up	0.877888	0.582966	1.01536	0.121043	0.154801	0.180096	lysP	Lysine-specific permease	protein_coding	GO:0005887,GO:0005886,GO:0015171,GO:0042802,GO:0046982,GO:0051260	integral component of plasma membrane|plasma membrane|amino acid transmembrane transporter activity|identical protein binding|protein heterodimerization activity|protein homooligomerization
YALI0_C10054g	474.736	779.042	170.431	0.218784	-2.19242	5.29191e-53	7.39339e-52	Down	3.10793	2.30381	2.9955	10.8082	12.4524	11.6131	cypB	NADPH--cytochrome P450 reductase	protein_coding	GO:0005829,GO:0070330,GO:0005504,GO:0050660,GO:0010181,GO:0020037,GO:0005506,GO:0003958,GO:0016491,GO:0016712,GO:0019395	cytosol|aromatase activity|fatty acid binding|flavin adenine dinucleotide binding|FMN binding|heme binding|iron ion binding|NADPH-hemoprotein reductase activity|oxidoreductase activity|oxidoreductase activity, acting on paired donors, with incorporation or reduction of molecular oxygen, reduced flavin or flavoprotein as one donor, and incorporation of one atom of oxygen|fatty acid oxidation
YALI0_C10120g	110.991	61.4846	160.498	2.61275	1.38557	8.10114e-08	2.19913e-07	Up	5.4921	4.32696	5.1585	1.92109	1.38199	1.89493			protein_coding
YALI0_C10208g	1718.74	2379.97	1057.5	0.444316	-1.17034	3.80061e-44	4.36029e-43	Down	20.2085	18.9309	21.9029	42.3337	43.0639	39.2836			protein_coding
YALI0_C10450g	304.619	198.708	410.53	2.06492	1.04609	1.30891e-10	4.37487e-10	Up	5.17552	4.58504	5.0485	1.82171	2.20363	2.47494			protein_coding
YALI0_C11209g	45.8906	11.4445	80.3368	7.04448	2.81649	1.60338e-10	5.33356e-10	Up	7.11552	5.71407	5.34212	1.01742	0.418233	0.903641			protein_coding
YALI0_C11275g	68.1253	93.4047	42.8459	0.459073	-1.12321	0.000413337	0.0008023	Down	2.65492	1.81956	1.70112	4.25806	4.30616	3.6301			protein_coding
YALI0_C11968g	17708.4	28545.8	6871.1	0.240704	-2.05467	0	0	Down	405.5	410.021	405.131	1576.72	1543.03	1479.26			protein_coding
YALI0_C12364g	3880.52	5546.62	2214.42	0.399265	-1.32458	2.85455e-56	4.23268e-55	Down	71.6645	67.5368	67.5078	171.938	164.514	133.19			protein_coding
YALI0_C12518g	54.8875	81.5153	28.2597	0.346394	-1.52951	2.93582e-05	6.38888e-05	Down	0.459846	0.852176	0.545851	1.41601	1.64199	1.79912			protein_coding
YALI0_C12551g	32.452	17.2279	47.6762	2.76585	1.46772	0.00381624	0.00654823	Up	1.11326	2.26938	3.26506	0.765435	0.820555	0.602931			protein_coding
YALI0_C12595g	5103.93	6925.63	3282.23	0.47394	-1.07722	4.79013e-78	1.04206e-76	Down	68.4601	67.3412	63.2045	127.74	131.051	121.94	yajO	1-deoxyxylulose-5-phosphate synthase YajO	protein_coding	GO:0005829,GO:0016491,GO:0006772	cytosol|oxidoreductase activity|thiamine metabolic process
YALI0_C13024g	6.71757	12.468	0.967116	0.0773486	-3.69248	0.00375124	0.00644372	Down	0	0.410721	0	2.03722	1.17242	1.55887			protein_coding
YALI0_C13420g	13857.1	20367.9	7346.35	0.360685	-1.47119	1.41354e-191	1.08377e-189	Down	123.849	128.32	117.547	311.647	311.494	306.151			protein_coding
YALI0_C13926g	2668.14	3824.78	1511.5	0.395165	-1.33947	3.09027e-95	8.6349e-94	Down	34.889	35.2686	34.5118	78.2816	82.7753	79.1571			protein_coding
YALI0_C14344g	971.393	606.764	1336.02	2.20183	1.1387	4.44298e-29	3.44427e-28	Up	29.3105	33.9711	29.9973	12.5505	12.1242	13.7225		Formate dehydrogenase	protein_coding	GO:0005737,GO:0008863,GO:0051287,GO:0016616,GO:0042183	cytoplasm|formate dehydrogenase (NAD+) activity|NAD binding|oxidoreductase activity, acting on the CH-OH group of donors, NAD or NADP as acceptor|formate catabolic process	yli00630,yli00680	Glyoxylate and dicarboxylate metabolism|Methane metabolism
YALI0_C14674g	11.3279	17.219	5.43689	0.316001	-1.662	0.0273228	0.0412433	Down	0.165289	0.144403	0.0948674	0.382004	0.412207	0.365383			protein_coding
YALI0_C14762g	349.723	478.167	221.28	0.462639	-1.11204	1.84916e-11	6.52395e-11	Down	11.0738	11.5906	11.8708	19.2306	20.8534	27.5667			protein_coding
YALI0_C14938g	54.1013	90.1182	18.0844	0.200277	-2.31993	9.25512e-07	2.29806e-06	Down	0.109736	0.242338	0.679689	1.77529	1.47222	1.45042			protein_coding
YALI0_C15004g	16.8955	29.3433	4.44765	0.152171	-2.71624	0.000407265	0.000791982	Down	0.450199	0	0.180874	1.32009	0.960557	1.48035			protein_coding
YALI0_C15268g	26.9185	43.5392	10.2979	0.236101	-2.08252	0.000538881	0.00103334	Down	0.237496	0.121034	0.596358	0.750427	1.18045	1.75137			protein_coding
YALI0_C15466g	1825.35	2866.21	784.487	0.273692	-1.86937	3.78921e-101	1.18521e-99	Down	16.0698	17.1475	15.7222	52.0352	50.5647	59.4414			protein_coding
YALI0_C15488g	160.57	266.614	54.5254	0.204459	-2.29011	2.03454e-23	1.28296e-22	Down	0.83575	1.18589	0.790056	4.2252	4.54536	3.69269	nanT	Sialic acid transporter NanT	protein_coding	GO:0005887,GO:0015538,GO:0008643	integral component of plasma membrane|sialic acid:proton symporter activity|carbohydrate transport
YALI0_C15576g	151.696	260.595	42.7983	0.164476	-2.60405	5.83852e-22	3.47931e-21	Down	2.29563	1.07991	1.38345	10.0702	9.21375	6.96786			protein_coding
YALI0_C15719g	6.12928	1.38477	10.8738	7.8763	2.97752	0.0123496	0.0197361	Up	2.44065	2.13225	1.40081	0.352541	0.338146	0			protein_coding
YALI0_C15741g	8.58742	2.35514	14.8197	6.23201	2.6397	0.0208122	0.0320467	Up	0.372437	1.45516	1.05989	0	0.421401	0			protein_coding
YALI0_C16456g	29371.9	43604	15139.9	0.347218	-1.52609	2.17e-144	1.1275e-142	Down	970.625	902.713	893.307	2474.37	2558.3	2194.11			protein_coding
YALI0_C16522g	365.299	124.101	606.498	4.89262	2.29061	2.03941e-43	2.28145e-42	Up	7.9389	9.64946	9.38106	2.00321	1.48224	1.51915	csbC	Probable metabolite transport protein CsbC	protein_coding	GO:0005887,GO:0005351	integral component of plasma membrane|carbohydrate:proton symporter activity
YALI0_C16753g	24780.7	16239.5	33321.9	2.05187	1.03694	4.12928e-112	1.51817e-110	Up	580.201	570.205	573.19	247.61	257.062	257.092	rhbB	L-2,4-diaminobutyrate decarboxylase	protein_coding	GO:0033983,GO:0030170,GO:0019289	diaminobutyrate decarboxylase activity|pyridoxal phosphate binding|rhizobactin 1021 biosynthetic process	yli00250,yli00410,yli00430,yli00650	Alanine, aspartate and glutamate metabolism|beta-Alanine metabolism|Taurine and hypotaurine metabolism|Butanoate metabolism
YALI0_C16797g	47101.8	69772.4	24431.2	0.350155	-1.51394	9.18224e-247	1.11017e-244	Down	389.097	399.165	396.826	1027.94	1019.49	1021.87		Acyl-CoA dehydrogenase, short-chain specific	protein_coding	GO:0003995,GO:0004085,GO:0050660,GO:0006631	acyl-CoA dehydrogenase activity|butyryl-CoA dehydrogenase activity|flavin adenine dinucleotide binding|fatty acid metabolic process
YALI0_C16929g	2882.74	778.359	4987.11	6.40407	2.67899	2.34695e-225	2.45921e-223	Up	75.2349	73.6266	71.9042	9.3808	12.1244	9.76233	naiP	Putative niacin/nicotinamide transporter NaiP	protein_coding	GO:0016021,GO:0005886,GO:0005215,GO:0055085	integral component of membrane|plasma membrane|transporter activity|transmembrane transport
YALI0_C16951g	3608.63	5370.34	1846.92	0.343917	-1.53987	2.26324e-94	6.24079e-93	Down	29.417	31.1291	28.8969	79.1875	71.966	84.5301	naiP	Putative niacin/nicotinamide transporter NaiP	protein_coding	GO:0016021,GO:0005886,GO:0005215,GO:0055085	integral component of membrane|plasma membrane|transporter activity|transmembrane transport
YALI0_C17105g	92.3845	141.91	42.8594	0.302339	-1.72576	1.29687e-09	4.04636e-09	Down	0.8746	0.57865	0.61646	2.31165	1.86012	2.033		D-xylose transporter	protein_coding	GO:0016021,GO:0005886,GO:0015293,GO:0008643	integral component of membrane|plasma membrane|symporter activity|carbohydrate transport
YALI0_C17303g	3.87936	0.697681	7.06104	10.1977	3.35018	0.0300578	0.0450903	Up	0.0988886	0.0719942	0.141892	0.014284	0	0.0136625	ttuB	Putative tartrate transporter	protein_coding	GO:0016021,GO:0005886,GO:0055085	integral component of membrane|plasma membrane|transmembrane transport
YALI0_C17369g	1683.55	878.589	2488.52	2.83209	1.50187	1.76293e-84	4.21427e-83	Up	29.9612	30.4662	31.2589	9.51734	9.86767	9.97615			protein_coding
YALI0_C17875g	5.92949	9.94278	1.9162	0.192906	-2.37403	0.0318064	0.0475432	Down	0.104599	0.0355376	0.0700404	0.211524	0.338146	0.438362			protein_coding
YALI0_C18359g	2143.07	1016.03	3270.12	3.21869	1.68647	6.89145e-56	1.01467e-54	Up	35.5776	37.2252	32.8055	9.489	8.285	11.936	zitB	Zinc transporter ZitB	protein_coding	GO:0016021,GO:0005886,GO:0005385	integral component of membrane|plasma membrane|zinc ion transmembrane transporter activity
YALI0_C18447g	204.962	83.8409	326.084	3.8918	1.96044	9.10765e-17	4.33458e-16	Up	9.29153	5.24289	6.33057	1.82963	1.7352	1.29777			protein_coding
YALI0_C18689g	638.424	420.052	856.797	2.0392	1.02801	1.69607e-17	8.35019e-17	Up	6.38703	7.46324	7.66772	3.00674	3.15531	3.40935		Cell division cycle protein 48 homolog AF_1297	protein_coding	GO:0005524,GO:0016787	ATP binding|hydrolase activity	yli04146	Peroxisome
YALI0_C19239g	67.4726	99.0297	35.9155	0.362402	-1.46434	5.93898e-05	0.0001257	Down	0.672611	1.10105	0.532272	1.27774	2.293	2.18803			protein_coding
YALI0_C19624g	4300.93	6390.38	2211.48	0.346107	-1.53071	1.42048e-85	3.43483e-84	Down	56.2687	49.377	45.5801	139.324	136.017	120.713			protein_coding			yli00061,yli00062	Fatty acid biosynthesis|Fatty acid elongation
YALI0_C19866g	321.793	489.687	153.9	0.314243	-1.67005	7.15703e-24	4.59145e-23	Down	3.74962	3.39715	4.04513	9.96973	9.83202	12.4907	surE	5'-nucleotidase SurE	protein_coding	GO:0005737,GO:0008253,GO:0046872,GO:0000166	cytoplasm|5'-nucleotidase activity|metal ion binding|nucleotide binding	yli00230,yli00240,yli00760	Purine metabolism|Pyrimidine metabolism|Nicotinate and nicotinamide metabolism
YALI0_C19965g	607.719	844.051	371.388	0.440067	-1.18421	3.86591e-24	2.51605e-23	Down	12.3053	10.7201	11.7611	24.824	24.9662	21.9285	fabG	3-oxoacyl-[acyl-carrier-protein] reductase FabG	protein_coding	GO:0102131,GO:0102132,GO:0004316,GO:0051287,GO:0050661,GO:0030497	3-oxo-glutaryl-[acp] methyl ester reductase activity|3-oxo-pimeloyl-[acp] methyl ester reductase activity|3-oxoacyl-[acyl-carrier-protein] reductase (NADPH) activity|NAD binding|NADP binding|fatty acid elongation	yli00061,yli00780	Fatty acid biosynthesis|Biotin metabolism
YALI0_C20060g	62.358	100.704	24.0119	0.238588	-2.06741	3.24627e-09	9.80745e-09	Down	4.6379	2.8363	4.19251	16.2568	15.8929	12.2601			protein_coding
YALI0_C20066g	73.5555	106.193	40.9178	0.385318	-1.37588	0.000331036	0.000649976	Down	7.89567	8.04764	3.2919	11.448	22.539	11.238			protein_coding
YALI0_C20097g	3394.24	4875.38	1913.1	0.392434	-1.34948	8.22205e-88	2.05127e-86	Down	88.7216	87.08	80.9687	207.377	201.434	184.445			protein_coding
YALI0_C20273g	3811.41	2494.73	5128.1	2.05564	1.03959	2.60638e-65	4.64201e-64	Up	116.43	112.115	113.681	51.1892	51.8988	47.9149			protein_coding
YALI0_C20427g	1079.54	1497.92	661.16	0.441436	-1.17972	4.4063e-35	3.9917e-34	Down	25.4037	24.9142	21.0048	48.391	51.1032	46.9486	mtnB	Methylthioribulose-1-phosphate dehydratase	protein_coding	GO:0005737,GO:0046570,GO:0008270,GO:0019509,GO:0019284	cytoplasm|methylthioribulose 1-phosphate dehydratase activity|zinc ion binding|L-methionine salvage from methylthioadenosine|L-methionine salvage from S-adenosylmethionine	yli00270	Cysteine and methionine metabolism
YALI0_C20669g	6595.53	8932.47	4258.59	0.476746	-1.06871	2.46351e-82	5.67329e-81	Down	62.6176	64.741	64.0714	123.403	124.91	115.904	ywrD	Glutathione hydrolase-like YwrD small chain	protein_coding	GO:0036374,GO:0102953,GO:0103068,GO:0006751	glutathione hydrolase activity|hypoglycin A gamma-glutamyl transpeptidase activity|leukotriene C4 gamma-glutamyl transferase activity|glutathione catabolic process	yli00430,yli00460,yli00480	Taurine and hypotaurine metabolism|Cyanoamino acid metabolism|Glutathione metabolism
YALI0_C20801g	22.5166	44.0714	0.961789	0.0218197	-5.51823	5.1381e-08	1.41495e-07	Down	0.103717	0.105713	0.104174	4.92888	6.43761	1.70522			protein_coding
YALI0_C20823g	320.366	173.875	466.857	2.68665	1.42581	1.72886e-13	6.91432e-13	Up	4.17569	4.3128	5.1168	1.71699	1.05292	1.82177			protein_coding
YALI0_C20933g	803.044	439.08	1167.01	2.65632	1.40943	7.12934e-23	4.39433e-22	Up	10.4371	10.882	11.2046	2.72571	3.77541	4.59674		Putative ATP-dependent RNA helicase MJ1505	protein_coding	GO:0005524,GO:0003677,GO:0004386,GO:0004518,GO:0003723,GO:0006281	ATP binding|DNA binding|helicase activity|nuclease activity|RNA binding|DNA repair
YALI0_C20977g	983.799	598.72	1368.88	2.28674	1.19329	1.28013e-38	1.25753e-37	Up	32.0509	30.2166	29.3492	12.4378	12.0538	11.8349			protein_coding
YALI0_C21274g	117.449	178.859	56.0385	0.313274	-1.6745	2.14514e-09	6.59487e-09	Down	2.96666	3.31173	2.03379	6.85631	10.6409	6.55799			protein_coding
YALI0_C21934g	7128.5	9570.19	4686.81	0.489737	-1.02992	6.80691e-73	1.35427e-71	Down	171.008	175.1	157.154	311.263	321.565	298.843		Pyridoxal phosphate homeostasis protein	protein_coding	GO:0005622,GO:0030170	intracellular|pyridoxal phosphate binding
YALI0_C22143g	276.963	144.788	409.139	2.82824	1.49991	5.25143e-18	2.62446e-17	Up	3.67482	3.86204	3.7705	1.45782	1.17662	0.994781			protein_coding
YALI0_C22506g	1512.2	826.283	2198.12	2.66007	1.41146	5.08076e-69	9.56369e-68	Up	40.8456	38.6873	41.4301	13.4538	13.9402	13.8505			protein_coding
YALI0_C22748g	49436.3	76060.6	22811.9	0.299919	-1.73735	5.56272e-236	6.35869e-234	Down	516.178	482.816	485.139	1539.16	1550.42	1398.25		Uncharacterized protein MT1414	protein_coding
YALI0_C22792g	890.207	492.955	1287.46	2.61071	1.38444	1.21307e-43	1.36432e-42	Up	16.3402	15.4326	15.8101	5.01599	5.92847	5.58221	maoII	Copper methylamine oxidase	protein_coding	GO:0052595,GO:0052594,GO:0005507,GO:0052596,GO:0008131,GO:0048038,GO:0052593,GO:0009308	aliphatic-amine oxidase activity|aminoacetone:oxygen oxidoreductase(deaminating) activity|copper ion binding|phenethylamine:oxygen oxidoreductase (deaminating) activity|primary amine oxidase activity|quinone binding|tryptamine:oxygen oxidoreductase (deaminating) activity|amine metabolic process	yli00260,yli00350,yli00360,yli00410	Glycine, serine and threonine metabolism|Tyrosine metabolism|Phenylalanine metabolism|beta-Alanine metabolism
YALI0_C22924g	2269.23	1439.78	3098.68	2.15191	1.10562	3.88713e-37	3.6916e-36	Up	34.0229	34.496	33.6882	12.9946	13.6748	16.3761			protein_coding
YALI0_C23078g	3752.44	5011.29	2493.58	0.497588	-1.00698	6.11334e-45	7.14397e-44	Down	93.9629	91.4703	90.28	167.97	183.348	151.377			protein_coding
YALI0_C23379g	4015.55	5359.59	2671.51	0.498466	-1.00443	4.4875e-63	7.60455e-62	Down	34.6717	33.2119	31.7399	58.9281	60.9149	61.3411	yyaL	Uncharacterized protein YyaL	protein_coding	GO:0003824	catalytic activity
YALI0_C23452g	1982.64	3550.63	414.636	0.116789	-3.09803	7.17981e-211	6.44849e-209	Down	4.61446	3.6983	4.53577	33.8267	36.5096	29.5323			protein_coding
YALI0_C23518g	9.34415	15.1791	3.50921	0.231645	-2.11001	0.0235772	0.0360585	Down	0.108095	0.132211	0	0.34975	0.335469	0.250899			protein_coding
YALI0_C23617g	4289.75	6446.4	2133.1	0.330905	-1.59551	1.00503e-140	5.09568e-139	Down	67.998	66.1327	68.6015	192.749	188.515	174.479	satP	Succinate-acetate/proton symporter SatP	protein_coding	GO:0016021,GO:0005886,GO:0015293,GO:0006811	integral component of membrane|plasma membrane|symporter activity|ion transport
YALI0_C23661g	1806.38	655.731	2957.02	4.51047	2.17328	1.61407e-164	9.67986e-163	Up	55.6417	56.6762	53.6637	11.3531	10.4394	11.567			protein_coding
YALI0_C23859g	18644.4	32764.1	4524.7	0.138094	-2.85627	0	0	Down	54.4642	56.3357	55.6919	353.118	366.126	374.092	acrC	Acryloyl-CoA reductase (NADH)	protein_coding			yli00071,yli00410,yli00592,yli00640,yli01040,yli04146	Fatty acid degradation|beta-Alanine metabolism|alpha-Linolenic acid metabolism|Propanoate metabolism|Biosynthesis of unsaturated fatty acids|Peroxisome
YALI0_D00132g	2862.66	4650.96	1074.36	0.231033	-2.11383	5.22095e-190	3.90763e-188	Down	14.823	13.3874	13.7287	57.7168	53.2049	53.6687	araE	Arabinose-proton symporter	protein_coding	GO:0016021,GO:0005886,GO:0015293,GO:0008643	integral component of membrane|plasma membrane|symporter activity|carbohydrate transport
YALI0_D00154g	1010.12	1517.7	502.532	0.331109	-1.59462	4.99782e-57	7.5532e-56	Down	44.3676	45.0439	48.2403	134.759	127.904	114.564			protein_coding
YALI0_D00176g	4049.11	6227.65	1870.57	0.300364	-1.73522	5.53849e-194	4.29882e-192	Down	35.6087	35.72	35.5102	108.014	106.951	107.583		Uncharacterized protein MTH_793	protein_coding	GO:0016747	transferase activity, transferring acyl groups other than amino-acyl groups	yli01040,yli04146	Biosynthesis of unsaturated fatty acids|Peroxisome
YALI0_D00451g	18279.9	27319.7	9240.12	0.338229	-1.56393	4.00092e-180	2.7341e-178	Down	137.611	137.204	132.126	383.872	346.831	359.95			protein_coding
YALI0_D00671g	41.8056	65.0652	18.546	0.285267	-1.80962	8.9363e-06	2.03781e-05	Down	0.778862	0.53982	0.500669	1.89005	2.14523	1.74755			protein_coding			yli00071	Fatty acid degradation
YALI0_D00825g	963.655	1325.81	601.504	0.453735	-1.14008	2.55559e-32	2.15955e-31	Down	10.3249	9.97654	9.56173	19.7939	18.7407	21.116	aspC	Aspartate aminotransferase	protein_coding	GO:0005737,GO:0004069,GO:0030170,GO:0009058	cytoplasm|L-aspartate:2-oxoglutarate aminotransferase activity|pyridoxal phosphate binding|biosynthetic process
YALI0_D01023g	4.98834	9.97668	0	0.0177293	-5.81772	0.000672609	0.00127717	Down	0	0	0	0.929916	1.37846	0.0808595			protein_coding
YALI0_D01089g	2238.69	3081.77	1395.62	0.452878	-1.1428	5.36327e-48	6.74377e-47	Down	32.661	34.1225	32.805	67.8382	61.084	70.3962	thrA	Homoserine dehydrogenase	protein_coding	GO:0004072,GO:0005524,GO:0004412,GO:0050661,GO:0009090,GO:0009089,GO:0009088	aspartate kinase activity|ATP binding|homoserine dehydrogenase activity|NADP binding|homoserine biosynthetic process|lysine biosynthetic process via diaminopimelate|threonine biosynthetic process	yli00260,yli00270,yli00300	Glycine, serine and threonine metabolism|Cysteine and methionine metabolism|Lysine biosynthesis
YALI0_D01111g	5201.68	7533.43	2869.92	0.38095	-1.39233	1.27691e-65	2.28715e-64	Down	40.0838	41.0947	43.4386	96.776	88.7373	111.046	glcP	Glucose transporter GlcP	protein_coding
YALI0_D01716g	86.3334	131.246	41.4204	0.315359	-1.66493	5.27397e-07	1.33699e-06	Down	1.09914	1.96901	1.27126	3.87293	5.68525	2.93132			protein_coding
YALI0_D01738g	282.91	435.136	130.684	0.300381	-1.73514	2.44954e-17	1.19753e-16	Down	3.81886	2.29107	3.81142	10.5086	11.4625	8.04111		Zinc-type alcohol dehydrogenase-like protein SE_1777	protein_coding	GO:0016491,GO:0008270	oxidoreductase activity|zinc ion binding
YALI0_D02068g	100.802	155.666	45.9386	0.294883	-1.76178	3.41871e-10	1.10963e-09	Down	1.22433	1.34389	1.95496	4.34868	4.2929	5.28282			protein_coding
YALI0_D02167g	3977.67	5604.48	2350.86	0.419474	-1.25335	1.27321e-61	2.11205e-60	Down	56.1039	63.4171	55.0468	135.993	125.471	115.849		Zinc-type alcohol dehydrogenase-like protein SERP1785	protein_coding	GO:0016491,GO:0008270	oxidoreductase activity|zinc ion binding
YALI0_D02453g	23.3958	13.6507	33.1408	2.42025	1.27515	0.031297	0.0468375	Up	1.3656	2.92296	2.81183	0.345196	1.12574	1.18864			protein_coding
YALI0_D02585g	229.578	140.315	318.841	2.27103	1.18335	2.88128e-10	9.40403e-10	Up	5.33375	6.7061	5.55111	2.00465	2.31416	2.69797			protein_coding
YALI0_D02607g	338.823	177.507	500.139	2.81478	1.49302	1.91813e-20	1.07576e-19	Up	6.25495	6.81031	6.11108	1.62735	2.34136	2.20511	pif1	ATP-dependent DNA helicase pif1	protein_coding	GO:0005524,GO:0003677,GO:0003678,GO:0006310,GO:0006281,GO:0000723	ATP binding|DNA binding|DNA helicase activity|DNA recombination|DNA repair|telomere maintenance
YALI0_D02981g	33.3661	48.4926	18.2396	0.376635	-1.40876	0.0025763	0.00452057	Down	0.399689	0.407382	0.237221	1.06544	0.581446	0.860948	pstI	Aqualysin-1	protein_coding	GO:0005576,GO:0004252	extracellular region|serine-type endopeptidase activity	yli04138	Autophagy - yeast
YALI0_D03179g	1502.04	2042.84	961.231	0.470564	-1.08754	2.40788e-41	2.51051e-40	Down	8.24814	7.94646	7.35358	15.0338	15.8853	14.4549			protein_coding			yli00520	Amino sugar and nucleotide sugar metabolism
YALI0_D03888g	1418.24	2018.97	817.513	0.404885	-1.30442	2.67999e-50	3.54717e-49	Down	3.06139	3.07276	3.08931	6.51019	6.66553	7.47648			protein_coding			yli03440	Homologous recombination
YALI0_D04158g	351.43	539.777	163.083	0.301952	-1.72761	9.49552e-27	6.81488e-26	Down	3.17758	4.55737	3.8983	10.6026	12.3709	11.9632	ung	Uracil-DNA glycosylase	protein_coding	GO:0005737,GO:0004844,GO:0006284	cytoplasm|uracil DNA N-glycosylase activity|base-excision repair	yli03410	Base excision repair
YALI0_D04180g	9821.89	17902.8	1740.96	0.0972513	-3.36214	0	0	Down	48.698	48.7686	43.6332	455.867	456.495	403.114		Putative daunorubicin C-13 ketoreductase DnrU	protein_coding	GO:0016616	oxidoreductase activity, acting on the CH-OH group of donors, NAD or NADP as acceptor
YALI0_D04356g	109.905	38.9535	180.857	4.64391	2.21534	5.92472e-17	2.84124e-16	Up	3.71181	3.38078	4.12479	0.778563	0.785069	0.63012			protein_coding
YALI0_D05401g	668.292	235.456	1101.13	4.67289	2.22432	5.84266e-64	1.01472e-62	Up	13.4637	15.2389	15.661	2.38558	2.93483	3.28626			protein_coding
YALI0_D05621g	1734.75	1019.86	2449.64	2.40233	1.26443	1.81938e-42	1.99276e-41	Up	35.0267	36.8839	34.515	13.7054	11.6449	14.7928	pucI	Probable allantoin permease	protein_coding	GO:0016021,GO:0005886,GO:0015205	integral component of membrane|plasma membrane|nucleobase transmembrane transporter activity
YALI0_D05929g	3297.43	4569.52	2025.34	0.443236	-1.17385	9.29125e-68	1.70801e-66	Down	72.6238	68.6888	68.2507	142.803	152.546	133.503	fabG	3-oxoacyl-[acyl-carrier-protein] reductase FabG	protein_coding	GO:0102131,GO:0102132,GO:0004316,GO:0051287,GO:0050661,GO:0030497	3-oxo-glutaryl-[acp] methyl ester reductase activity|3-oxo-pimeloyl-[acp] methyl ester reductase activity|3-oxoacyl-[acyl-carrier-protein] reductase (NADPH) activity|NAD binding|NADP binding|fatty acid elongation
YALI0_D06149g	392.382	573.772	210.992	0.367627	-1.44368	3.86715e-16	1.78115e-15	Down	4.83214	5.46048	7.09552	15.7728	15.9693	11.2514			protein_coding
YALI0_D06193g	5693.34	3559.98	7826.71	2.19862	1.1366	2.29548e-95	6.4716e-94	Up	107.326	102.549	101.31	43.3541	43.3252	41.6634			protein_coding
YALI0_D06688g	87.8382	24.1091	151.567	6.28764	2.65252	4.79913e-16	2.19914e-15	Up	4.00797	2.89781	2.5185	0.479116	0.555293	0.324607			protein_coding
YALI0_D06820g	225.762	147.586	303.938	2.05979	1.0425	6.19207e-08	1.69628e-07	Up	2.75213	3.20713	2.61119	1.2418	1.02591	1.49988			protein_coding			yli03013	Nucleocytoplasmic transport
YALI0_D07282g	7515.24	4881.49	10149	2.0791	1.05596	5.45453e-51	7.31186e-50	Up	134.218	128.13	137.301	57.1442	53.5473	63.5756	mmcO	Multicopper oxidase MmcO	protein_coding	GO:0042597,GO:0005886,GO:0005507,GO:0004322,GO:0016722	periplasmic space|plasma membrane|copper ion binding|ferroxidase activity|oxidoreductase activity, oxidizing metal ions
YALI0_D07304g	1694.61	2601.81	787.403	0.302642	-1.72432	1.44664e-99	4.33097e-98	Down	16.2866	17.5234	16.0349	50.8482	47.1319	51.3031	efeU	Ferrous iron permease EfeU	protein_coding	GO:0033573,GO:0005381,GO:0055072	high-affinity iron permease complex|iron ion transmembrane transporter activity|iron ion homeostasis
YALI0_D07502g	24.442	8.18449	40.6995	4.95279	2.30824	0.000150313	0.000304647	Up	0.487716	0.758082	0.318413	0.0493137	0.165551	0.0707521		Probable serine/threonine-protein kinase CPE1738	protein_coding	GO:0005524,GO:0004674	ATP binding|protein serine/threonine kinase activity
YALI0_D07656g	61968.8	92702.4	31235.1	0.336937	-1.56945	3.46421e-205	2.98349e-203	Down	1296.71	1311.91	1392.83	3614.61	3554.7	3603.52			protein_coding
YALI0_D08052g	19543.4	10917.1	28169.8	2.58036	1.36757	5.84403e-136	2.78344e-134	Up	523.291	529.891	494.452	185.885	189.986	168.048			protein_coding
YALI0_D08338g	9317.39	12690.6	5944.2	0.468398	-1.09419	1.13189e-83	2.69554e-82	Down	119.084	113.326	112.51	222.829	235.851	209.225			protein_coding
YALI0_D08382g	145.062	79.1161	211.008	2.66578	1.41456	5.55046e-09	1.64447e-08	Up	3.05163	4.37006	2.7126	1.04909	1.25781	1.13625	naiP	Putative niacin/nicotinamide transporter NaiP	protein_coding	GO:0016021,GO:0005886,GO:0005215,GO:0055085	integral component of membrane|plasma membrane|transporter activity|transmembrane transport
YALI0_D08800g	164.765	70.5602	258.97	3.6754	1.8779	6.11918e-17	2.93226e-16	Up	6.5549	5.57539	6.65334	1.93699	1.41021	1.29466			protein_coding
YALI0_D09020g	42.9524	10.3269	75.5778	7.31621	2.8711	9.8417e-08	2.65329e-07	Up	1.707	1.29523	1.50498	0.115065	0.036789	0.403549			protein_coding
YALI0_D09042g	111.816	53.4553	170.177	3.1792	1.66867	9.36073e-08	2.53013e-07	Up	3.13912	3.72375	2.63637	0.502104	0.825603	1.37216			protein_coding
YALI0_D09185g	36.1934	48.2962	24.0906	0.498647	-1.00391	0.0223634	0.0343174	Down	0.424855	0.433032	0.670572	1.06372	1.05952	0.665244			protein_coding
YALI0_D09603g	3332.4	1964.71	4700.09	2.39237	1.25844	2.5684e-74	5.27697e-73	Up	68.5232	77.2869	69.6453	27.7877	26.6672	27.199			protein_coding			yli04141	Protein processing in endoplasmic reticulum
YALI0_D09647g	2654.9	1546.98	3762.83	2.43238	1.28237	2.40484e-60	3.83736e-59	Up	40.3441	40.9851	39.6898	14.5525	13.8988	16.6399			protein_coding
YALI0_D10021g	25.3938	7.52027	43.2674	5.73468	2.51971	4.87508e-05	0.000104003	Up	0.66272	0.859696	0.529487	0.0304585	0.073037	0.218499	lrgB	Antiholin-like protein LrgB	protein_coding	GO:0016021,GO:0005886,GO:0019835,GO:0012501	integral component of membrane|plasma membrane|cytolysis|programmed cell death
YALI0_D10109g	2612.7	3879.66	1345.74	0.346843	-1.52765	1.54888e-61	2.56257e-60	Down	25.0296	30.2437	27.2561	69.8677	65.4067	80.3744			protein_coding
YALI0_D10131g	99433.2	163275	35591.3	0.217984	-2.19771	0	0	Down	535.565	542.282	525.121	2203.31	2154.07	2309.08	ipdC	Indole-3-pyruvate decarboxylase	protein_coding	GO:0047434,GO:0000287,GO:0030976,GO:0009851	indolepyruvate decarboxylase activity|magnesium ion binding|thiamine pyrophosphate binding|auxin biosynthetic process	yli00010	Glycolysis / Gluconeogenesis
YALI0_D10813g	1825.61	2620.05	1031.17	0.393618	-1.34513	4.2892e-73	8.56069e-72	Down	30.3378	28.5474	27.9435	68.4707	65.8826	65.6468		1-phosphatidylinositol phosphodiesterase	protein_coding	GO:0005576,GO:0004436,GO:0008081,GO:0016042	extracellular region|phosphatidylinositol diacylglycerol-lyase activity|phosphoric diester hydrolase activity|lipid catabolic process	yli00562	Inositol phosphate metabolism
YALI0_D10945g	1730.89	2322.31	1139.47	0.490608	-1.02736	1.13507e-40	1.16414e-39	Down	36.9498	38.0129	37.4911	67.3886	74.1058	66.43			protein_coding
YALI0_D10967g	227.526	118.247	336.805	2.84661	1.50924	2.088e-14	8.82206e-14	Up	7.34181	7.56581	6.57972	2.1327	2.93074	1.78491			protein_coding
YALI0_D11022g	13809.1	8932.24	18685.9	2.0919	1.06481	7.1013e-69	1.33271e-67	Up	170.458	173.192	181.09	72.0598	74.3862	81.0484			protein_coding
YALI0_D11286g	1685.3	792.472	2578.13	3.25262	1.7016	6.02082e-96	1.72059e-94	Up	102.211	105.926	100.786	26.7423	28.4223	30.9229			protein_coding
YALI0_D12078g	22865.2	31461.6	14268.8	0.453536	-1.14071	9.53393e-94	2.5948e-92	Down	308.572	317.079	293.493	638.73	630.728	568.267			protein_coding
YALI0_D12100g	615.275	1059.56	170.994	0.161341	-2.63181	2.76109e-98	8.11167e-97	Down	2.72035	2.82252	3.20682	17.2612	16.3984	15.5491	ttuB	Putative tartrate transporter	protein_coding	GO:0016021,GO:0005886,GO:0055085	integral component of membrane|plasma membrane|transmembrane transport
YALI0_D12400g	44102.7	65358.3	22847.1	0.349566	-1.51636	1.59961e-248	1.97191e-246	Down	461.376	465.523	451.518	1193.79	1229.76	1152.6	pgk	Phosphoglycerate kinase	protein_coding	GO:0005737,GO:0005524,GO:0004618,GO:0006096	cytoplasm|ATP binding|phosphoglycerate kinase activity|glycolytic process	yli00010	Glycolysis / Gluconeogenesis
YALI0_D12408g	13601.6	19030.1	8173.21	0.429503	-1.21926	4.44221e-67	8.11866e-66	Down	532.992	471.88	488.59	1135.01	1084.26	934.329			protein_coding
YALI0_D12661g	4681.23	6281.27	3081.19	0.490547	-1.02754	2.07511e-58	3.21335e-57	Down	70.2769	69.231	67.7504	131.452	134.342	117.436	hmo	4-hydroxymandelate oxidase	protein_coding	GO:0010181,GO:0016899,GO:0033072	FMN binding|oxidoreductase activity, acting on the CH-OH group of donors, oxygen as acceptor|vancomycin biosynthetic process	yli00630,yli04146	Glyoxylate and dicarboxylate metabolism|Peroxisome
YALI0_D13024g	6282.43	2783.4	9781.46	3.51433	1.81325	6.90218e-217	6.78032e-215	Up	183.419	184.348	181.198	47.073	45.376	49.1682	ipuC	Glutamate--isopropylamine ligase	protein_coding	GO:0016881,GO:0005524,GO:0004356,GO:0019624,GO:0006542	acid-amino acid ligase activity|ATP binding|glutamate-ammonia ligase activity|atrazine catabolic process to isopropylamine|glutamine biosynthetic process	yli00220,yli00250,yli00630,yli00910	Arginine biosynthesis|Alanine, aspartate and glutamate metabolism|Glyoxylate and dicarboxylate metabolism|Nitrogen metabolism
YALI0_D13200g	198.533	41.2025	355.863	8.62437	3.10842	4.05483e-36	3.77112e-35	Up	23.1682	19.8128	20.2622	2.05689	3.28818	1.3116			protein_coding
YALI0_D13662g	3132.72	5724.9	540.537	0.0944303	-3.40461	0	0	Down	37.8645	31.2542	36.348	350.468	360.84	302.262			protein_coding
YALI0_D14322g	8820.55	12859.9	4781.17	0.371788	-1.42745	8.37935e-128	3.60829e-126	Down	169.611	183.764	166.401	437.761	432.259	397.716	pdxH	Pyridoxine/pyridoxamine 5'-phosphate oxidase	protein_coding	GO:0010181,GO:0004733,GO:0008615	FMN binding|pyridoxamine-phosphate oxidase activity|pyridoxine biosynthetic process	yli00750	Vitamin B6 metabolism
YALI0_D14366g	1022.08	1409.26	634.897	0.450497	-1.15041	2.41741e-30	1.93855e-29	Down	13.6635	15.1553	15.7195	31.3103	27.78	30.5742			protein_coding
YALI0_D14872g	585.13	345.686	824.574	2.38635	1.25481	1.71189e-20	9.6353e-20	Up	9.75253	11.2749	11.2862	4.77915	4.06393	3.44951			protein_coding
YALI0_D15114g	10853.6	14510.4	7196.76	0.49598	-1.01165	8.55373e-63	1.44175e-61	Down	106.363	102.909	107.043	195.087	180.571	202.541	araB2	Ribulokinase 2	protein_coding	GO:0005524,GO:0008741,GO:0019569	ATP binding|ribulokinase activity|L-arabinose catabolic process to xylulose 5-phosphate	yli00040	Pentose and glucuronate interconversions
YALI0_D15400g	1597.19	2984.66	209.709	0.0702908	-3.83052	9.58707e-217	9.27291e-215	Down	5.10771	5.55309	3.39878	60.2309	66.0895	54.8728	bioB	Biotin synthase	protein_coding	GO:0051537,GO:0051539,GO:0004076,GO:0005506,GO:0009102	2 iron, 2 sulfur cluster binding|4 iron, 4 sulfur cluster binding|biotin synthase activity|iron ion binding|biotin biosynthetic process	yli00780	Biotin metabolism
YALI0_D15532g	1730.42	2538.93	921.905	0.363039	-1.4618	2.29247e-72	4.51811e-71	Down	18.7885	21.7263	20.5215	49.3462	52.5812	50.5603			protein_coding			yli00260,yli00470	Glycine, serine and threonine metabolism|D-Amino acid metabolism
YALI0_D15818g	159.135	228.349	89.9215	0.394048	-1.34356	7.42805e-10	2.35384e-09	Down	5.31867	4.63963	3.60954	10.8525	9.34054	10.9827			protein_coding
YALI0_D15906g	37.7875	65.6499	9.9251	0.151207	-2.7254	0.0195442	0.03022	Down	0.352956	0	0.430479	1.93735	1.66264	1.12158			protein_coding
YALI0_D16203g	2553.91	3521.41	1586.4	0.450522	-1.15033	1.34944e-55	1.95934e-54	Down	21.9727	20.2948	21.1878	42.1697	40.5342	44.986			protein_coding
YALI0_D16247g	1042.75	1668.45	417.057	0.249993	-2.00004	4.4645e-78	9.74595e-77	Down	10.5029	9.7319	8.89883	32.2632	34.09	39.2346	nemA	N-ethylmaleimide reductase	protein_coding	GO:0005829,GO:0034567,GO:0010181,GO:0008748,GO:0046857,GO:0046256,GO:0018937,GO:0006805	cytosol|chromate reductase activity|FMN binding|N-ethylmaleimide reductase activity|oxidoreductase activity, acting on other nitrogenous compounds as donors, with NAD or NADP as acceptor|2,4,6-trinitrotoluene catabolic process|nitroglycerin metabolic process|xenobiotic metabolic process
YALI0_D16269g	990.259	1397.42	583.102	0.417353	-1.26066	4.25523e-32	3.57178e-31	Down	16.9193	17.8686	14.028	37.8999	35.7073	32.3916			protein_coding			yli00790	Folate biosynthesis
YALI0_D16291g	1373.48	1855.28	891.675	0.480691	-1.05682	3.17784e-32	2.67457e-31	Down	8.08105	6.86792	7.59172	14.6263	13.5144	14.3787	fusA	Elongation factor 2	protein_coding	GO:0005737,GO:0005525,GO:0003924,GO:0003746	cytoplasm|GTP binding|GTPase activity|translation elongation factor activity	yli03008	Ribosome biogenesis in eukaryotes
YALI0_D16335g	19408.1	27473	11343.2	0.412878	-1.27621	2.21872e-101	7.045e-100	Down	83.0301	84.0384	84.58	172.238	181.94	198.488			protein_coding
YALI0_D16357g	43792	66311.8	21272.2	0.320788	-1.64031	3.23495e-211	2.96206e-209	Down	187.423	195.924	191.009	526.461	526.905	569.997	pfkA	ATP-dependent 6-phosphofructokinase	protein_coding	GO:0005737,GO:0003872,GO:0005524,GO:0046872,GO:0006002	cytoplasm|6-phosphofructokinase activity|ATP binding|metal ion binding|fructose 6-phosphate metabolic process	yli00010,yli00030,yli00051,yli00052,yli00680,yli03018	Glycolysis / Gluconeogenesis|Pentose phosphate pathway|Fructose and mannose metabolism|Galactose metabolism|Methane metabolism|RNA degradation
YALI0_D16423g	9618.61	16008.6	3228.58	0.201682	-2.30984	5.51183e-301	9.36564e-299	Down	78.3274	72.9642	79.0375	367.488	339.583	328.779			protein_coding
YALI0_D16489g	946.627	1382.18	511.069	0.369721	-1.43549	1.23473e-43	1.3862e-42	Down	12.3028	12.9181	14.5202	33.9898	30.8254	32.7024			protein_coding
YALI0_D16599g	1592.06	2166.76	1017.36	0.469486	-1.09084	3.17538e-41	3.29433e-40	Down	67.8432	74.0262	67.8131	133.086	143.926	128.056			protein_coding
YALI0_D16665g	12017.9	16899.1	7136.76	0.422333	-1.24355	1.32107e-72	2.61181e-71	Down	1120.55	1073.87	977.07	2429.13	2350.22	2028.74		UPF0057 membrane protein PA0567	protein_coding	GO:0016021,GO:0005886	integral component of membrane|plasma membrane
YALI0_D16709g	1581.08	2116.96	1045.19	0.493806	-1.01798	1.63399e-27	1.19731e-26	Down	79.6252	70.6651	79.7652	156.914	133.459	132.206			protein_coding
YALI0_D16753g	125377	185424	65329.4	0.352325	-1.50502	8.79512e-212	8.25297e-210	Down	1641.07	1619.1	1702.76	4330.14	4194.94	4250.85	mdh	Malate dehydrogenase	protein_coding	GO:0030060,GO:0005975,GO:0006108,GO:0006099	L-malate dehydrogenase activity|carbohydrate metabolic process|malate metabolic process|tricarboxylic acid cycle	yli00020,yli00270,yli00620,yli00630	Citrate cycle (TCA cycle)|Cysteine and methionine metabolism|Pyruvate metabolism|Glyoxylate and dicarboxylate metabolism
YALI0_D16775g	2179.02	3224.06	1133.99	0.351681	-1.50766	3.96486e-95	1.10297e-93	Down	30.8339	31.9768	33.2438	80.2854	82.9931	84.4557			protein_coding
YALI0_D16797g	1177.95	1732.23	623.667	0.360114	-1.47347	4.29985e-47	5.33198e-46	Down	25.8764	23.3409	19.5193	57.7097	61.1264	54.1489	mtnC	Enolase-phosphatase E1	protein_coding	GO:0043715,GO:0043716,GO:0043874,GO:0000287,GO:0019509,GO:0019284	2,3-diketo-5-methylthiopentyl-1-phosphate enolase activity|2-hydroxy-3-keto-5-methylthiopentenyl-1-phosphate phosphatase activity|acireductone synthase activity|magnesium ion binding|L-methionine salvage from methylthioadenosine|L-methionine salvage from S-adenosylmethionine	yli00270	Cysteine and methionine metabolism
YALI0_D16907g	292.319	164.787	419.852	2.54738	1.34901	8.5301e-14	3.48239e-13	Up	6.83234	5.29886	5.00035	1.75657	1.92374	2.40736			protein_coding
YALI0_D16929g	344.861	465.146	224.576	0.483152	-1.04945	8.38719e-09	2.44461e-08	Down	3.90626	3.13522	2.58376	7.4177	5.35922	5.26527			protein_coding
YALI0_D17006g	4937.31	7111.14	2763.48	0.388625	-1.36355	2.39388e-101	7.56296e-100	Down	72.0112	70.9117	68.9731	171.045	172.031	151.457			protein_coding
YALI0_D17028g	1007.14	1428.31	585.968	0.410194	-1.28562	2.61352e-42	2.85263e-41	Down	8.82738	9.27413	9.68473	20.0939	20.0344	21.3064			protein_coding			yli00510	N-Glycan biosynthesis
YALI0_D17094g	1590.28	2121.24	1059.31	0.499278	-1.00209	1.03951e-29	8.20001e-29	Down	30.637	32.4673	35.6921	56.9424	64.4352	58.2259			protein_coding
YALI0_D17248g	22.9612	12.2926	33.6298	2.72799	1.44784	0.00981196	0.0158989	Up	1.08525	0.774295	1.00828	0.164597	0.473628	0.31487			protein_coding
YALI0_D17270g	6.45889	12.9178	0	0.0137106	-6.18856	0.000112997	0.000232009	Down	0	0	0	0.422689	0.040543	0.303223			protein_coding
YALI0_D17292g	70.2079	139.769	0.646793	0.00458927	-7.76752	2.61545e-13	1.03613e-12	Down	0	0.0852176	0.083977	12.5961	11.5142	9.21799			protein_coding
YALI0_D17314g	12.4113	20.3372	4.48535	0.220601	-2.18049	0.00895788	0.0145902	Down	0.078283	0	0.104838	0.250652	0.227764	0.277601	menE	2-succinylbenzoate--CoA ligase	protein_coding	GO:0005524,GO:0008756,GO:0009234	ATP binding|o-succinylbenzoate-CoA ligase activity|menaquinone biosynthetic process	yli00130	Ubiquinone and other terpenoid-quinone biosynthesis
YALI0_D17380g	1180.87	1623.09	738.652	0.45511	-1.13571	3.77562e-33	3.25615e-32	Down	51.893	56.0931	50.6129	111.636	109.926	94.4965	arsC	Arsenate reductase	protein_coding	GO:0008794,GO:0046685	arsenate reductase (glutaredoxin) activity|response to arsenic-containing substance
YALI0_D17424g	3591.19	4971.17	2211.21	0.444816	-1.16872	3.42956e-86	8.38974e-85	Down	30.3034	30.3034	29.81	62.5167	61.8434	59.9726			protein_coding			yli00510,yli00513,yli04141	N-Glycan biosynthesis|Various types of N-glycan biosynthesis|Protein processing in endoplasmic reticulum
YALI0_D17446g	1085.12	1566.61	603.624	0.385329	-1.37584	5.58659e-46	6.67735e-45	Down	14.6519	14.195	12.8631	31.0954	31.594	35.3935	argE	Acetylornithine deacetylase	protein_coding	GO:0005737,GO:0008777,GO:0008237,GO:0008270,GO:0006526	cytoplasm|acetylornithine deacetylase activity|metallopeptidase activity|zinc ion binding|arginine biosynthetic process
YALI0_D17468g	190.987	269.055	112.92	0.419445	-1.25345	1.21537e-07	3.25433e-07	Down	2.35925	4.02943	4.89942	8.76825	7.97735	7.7084			protein_coding
YALI0_D17556g	72.0535	37.2549	106.852	2.86879	1.52044	1.26747e-05	2.84999e-05	Up	2.54536	2.29785	3.28703	0.808862	0.540733	1.21911	uppS	Tritrans,polycis-undecaprenyl-diphosphate synthase (geranylgeranyl-diphosphate specific)	protein_coding	GO:0000287,GO:0004659	magnesium ion binding|prenyltransferase activity	yli00900	Terpenoid backbone biosynthesis
YALI0_D17578g	91.0968	48.1916	134.002	2.77977	1.47496	7.76878e-08	2.11256e-07	Up	5.68201	6.253	5.41757	1.87343	2.19625	1.59281			protein_coding
YALI0_D17622g	46.9132	10.1732	83.6531	8.29118	3.05158	9.49645e-10	2.98969e-09	Up	1.98372	1.64829	2.03578	0.436037	0.0836466	0.104266	tauD	Alpha-ketoglutarate-dependent taurine dioxygenase	protein_coding	GO:0005737,GO:0031418,GO:0046872,GO:0000907,GO:0000908,GO:0044273,GO:0006790	cytoplasm|L-ascorbic acid binding|metal ion binding|sulfonate dioxygenase activity|taurine dioxygenase activity|sulfur compound catabolic process|sulfur compound metabolic process
YALI0_D17688g	324.176	126.346	522.007	4.13015	2.0462	7.81037e-33	6.64463e-32	Up	8.11469	7.70768	10.0533	1.75591	1.83732	2.09175	yhdG	Uncharacterized amino acid permease YhdG	protein_coding	GO:0016021,GO:0005886,GO:0022857	integral component of membrane|plasma membrane|transmembrane transporter activity
YALI0_D17754g	210.688	111.547	309.829	2.78167	1.47595	3.0776e-11	1.06723e-10	Up	4.99078	3.53981	4.00506	1.82082	1.1352	1.13203		Baeyer-Villiger monooxygenase	protein_coding	GO:0050660,GO:0004499,GO:0050661,GO:0016709,GO:0055114	flavin adenine dinucleotide binding|N,N-dimethylaniline monooxygenase activity|NADP binding|oxidoreductase activity,acting on paired donors, with incorporation or reduction of molecular oxygen, NAD(P)H as one donor, and incorporation of one atom of oxygen|oxidation-reduction process
YALI0_D17974g	62.8291	36.4653	89.1929	2.44441	1.28948	7.89095e-05	0.000164436	Up	1.31764	1.32757	1.59727	0.459411	0.514094	0.600543			protein_coding
YALI0_D18106g	4659.2	2599.17	6719.23	2.58502	1.37018	8.54077e-126	3.57972e-124	Up	95.6199	98.346	97.3992	33.7107	35.2104	33.3111		Uncharacterized 17.7 kDa protein in bps2 3'region	protein_coding
YALI0_D18249g	3046.45	1980.55	4112.35	2.07633	1.05404	4.81329e-41	4.98536e-40	Up	51.7154	52.5381	52.2109	21.856	21.0222	25.4231			protein_coding
YALI0_D18359g	1191.9	786.817	1596.98	2.02992	1.02142	1.93567e-25	1.32421e-24	Up	26.4656	26.568	27.1437	12.0314	10.5797	13.1916			protein_coding
YALI0_D18436g	924.007	469.651	1378.36	2.93405	1.55289	5.89823e-29	4.55555e-28	Up	36.6861	30.881	32.7563	8.33152	9.42796	13.2071			protein_coding
YALI0_D18832g	1805.71	1103.26	2508.16	2.27417	1.18534	2.67548e-36	2.49936e-35	Up	67.5346	67.9634	62.7581	30.3688	25.6431	23.0435			protein_coding
YALI0_D19140g	1791.64	2424.08	1159.2	0.478295	-1.06403	3.57157e-33	3.08864e-32	Down	20.8999	18.4608	16.8153	37.2033	36.5805	32.68	mls	Malate synthase	protein_coding	GO:0005737,GO:0004474,GO:0006097,GO:0006099	cytoplasm|malate synthase activity|glyoxylate cycle|tricarboxylic acid cycle	yli00620,yli00630	Pyruvate metabolism|Glyoxylate and dicarboxylate metabolism
YALI0_D19272g	250.149	155.745	344.554	2.21388	1.14658	1.33047e-11	4.7258e-11	Up	6.77266	6.79016	6.43181	3.1161	2.54142	2.53433			protein_coding
YALI0_D19338g	32233.3	46474.3	17992.4	0.387143	-1.36906	1.86081e-171	1.18171e-169	Down	2132.62	2140.26	2163.62	4845.52	5045.21	5186.74			protein_coding
YALI0_D19580g	3409.18	2025.35	4793	2.36643	1.24271	4.06762e-54	5.77271e-53	Up	56.1729	62.3671	61.3872	22.1248	21.3604	25.4477	yclF	Uncharacterized transporter YclF	protein_coding	GO:0016021,GO:0005887,GO:0005886,GO:0071916,GO:0035673,GO:1904680,GO:0015333,GO:0042937	integral component of membrane|integral component of plasma membrane|plasma membrane|dipeptide transmembrane transporter activity|oligopeptide transmembrane transporter activity|peptide transmembrane transporter activity|peptide:proton symporter activity|tripeptide transmembrane transporter activity
YALI0_D19734g	22248.8	37603.1	6894.38	0.183351	-2.44732	7.70616e-299	1.27496e-296	Down	425.681	395.785	379.013	2104.43	2066.02	1766.62			protein_coding
YALI0_D19756g	2109.35	1264.21	2954.48	2.33746	1.22494	5.11223e-49	6.54594e-48	Up	45.7973	42.88	45.9992	18.2117	15.6819	18.345	pucI	Probable allantoin permease	protein_coding	GO:0016021,GO:0005886,GO:0015205	integral component of membrane|plasma membrane|nucleobase transmembrane transporter activity
YALI0_D20064g	44.4388	60.3352	28.5424	0.473054	-1.07992	0.00747274	0.0123245	Down	0.513136	0.320556	0.648404	0.93726	0.802669	1.10459	bcr	Bicyclomycin resistance protein	protein_coding	GO:0005887,GO:0005886,GO:0071916,GO:0015238,GO:0035442,GO:0006855,GO:0015031,GO:0046677	integral component of plasma membrane|plasma membrane|dipeptide transmembrane transporter activity|drug transmembrane transporter activity|dipeptide transmembrane transport|drug transmembrane transport|protein transport|response to antibiotic
YALI0_D20196g	575.95	233.468	918.433	3.93308	1.97566	1.44754e-50	1.92403e-49	Up	11.403	11.3003	12.3813	2.48295	2.45231	3.15088	yusP	Uncharacterized MFS-type transporter YusP	protein_coding	GO:0005887,GO:0022857,GO:0055085	integral component of plasma membrane|transmembrane transporter activity|transmembrane transport
YALI0_D20240g	1271.03	686.411	1855.66	2.70207	1.43407	9.73763e-29	7.42967e-28	Up	12.9659	16.3435	13.5319	3.64498	5.44003	5.28992	fen	Flap endonuclease 1	protein_coding	GO:0008409,GO:0017108,GO:0003677,GO:0000287,GO:0006281,GO:0043137	5'-3' exonuclease activity|5'-flap endonuclease activity|DNA binding|magnesium ion binding|DNA repair|DNA replication, removal of RNA primer	yli03420	Nucleotide excision repair
YALI0_D20482g	311.197	36.4199	585.974	16.108	4.00971	1.31301e-17	6.4846e-17	Up	25.1637	19.1487	18.9043	1.80253	1.26345	0.497337			protein_coding
YALI0_D20592g	76.1005	103.845	48.3561	0.465632	-1.10274	0.000175507	0.00035343	Down	3.35998	2.76375	2.84193	5.3046	6.74589	5.41584			protein_coding			yli03020	RNA polymerase
YALI0_D21593g	885.721	1219.8	551.646	0.452261	-1.14477	1.0595e-28	8.06428e-28	Down	38.5378	38.9257	42.8923	86.5682	77.7134	77.1606			protein_coding
YALI0_D22242g	138.67	82.3957	194.945	2.36354	1.24095	1.66297e-07	4.4003e-07	Up	13.656	16.203	13.0832	4.60262	6.99557	4.87645			protein_coding
YALI0_D22638g	20628.9	11969.5	29288.3	2.447	1.29102	3.76897e-123	1.53867e-121	Up	484.157	504.118	479.663	189.339	171.745	182.735			protein_coding
YALI0_D22913g	1470.25	556.625	2383.88	4.28164	2.09816	1.49728e-142	7.7159e-141	Up	32.5331	31.735	30.9541	6.34519	6.9485	6.86767		Uncharacterized MFS-type transporter Rv1877	protein_coding	GO:0005887,GO:0005215,GO:0055085	integral component of plasma membrane|transporter activity|transmembrane transport
YALI0_D24277g	62.0412	107.033	17.0497	0.159026	-2.65267	3.53694e-12	1.30115e-11	Down	0.549572	1.01845	1.10399	5.10217	6.25054	3.9138			protein_coding
YALI0_D24607g	34.3611	51.0278	17.6944	0.346428	-1.52937	0.00167638	0.00301728	Down	0.178829	0.364542	0.359235	0.723268	0.520302	1.11631	nanT	Sialic acid transporter NanT	protein_coding	GO:0005887,GO:0015538,GO:0008643	integral component of plasma membrane|sialic acid:proton symporter activity|carbohydrate transport
YALI0_D24651g	1134.99	583.862	1686.12	2.88829	1.53022	8.64831e-69	1.61341e-67	Up	25.7979	24.5059	24.7177	8.04146	7.85036	7.6642			protein_coding
YALI0_D24816g	72404.4	127434	17374.9	0.136344	-2.87468	0	0	Down	1095.91	1188.9	1081.01	7509.56	7495.03	7377.82			protein_coding
YALI0_D25124g	1351.95	1888.75	815.156	0.431625	-1.21215	7.31143e-49	9.32393e-48	Down	9.42267	8.97232	8.53572	18.6512	18.5009	19.4042			protein_coding
YALI0_D25146g	1220.47	1655.66	785.289	0.474302	-1.07612	2.08365e-31	1.71241e-30	Down	18.7984	16.5939	17.2953	31.1755	33.7516	35.7829			protein_coding
YALI0_D25190g	3227.74	4494.76	1960.72	0.436206	-1.19692	1.58373e-71	3.09222e-70	Down	55.2167	55.9397	59.9795	120.114	116.826	118.944	sps1	Probable serine/threonine-protein kinase Sps1	protein_coding	GO:0005524,GO:0004674	ATP binding|protein serine/threonine kinase activity	yli04111,yli04138	Cell cycle - yeast|Autophagy - yeast
YALI0_D25212g	357.31	522.132	192.488	0.368719	-1.43941	7.11706e-19	3.71019e-18	Down	3.57118	2.3951	3.38507	7.45624	7.70654	7.84948			protein_coding
YALI0_D25234g	1221.42	1629.37	813.48	0.499246	-1.00218	6.99807e-24	4.49407e-23	Down	17.1719	15.2519	14.2783	25.3154	31.0424	28.4496	truB	tRNA pseudouridine synthase B	protein_coding	GO:0003723,GO:0106029,GO:0031119	RNA binding|tRNA pseudouridine synthase activity|tRNA pseudouridine synthesis
YALI0_D25322g	27709.7	39600.8	15818.6	0.399451	-1.32391	2.19813e-150	1.21225e-148	Down	276.672	276.204	273.668	640.628	648.722	587.486			protein_coding
YALI0_D25454g	873.217	1326.98	419.457	0.316105	-1.66153	8.67145e-52	1.17242e-50	Down	10.8031	12.7664	10.8507	34.5372	30.0648	34.0692			protein_coding
YALI0_D25542g	3686.89	5474.14	1899.63	0.347023	-1.5269	3.34544e-16	1.54653e-15	Down	37.1601	34.1595	36.4538	106.077	106.367	69.4854	uctC	Acetyl-CoA:oxalate CoA-transferase	protein_coding	GO:0016740	transferase activity
YALI0_D25630g	316.98	531.634	102.326	0.192468	-2.37731	1.16512e-44	1.35399e-43	Down	2.38786	2.36223	2.7746	13.3976	11.511	10.5732	adh	Alcohol dehydrogenase	protein_coding	GO:0004022,GO:0008270	alcohol dehydrogenase (NAD) activity|zinc ion binding	yli00010,yli00071,yli00350,yli00620	Glycolysis / Gluconeogenesis|Fatty acid degradation|Tyrosine metabolism|Pyruvate metabolism
YALI0_D25740g	1610.35	2245.32	975.375	0.434483	-1.20263	1.44373e-38	1.41602e-37	Down	68.1134	69.1694	54.7184	140.777	130.176	129.389	pfdA	Prefoldin subunit alpha	protein_coding	GO:0005737,GO:0016272,GO:0051082,GO:0006457	cytoplasm|prefoldin complex|unfolded protein binding|protein folding
YALI0_D25784g	824.454	1135.25	513.661	0.452635	-1.14358	6.41995e-18	3.19828e-17	Down	12.0973	11.1489	9.61839	26.4371	20.9801	18.385			protein_coding
YALI0_D25806g	544.53	761.094	327.965	0.431011	-1.2142	4.07622e-24	2.64471e-23	Down	7.87929	7.28338	6.46172	15.2769	15.5474	14.6527			protein_coding
YALI0_D25894g	1725.61	2713.05	738.172	0.272147	-1.87754	3.05753e-73	6.12187e-72	Down	37.5791	29.0766	32.919	123.837	109.336	98.6588		Probable FAD-linked sulfhydryl oxidase R368	protein_coding	GO:0016021,GO:0016972	integral component of membrane|thiol oxidase activity
YALI0_D25938g	591.034	900.007	282.061	0.313344	-1.67418	4.06817e-39	4.05334e-38	Down	2.25633	2.55877	2.01876	5.85536	7.06515	6.84433			protein_coding			yli00520	Amino sugar and nucleotide sugar metabolism
YALI0_D26191g	2416.56	3343.79	1489.32	0.445352	-1.16698	4.48889e-44	5.14056e-43	Down	18.7708	18.8031	20.5245	36.7414	38.1188	43.4512			protein_coding
YALI0_D26235g	455.013	642.586	267.44	0.416187	-1.2647	2.24473e-23	1.41267e-22	Down	2.60749	2.58009	2.81016	5.99463	5.69448	5.743			protein_coding			yli00563	Glycosylphosphatidylinositol (GPI)-anchor biosynthesis
YALI0_D26279g	2785.43	3716.41	1854.45	0.498982	-1.00294	8.33508e-56	1.22151e-54	Down	35.5057	34.4008	35.5351	63.3149	64.4485	63.8837			protein_coding
YALI0_D26367g	2947.28	4227.22	1667.35	0.394445	-1.34211	5.40319e-89	1.36975e-87	Down	31.0829	32.1122	29.2023	70.714	68.6981	72.903	argH	Argininosuccinate lyase	protein_coding	GO:0005737,GO:0004056,GO:0042450	cytoplasm|argininosuccinate lyase activity|arginine biosynthetic process via ornithine	yli00220,yli00250	Arginine biosynthesis|Alanine, aspartate and glutamate metabolism
YALI0_D26389g	12545.8	17103.6	7987.95	0.467038	-1.09839	4.54718e-64	7.94115e-63	Down	597.644	586.592	574.675	1187.76	1217.03	1011.59			protein_coding
YALI0_D26411g	51.5781	33.4163	69.7399	2.08762	1.06186	0.00398909	0.00682248	Up	3.48988	2.20382	2.62895	1.26572	1.39798	0.953843			protein_coding
YALI0_D26444g	26.3315	15.4429	37.2202	2.40709	1.26729	0.0181551	0.0282071	Up	0.245431	0.141113	0.347647	0.0763568	0.122065	0.0791206			protein_coding
YALI0_D26510g	9589.43	13277.9	5900.93	0.444412	-1.17003	1.69743e-70	3.24992e-69	Down	88.5136	83.7425	88.438	168.067	170.405	193.376			protein_coding			yli04144	Endocytosis
YALI0_D26576g	128.832	173.776	83.8874	0.482789	-1.05053	7.32354e-06	1.68225e-05	Down	7.35909	7.4234	5.25789	11.8134	13.7591	12.0331			protein_coding
YALI0_D26642g	458.897	633.51	284.284	0.448717	-1.15612	2.91107e-20	1.61964e-19	Down	6.05006	6.28902	5.57369	11.6067	12.5899	11.9929			protein_coding			yli04146	Peroxisome
YALI0_D26818g	24738.6	33408.2	16069	0.480987	-1.05593	1.96297e-61	3.23068e-60	Down	214.318	213.417	220.926	396.16	381.067	445.421	mntH	Divalent metal cation transporter MntH	protein_coding	GO:0016021,GO:0005886,GO:0046872,GO:0046873,GO:0015293	integral component of membrane|plasma membrane|metal ion binding|metal ion transmembrane transporter activity|symporter activity
YALI0_D26862g	748.047	1003.08	493.011	0.491439	-1.02492	2.46189e-21	1.42653e-20	Down	8.52335	8.82183	8.21319	14.5191	15.4612	17.1559			protein_coding			yli03022,yli03420	Basal transcription factors|Nucleotide excision repair
YALI0_D26884g	1728.9	2367.07	1090.73	0.46084	-1.11766	6.05791e-29	4.67314e-28	Down	35.2352	28.8428	25.7936	54.605	62.6321	59.4697			protein_coding
YALI0_D26906g	22902.3	33769.1	12035.5	0.356405	-1.48841	6.0461e-209	5.35378e-207	Down	428.777	432.976	435.316	1109.98	1076.89	1113.24			protein_coding
YALI0_D26928g	398.895	532.526	265.264	0.498316	-1.00487	3.10025e-10	1.00834e-09	Down	22.8301	21.1995	14.49	36.6085	35.9966	33.7288			protein_coding
YALI0_D26950g	334.186	448.207	220.165	0.491036	-1.0261	3.67474e-10	1.19088e-09	Down	1.36913	1.96375	1.55238	2.92569	3.31272	2.78474			protein_coding
YALI0_D27016g	21832.1	29354.7	14309.4	0.487462	-1.03664	1.10955e-99	3.33767e-98	Down	169.893	166.957	172.199	312.736	311.766	322.519			protein_coding			yli00561,yli00564	Glycerolipid metabolism|Glycerophospholipid metabolism
YALI0_D27060g	1338.79	1837.64	839.945	0.457017	-1.12968	1.54549e-28	1.16925e-27	Down	6.97459	7.96971	8.03734	14.5973	13.959	17.0358			protein_coding
YALI0_D27082g	1232.17	1764.88	699.46	0.39636	-1.33512	9.48542e-56	1.38364e-54	Down	26.5088	25.5803	23.6519	57.0879	57.6951	58.4329			protein_coding
YALI0_D27104g	2107.23	3287.47	926.978	0.282029	-1.82608	4.09859e-86	9.98754e-85	Down	39.9805	34.9339	31.78	120.72	121.006	101.246			protein_coding
YALI0_D27148g	1985.77	2709.22	1262.32	0.465944	-1.10177	1.06996e-40	1.10096e-39	Down	28.2058	30.4758	26.4774	57.0387	58.5373	50.1592			protein_coding
YALI0_D27214g	54.0676	15.588	92.5472	5.95064	2.57305	3.40462e-09	1.02809e-08	Up	3.33574	3.86208	2.24448	0.55668	0.188453	0.689064			protein_coding
YALI0_D27302g	3836.86	5428.19	2245.53	0.413675	-1.27343	4.60296e-87	1.13486e-85	Down	45.4088	45.0211	48.2338	104.503	101.665	97.9223			protein_coding
YALI0_E00264g	26346.8	39925.4	12768.1	0.319797	-1.64477	5.08e-142	2.59658e-140	Down	207.457	201.693	219.481	593.046	551.388	637.999	dhaS	Putative aldehyde dehydrogenase DhaS	protein_coding	GO:0004029,GO:0043878,GO:0006081	aldehyde dehydrogenase (NAD) activity|glyceraldehyde-3-phosphate dehydrogenase (NAD+) (non-phosphorylating) activity|cellular aldehyde metabolic process	yli00010,yli00053,yli00071,yli00280,yli00310,yli00330,yli00340,yli00380,yli00410,yli00561,yli00620,yli00770	Glycolysis / Gluconeogenesis|Ascorbate and aldarate metabolism|Fatty acid degradation|Valine, leucine and isoleucine degradation|Lysine degradation|Arginine and proline metabolism|Histidine metabolism|Tryptophan metabolism|beta-Alanine metabolism|Glycerolipid metabolism|Pyruvate metabolism|Pantothenate and CoA biosynthesis
YALI0_E00286g	496.685	858.207	135.163	0.157454	-2.667	8.13301e-59	1.26565e-57	Down	2.93734	4.41202	3.59728	24.9583	18.5916	19.4617			protein_coding
YALI0_E00308g	10018.9	16185.7	3851.99	0.237987	-2.07105	6.46351e-295	1.0159e-292	Down	56.884	54.5592	56.4385	210.118	206.782	222.71			protein_coding
YALI0_E00638g	84579.5	124221	44937.8	0.361755	-1.46692	1.06553e-181	7.52696e-180	Down	807.98	837.257	870.349	2124.36	2071.88	2111.34	gltA	Citrate synthase	protein_coding	GO:0046912,GO:0006099	transferase activity, transferring acyl groups, acyl groups converted into alkyl on transfer|tricarboxylic acid cycle	yli00020,yli00630	Citrate cycle (TCA cycle)|Glyoxylate and dicarboxylate metabolism
YALI0_E00704g	112.415	191.599	33.2308	0.173673	-2.52555	4.21791e-19	2.22841e-18	Down	1.43388	0.686002	0.940542	5.35547	5.25032	5.37716			protein_coding
YALI0_E00814g	17.432	4.76514	30.0989	6.28015	2.6508	0.000152376	0.00030853	Up	0.83325	0.660557	0.697436	0.0468063	0.202028	0.0671545			protein_coding
YALI0_E00924g	312.142	512.418	111.865	0.21834	-2.19535	2.09047e-44	2.41153e-43	Down	2.39913	2.48675	2.26675	10.3405	9.50416	9.85122			protein_coding
YALI0_E01056g	1621.19	2191.37	1051.02	0.479546	-1.06026	6.43217e-37	6.07193e-36	Down	9.21564	9.41083	10.2214	17.3378	18.1633	19.0672	fhs	Formate--tetrahydrofolate ligase	protein_coding	GO:0005524,GO:0004329,GO:0035999	ATP binding|formate-tetrahydrofolate ligase activity|tetrahydrofolate interconversion	yli00670	One carbon pool by folate
YALI0_E01298g	70041.7	110023	30060.7	0.273223	-1.87185	1.53846e-181	1.0747e-179	Down	1997.48	2001.49	1957.98	7101.97	6880.93	5793.9			protein_coding
YALI0_E01364g	150.948	275.605	26.2899	0.0953785	-3.39019	1.12417e-39	1.13446e-38	Down	0.559145	0.723343	0.496809	5.41442	5.21419	6.26035			protein_coding			yli04011	MAPK signaling pathway - yeast
YALI0_E01562g	2815.87	3877.67	1754.07	0.452405	-1.14431	4.2307e-47	5.25661e-46	Down	41.8533	42.7514	40.5788	93.1743	78.0115	79.6594			protein_coding
YALI0_E01584g	980.328	1334.15	626.504	0.469675	-1.09026	2.46893e-25	1.67807e-24	Down	15.3185	15.7828	15.6723	34.1234	28.3307	27.8611			protein_coding
YALI0_E01980g	327.46	478.83	176.09	0.367717	-1.44333	6.01605e-12	2.18251e-11	Down	6.12366	7.6041	10.0923	25.2466	18.6532	14.9726			protein_coding
YALI0_E02024g	25215.1	46074.3	4355.88	0.0945428	-3.40289	0	0	Down	34.1656	33.0267	32.5605	338.863	308.583	309.116			protein_coding
YALI0_E02112g	887.844	1326.8	448.886	0.338311	-1.56358	1.31433e-50	1.75067e-49	Down	7.12555	6.8428	7.55543	19.979	20.3766	17.3831		Baeyer-Villiger monooxygenase	protein_coding	GO:0050660,GO:0004499,GO:0050661,GO:0016709,GO:0055114	flavin adenine dinucleotide binding|N,N-dimethylaniline monooxygenase activity|NADP binding|oxidoreductase activity,acting on paired donors, with incorporation or reduction of molecular oxygen, NAD(P)H as one donor, and incorporation of one atom of oxygen|oxidation-reduction process
YALI0_E03586g	1330.38	1779.6	881.159	0.495212	-1.01388	2.6358e-29	2.06882e-28	Down	49.6469	53.4595	46.2923	96.6913	85.2673	91.4415			protein_coding			yli00480	Glutathione metabolism
YALI0_E03872g	6613.57	9297.59	3929.54	0.422623	-1.24256	8.88187e-74	1.78975e-72	Down	70.3849	77.9519	77.037	158.258	152.929	172.357			protein_coding
YALI0_E04026g	766.144	1257.32	274.973	0.218621	-2.1935	7.88254e-82	1.78908e-80	Down	14.53	14.921	17.7214	64.1789	68.869	62.8128			protein_coding
YALI0_E04048g	2206.79	3392.04	1021.54	0.301196	-1.73123	2.06563e-116	7.82328e-115	Down	30.0948	26.0782	26.6043	82.6647	85.6115	80.9368			protein_coding
YALI0_E04169g	5599.97	7772.88	3427.05	0.440879	-1.18155	1.90924e-82	4.41302e-81	Down	28.8611	28.3779	30.5688	58.5453	59.7998	62.3058			protein_coding
YALI0_E04202g	114.695	182.359	47.0311	0.257666	-1.95643	8.61809e-08	2.33744e-07	Down	0.35086	1.78807	0.912113	3.67282	3.48282	3.57289	gbh	Guanidinobutyrase	protein_coding	GO:0047817,GO:0047971,GO:0046872	D-arginase activity|guanidinobutyrase activity|metal ion binding	yli00330	Arginine and proline metabolism
YALI0_E04224g	869.26	1235.01	503.512	0.407725	-1.29433	7.85589e-27	5.65103e-26	Down	8.27333	10.0086	6.98087	18.826	17.6244	19.6564	thiDE	Hydroxymethylpyrimidine/phosphomethylpyrimidine kinase	protein_coding	GO:0005829,GO:0005524,GO:0008902,GO:0000287,GO:0008972,GO:0004789,GO:0009228,GO:0009229	cytosol|ATP binding|hydroxymethylpyrimidine kinase activity|magnesium ion binding|phosphomethylpyrimidine kinase activity|thiamine-phosphate diphosphorylase activity|thiamine biosynthetic process|thiamine diphosphate biosynthetic process	yli00730	Thiamine metabolism
YALI0_E04356g	1032.91	1522.27	543.549	0.357077	-1.48569	2.45328e-52	3.3603e-51	Down	6.53892	7.19982	5.77687	16.4194	16.9221	16.1906			protein_coding
YALI0_E04444g	1307.89	1838.26	777.528	0.422917	-1.24155	3.33388e-45	3.93248e-44	Down	8.35994	9.71873	9.02043	19.2936	19.0327	19.7731	rnd	Ribonuclease D	protein_coding	GO:0005737,GO:0008408,GO:0003676,GO:0000166,GO:0033890,GO:0042780	cytoplasm|3'-5' exonuclease activity|nucleic acid binding|nucleotide binding|ribonuclease D activity|tRNA 3'-end processing	yli03018	RNA degradation
YALI0_E04488g	2825.16	4572.73	1077.6	0.235662	-2.08521	4.95489e-198	3.99377e-196	Down	28.8525	27.5747	28.2019	109.722	113.891	102.145	ygiD	4,5-DOPA dioxygenase extradiol	protein_coding	GO:0005737,GO:0046566,GO:0008198,GO:0050297,GO:0008270,GO:0006725	cytoplasm|DOPA dioxygenase activity|ferrous iron binding|stizolobate synthase activity|zinc ion binding|cellular aromatic compound metabolic process
YALI0_E04532g	932.67	1510.91	354.428	0.234569	-2.09192	2.03835e-80	4.5283e-79	Down	7.34956	7.09233	8.47788	31.8691	27.5729	29.2082			protein_coding
YALI0_E04554g	1595.99	2207.34	984.64	0.44605	-1.16472	1.22804e-42	1.35213e-41	Down	18.9023	22.15	19.7751	42.6553	41.9427	39.0701			protein_coding
YALI0_E04598g	8769.77	12169.8	5369.73	0.441238	-1.18037	3.24e-96	9.34398e-95	Down	183.426	184.494	183.153	381.262	359.235	391.76			protein_coding
YALI0_E04620g	888.137	1255.78	520.491	0.414434	-1.27079	3.24701e-29	2.53275e-28	Down	26.4963	27.1689	33.2931	67.7302	62.1266	60.6152	UBC	Ubiquitin-conjugating enzyme E2	protein_coding	GO:0030430,GO:0042025,GO:0005524,GO:0016740,GO:0016567	host cell cytoplasm|host cell nucleus|ATP binding|transferase activity|protein ubiquitination
YALI0_E04642g	665.228	951.31	379.146	0.398555	-1.32715	4.54295e-29	3.51743e-28	Down	8.8422	8.48354	8.44689	19.892	21.7845	16.9984			protein_coding
YALI0_E04664g	42.0766	56.4998	27.6535	0.489022	-1.03203	0.0107543	0.0173256	Down	0.298235	0.527958	0.536037	0.809426	0.776375	0.941193			protein_coding
YALI0_E04719g	9693.83	14509	4878.65	0.336256	-1.57237	6.20968e-216	5.91519e-214	Down	152.06	146.694	145.373	398.105	396.844	402.596			protein_coding
YALI0_E04741g	271.305	372.236	170.374	0.457718	-1.12747	7.00779e-11	2.38148e-10	Down	5.00163	4.27813	4.19061	8.48801	10.4571	7.75408			protein_coding			yli03008	Ribosome biogenesis in eukaryotes
YALI0_E04785g	653.381	1007.82	298.946	0.296585	-1.75348	2.88327e-52	3.94068e-51	Down	6.16656	7.32916	6.55808	20.647	19.6384	21.0075			protein_coding
YALI0_E04829g	965.863	1395.02	536.704	0.384749	-1.37801	4.17173e-33	3.59284e-32	Down	13.2252	14.9383	10.8262	30.8985	33.1064	27.8353	tcpA	NAD(+) hydrolase TcpA	protein_coding
YALI0_E04873g	226.607	323.957	129.258	0.398888	-1.32595	4.94445e-13	1.92244e-12	Down	2.60616	2.35447	3.05393	5.94902	6.70181	5.5947			protein_coding
YALI0_E04939g	937.456	1443.21	431.706	0.29921	-1.74077	8.36786e-65	1.47777e-63	Down	8.74678	7.25896	7.4658	24.2773	24.4763	22.3851	asnS	Asparagine--tRNA ligase	protein_coding	GO:0005737,GO:0004816,GO:0005524,GO:0003676,GO:0006421	cytoplasm|asparagine-tRNA ligase activity|ATP binding|nucleic acid binding|asparaginyl-tRNA aminoacylation	yli00970	Aminoacyl-tRNA biosynthesis
YALI0_E05313g	730.671	468.443	992.898	2.119	1.08339	8.51611e-22	5.03676e-21	Up	19.1059	18.5115	21.276	8.07473	9.24642	7.90598			protein_coding
YALI0_E05357g	255.463	111.804	399.121	3.56749	1.83491	9.69977e-26	6.73096e-25	Up	4.24313	5.07045	4.80445	1.09249	1.28802	1.20823			protein_coding
YALI0_E05423g	108.249	62.7846	153.714	2.44891	1.29214	5.17115e-07	1.31251e-06	Up	1.32337	1.65496	1.55545	0.626335	0.600761	0.453851			protein_coding
YALI0_E05467g	20257.6	12630.4	27884.9	2.2078	1.14261	2.77458e-109	9.79987e-108	Up	1108.17	1120.13	1127.9	473.7	471.104	434.13	tpm	Thiopurine S-methyltransferase	protein_coding	GO:0005737,GO:0008119,GO:0010038	cytoplasm|thiopurine S-methyltransferase activity|response to metal ion
YALI0_E05489g	4645.65	2445.35	6845.96	2.79997	1.48541	7.86837e-127	3.32003e-125	Up	69.1981	68.5574	69.4548	23.3938	21.2714	22.4411			protein_coding
YALI0_E05555g	3359.26	1881.32	4837.19	2.57085	1.36224	7.36774e-55	1.05998e-53	Up	51.3576	49.2376	53.9426	16.2097	17.4506	20.8429			protein_coding
YALI0_E05577g	794.936	455.469	1134.4	2.49131	1.31691	1.25171e-35	1.14548e-34	Up	26.6137	23.5317	23.8558	9.5012	9.13336	8.3054			protein_coding
YALI0_E05599g	13208.7	8249.43	18167.9	2.20233	1.13903	5.79152e-74	1.18604e-72	Up	235.428	232.472	233.727	94.2743	89.9483	104.56	yumB	NADH dehydrogenase-like protein YumB	protein_coding	GO:0003955,GO:0019646	NAD(P)H dehydrogenase (quinone) activity|aerobic electron transport chain	yli00190	Oxidative phosphorylation
YALI0_E05687g	12429.5	7192.64	17666.4	2.45628	1.29647	7.94369e-137	3.81236e-135	Up	425.7	433.049	419.648	163.623	158.661	149.715			protein_coding
YALI0_E05797g	7468.15	4731.8	10204.5	2.15662	1.10877	3.81186e-83	9.00945e-82	Up	238.542	222.566	214.883	95.2422	98.4622	90.5074			protein_coding
YALI0_E05819g	2542.23	1398.35	3686.11	2.6354	1.39802	1.78919e-78	3.93309e-77	Up	22.3029	22.6062	23.2881	7.14794	8.1291	8.19179			protein_coding
YALI0_E05841g	13931.8	9251.74	18611.9	2.01178	1.00847	8.83299e-74	1.78563e-72	Up	461.805	480.701	455.419	219.653	214.623	195.911			protein_coding
YALI0_E05863g	2403.9	1258.67	3549.13	2.81992	1.49565	1.32034e-89	3.36072e-88	Up	102.646	107.415	105.17	35.1672	35.4575	30.7952			protein_coding
YALI0_E05929g	2628.69	1551.17	3706.21	2.38907	1.25645	4.13828e-75	8.67246e-74	Up	44.4024	41.1601	43.1008	15.6427	16.7175	16.4786			protein_coding			yli00514,yli00515	Other types of O-glycan biosynthesis|Mannose type O-glycan biosynthesis
YALI0_E06017g	56993.6	30727.2	83260	2.70964	1.4381	7.28489e-206	6.36113e-204	Up	710.345	711.005	689.857	229.232	233.505	243.662	moeB	Molybdopterin-synthase adenylyltransferase	protein_coding	GO:0005524,GO:0061605,GO:0016779,GO:0008641,GO:0006777	ATP binding|molybdopterin-synthase adenylyltransferase activity|nucleotidyltransferase activity|ubiquitin-like modifier activating enzyme activity|Mo-molybdopterin cofactor biosynthetic process	yli04120	Ubiquitin mediated proteolysis
YALI0_E06039g	3371.18	2100.93	4641.42	2.20955	1.14375	9.68022e-62	1.61004e-60	Up	160.508	153.595	140.751	64.6396	59.5529	62.3694	rrp41	Exosome complex component Rrp41	protein_coding	GO:0005737,GO:0000178,GO:0000175,GO:0006401	cytoplasm|exosome (RNase complex)|3'-5'-exoribonuclease activity|RNA catabolic process	yli03018	RNA degradation
YALI0_E06083g	17382	8853.92	25910.2	2.92651	1.54918	1.50458e-228	1.60327e-226	Up	552.706	558.552	532.947	173.877	167.775	167.736			protein_coding
YALI0_E06105g	681.12	334.628	1027.61	3.071	1.61871	3.66164e-49	4.70772e-48	Up	28.7057	30.5739	31.3407	9.07913	8.98055	8.71123			protein_coding
YALI0_E06127g	52.0172	77.8726	26.1617	0.335473	-1.57573	0.00162903	0.00293628	Down	0.245502	0.625568	1.63362	2.07893	1.75595	2.96788			protein_coding
YALI0_E06149g	1901.68	969.641	2833.72	2.92219	1.54705	2.99319e-83	7.10121e-82	Up	32.5668	30.5051	29.4769	9.04073	9.37658	10.2844			protein_coding
YALI0_E06171g	2542.79	1331	3754.58	2.8209	1.49615	5.23009e-64	9.10847e-63	Up	132.103	124.534	114.144	40.757	44.3904	34.0651			protein_coding
YALI0_E06193g	2322.52	1359.36	3285.68	2.41654	1.27294	2.42231e-56	3.60026e-55	Up	65.901	70.2389	65.8773	23.7864	28.4478	23.6025		Phosphomevalonate kinase	protein_coding			yli00900	Terpenoid backbone biosynthesis
YALI0_E06215g	2812.48	1599.1	4025.87	2.51721	1.33183	4.91479e-75	1.02315e-73	Up	130.116	135.842	122.583	44.6195	50.8928	44.4588			protein_coding			yli00860	Porphyrin metabolism
YALI0_E06369g	3344.88	1940.85	4748.91	2.44645	1.29069	6.70493e-82	1.52731e-80	Up	65.3425	64.0751	63.2459	22.0621	24.2022	25.1329			protein_coding
YALI0_E06391g	1105.98	702.661	1509.29	2.14843	1.10328	1.78232e-31	1.46861e-30	Up	26.4462	27.1685	29.0668	12.4094	11.0574	11.448			protein_coding
YALI0_E06479g	218475	120400	316549	2.62914	1.39459	2.67229e-118	1.04352e-116	Up	3857.72	3890.02	3982.7	1293.7	1282.19	1469.38	tkt	Transketolase	protein_coding	GO:0046872,GO:0004802	metal ion binding|transketolase activity	yli00030	Pentose phosphate pathway
YALI0_E06519g	1686.22	888.977	2483.46	2.79272	1.48167	1.15216e-63	1.97913e-62	Up	16.3805	18.2937	17.6236	5.27024	6.29607	5.42321	V-AKT	AKT kinase-transforming protein	protein_coding	GO:0005524,GO:0004674,GO:0043491,GO:0060416,GO:1990418,GO:0016032	ATP binding|protein serine/threonine kinase activity|protein kinase B signaling|response to growth hormone|response to insulin-like growth factor stimulus|viral process	yli04011,yli04111	MAPK signaling pathway - yeast|Cell cycle - yeast
YALI0_E06611g	556.7	311.969	801.431	2.56811	1.3607	1.73721e-25	1.19234e-24	Up	13.7466	12.6423	11.655	4.19576	5.23908	3.9986			protein_coding
YALI0_E06633g	2202.09	1153.67	3250.52	2.81747	1.4944	1.56044e-100	4.80907e-99	Up	80.0275	77.7006	80.1231	25.4896	26.4354	24.6507			protein_coding
YALI0_E06655g	1123.19	675.726	1570.64	2.32391	1.21656	2.68109e-41	2.79073e-40	Up	17.5714	17.6402	17.0011	6.31776	6.78779	7.25962		Cell division cycle protein 48 homolog MJ1156	protein_coding	GO:0005524,GO:0016887	ATP binding|ATPase activity	yli03008	Ribosome biogenesis in eukaryotes
YALI0_E06677g	745.742	476.548	1014.94	2.12882	1.09006	4.16755e-23	2.58907e-22	Up	34.7837	32.2214	33.1712	12.5064	15.5275	14.634			protein_coding
YALI0_E06875g	21.1851	8.32091	34.0493	4.10116	2.03603	0.000885546	0.00165206	Up	0.692104	0.52338	1.16607	0.248316	0.151567	0.129552			protein_coding
YALI0_E06897g	1159.5	458.742	1860.26	4.05579	2.01998	4.96185e-109	1.72349e-107	Up	41.2716	38.0449	39.0151	8.89839	8.49581	9.05906			protein_coding
YALI0_E06919g	10170.4	6402.49	13938.4	2.17685	1.12224	8.27785e-52	1.12161e-50	Up	89.1604	90.7936	94.0516	33.1958	39.2347	41.7383			protein_coding			yli04136,yli04138,yli04213	Autophagy - other|Autophagy - yeast|Longevity regulating pathway - multiple species
YALI0_E07117g	757.134	488.405	1025.86	2.09963	1.07014	5.02098e-22	3.00066e-21	Up	46.903	50.74	45.2414	18.9429	23.3238	19.4465			protein_coding			yli04111,yli04113,yli04120	Cell cycle - yeast|Meiosis - yeast|Ubiquitin mediated proteolysis
YALI0_E07139g	3887.18	2325.7	5448.65	2.34291	1.2283	1.07991e-62	1.81534e-61	Up	50.417	49.4683	47.4268	18.7775	17.3854	20.8125			protein_coding			yli03013	Nucleocytoplasmic transport
YALI0_E07271g	7142.04	629.141	13654.9	21.6875	4.43879	0	0	Up	61.4634	68.9753	62.7377	2.31117	3.13319	2.63271	atzF	Allophanate hydrolase	protein_coding	GO:0004039,GO:0019381	allophanate hydrolase activity|atrazine catabolic process	yli00220,yli00791	Arginine biosynthesis|Atrazine degradation
YALI0_E07535g	54363.3	23124.7	85602	3.70181	1.88823	0	0	Up	2343.85	2358.08	2387.47	594.581	571.019	571.207	rocF	Arginase	protein_coding	GO:0004053,GO:0046872,GO:0006525,GO:0000050	arginase activity|metal ion binding|arginine metabolic process|urea cycle	yli00220,yli00330	Arginine biosynthesis|Arginine and proline metabolism
YALI0_E07601g	6079.59	3486.67	8672.51	2.48723	1.31454	1.34028e-60	2.14958e-59	Up	62.3575	64.3332	65.3568	21.5559	21.6528	26.7843			protein_coding
YALI0_E07788g	757.946	381.978	1133.91	2.97056	1.57074	1.38991e-40	1.42088e-39	Up	31.6706	28.9046	26.9315	10.0706	7.87505	8.75462			protein_coding			yli00510	N-Glycan biosynthesis
YALI0_E07810g	19177.7	10226.9	28128.5	2.7505	1.4597	4.60224e-203	3.91004e-201	Up	702.668	715.23	670.713	234.383	229.004	225.076	adh	NAD-dependent alcohol dehydrogenase	protein_coding	GO:0004022,GO:0008270	alcohol dehydrogenase (NAD) activity|zinc ion binding
YALI0_E07898g	11091.9	6610.85	15573	2.35563	1.23611	2.41734e-63	4.14109e-62	Up	323.936	324.428	322.933	116.989	115.175	141.543			protein_coding
YALI0_E07986g	1299.58	691.218	1907.93	2.76059	1.46498	1.82577e-56	2.72006e-55	Up	89.1632	94.2574	92.654	32.1614	31.9196	26.6664			protein_coding
YALI0_E08030g	2318.59	1481.47	3155.71	2.12983	1.09074	1.17352e-46	1.43863e-45	Up	38.4213	40.8052	35.1645	15.2993	16.9434	16.4392	atm1	ATM1-type heavy metal exporter	protein_coding	GO:0016021,GO:0005886,GO:0005524,GO:0042626,GO:0006811,GO:0046689	integral component of membrane|plasma membrane|ATP binding|ATPase activity, coupled to transmembrane movement of substances|ion transport|response to mercury ion	yli02010	ABC transporters
YALI0_E08052g	768.842	240.271	1297.41	5.39909	2.43272	1.27016e-70	2.44205e-69	Up	41.8728	32.4306	31.2315	5.85418	6.84345	5.02451			protein_coding
YALI0_E08085g	44078	70479.9	17676	0.250797	-1.99541	0	0	Down	1676.49	1715.65	1558.91	6078.91	5888.73	5926.55			protein_coding
YALI0_E08228g	1575.21	941.689	2208.73	2.34513	1.22967	2.41839e-48	3.0531e-47	Up	39.515	40.1506	41.8697	14.7461	15.4004	16.8475			protein_coding
YALI0_E08250g	22.5689	37.4518	7.68612	0.20523	-2.28468	9.89563e-05	0.000204181	Down	0.0719528	0.110007	0.036135	0.281917	0.392524	0.287047			protein_coding
YALI0_E08316g	4024.54	2227.58	5821.51	2.61298	1.3857	9.68212e-99	2.8713e-97	Up	58.5086	55.4259	56.2911	18.1963	20.4298	20.4447			protein_coding
YALI0_E08338g	9107.47	3880.24	14334.7	3.69425	1.88528	1.59859e-202	1.34005e-200	Up	79.6543	81.9371	80.3776	19.2296	18.7725	21.3736			protein_coding			yli04136,yli04138	Autophagy - other|Autophagy - yeast
YALI0_E08360g	7470.71	3800.73	11140.7	2.9312	1.55149	2.10297e-149	1.13977e-147	Up	229.137	225.969	209.458	69.0968	72.4744	64.0175		Uncharacterized aminotransferase SSO0104	protein_coding
YALI0_E08392g	15.4174	6.82811	24.0066	3.50598	1.80982	0.0158253	0.0248423	Up	1.42023	2.17135	0.54865	0.220926	0.635714	0.211313			protein_coding
YALI0_E08448g	7089.67	4534.45	9644.89	2.12689	1.08875	1.75383e-87	4.34107e-86	Up	173.065	168.079	163.926	68.9382	75.5395	70.8671			protein_coding
YALI0_E08470g	1451.93	584.879	2318.99	3.96431	1.98707	1.55978e-87	3.87603e-86	Up	55.6948	52.4463	51.2	12.1067	14.0917	10.2698			protein_coding
YALI0_E08492g	19.0913	31.7266	6.45605	0.20302	-2.3003	0.00145134	0.00263335	Down	0.0603953	0.0410385	0.303308	0.569955	0.410012	0.837204			protein_coding
YALI0_E08536g	4208.32	2443.57	5973.07	2.44448	1.28953	4.76064e-88	1.19244e-86	Up	135.834	132.617	125.193	49.7083	51.3368	44.9918	cbs	Putative cystathionine beta-synthase MT1108	protein_coding	GO:0005737,GO:0004122,GO:0019343	cytoplasm|cystathionine beta-synthase activity|cysteine biosynthetic process via cystathionine	yli00270,yli00920	Cysteine and methionine metabolism|Sulfur metabolism
YALI0_E08756g	4328.31	6512.52	2144.1	0.329258	-1.60271	2.83354e-134	1.32944e-132	Down	88.1912	82.283	76.2354	228.791	233.958	216.537	H-RAS	GTPase HRas	protein_coding	GO:0020002,GO:0016020,GO:0005525,GO:0003924,GO:0007165	host cell plasma membrane|membrane|GTP binding|GTPase activity|signal transduction	yli04113,yli04138,yli04213	Meiosis - yeast|Autophagy - yeast|Longevity regulating pathway - multiple species
YALI0_E08954g	428.44	181.661	675.219	3.71759	1.89437	4.375e-45	5.14124e-44	Up	37.1947	40.438	36.8173	9.53832	9.09657	9.2797			protein_coding
YALI0_E08969g	42.3268	62.9187	21.7349	0.34589	-1.53162	0.000443715	0.000857055	Down	0.168941	0.120535	0.0961551	0.370107	0.207536	0.430251		Uncharacterized ABC transporter ATP-binding protein TM_0288	protein_coding	GO:0016021,GO:0005886,GO:0005524,GO:0042626	integral component of membrane|plasma membrane|ATP binding|ATPase activity, coupled to transmembrane movement of substances	yli02010	ABC transporters
YALI0_E09020g	1096.3	642.453	1550.15	2.41326	1.27098	3.08601e-38	3.00337e-37	Up	14.5623	15.5733	15.2344	5.81813	5.09294	6.13228			protein_coding
YALI0_E09086g	1682.77	1020.04	2345.51	2.29983	1.20153	3.02038e-46	3.64474e-45	Up	26.1773	25.9915	25.7936	10.5082	9.27938	10.9406			protein_coding
YALI0_E09152g	1787.05	1184.41	2389.69	2.01767	1.01269	8.64674e-44	9.79496e-43	Up	65.0244	61.973	60.7195	28.0619	28.7089	27.5899			protein_coding			yli03015	mRNA surveillance pathway
YALI0_E09218g	10.7685	18.3313	3.20569	0.174961	-2.5149	0.00480956	0.00813936	Down	0.261499	0.44422	0.175101	2.11524	1.94434	0.505802			protein_coding
YALI0_E09240g	1915.12	1271.88	2558.36	2.01156	1.00832	1.41103e-46	1.71922e-45	Up	40.1786	40.223	39.428	18.2113	18.1612	17.6494	gatB	Aspartyl/glutamyl-tRNA(Asn/Gln) amidotransferase subunit B	protein_coding	GO:0005524,GO:0050567,GO:0006412	ATP binding|glutaminyl-tRNA synthase (glutamine-hydrolyzing) activity|translation	yli00970	Aminoacyl-tRNA biosynthesis
YALI0_E09276g	3281.95	1459.81	5104.09	3.49652	1.80592	5.58203e-149	2.97409e-147	Up	118.352	111.675	109.794	29.9919	31.1902	26.967			protein_coding
YALI0_E09284g	340.833	225.992	455.674	2.01671	1.01201	3.88236e-10	1.25364e-09	Up	15.5545	11.2811	11.6835	5.6499	5.62763	6.02761			protein_coding
YALI0_E09306g	12460	6787.6	18132.3	2.67154	1.41767	5.66393e-172	3.63358e-170	Up	607.683	607.559	581.558	210.687	201.075	198.045	lpa-14	4'-phosphopantetheinyl transferase	protein_coding	GO:0008897,GO:0000287,GO:0017000,GO:0006633	holo-[acyl-carrier-protein] synthase activity|magnesium ion binding|antibiotic biosynthetic process|fatty acid biosynthetic process	yli00770	Pantothenate and CoA biosynthesis
YALI0_E09372g	6173.99	3126.09	9221.89	2.94971	1.56057	2.20353e-149	1.18407e-147	Up	448.368	447.223	453.992	130.484	138.882	145.518			protein_coding
YALI0_E09493g	45467.3	27637.6	63296.9	2.29021	1.19548	6.20339e-50	8.12515e-49	Up	243.336	245.32	256.665	85.9799	94.7903	114.313	carB	Carbamoyl-phosphate synthase large chain	protein_coding	GO:0005524,GO:0004088,GO:0046872,GO:0044205,GO:0006526	ATP binding|carbamoyl-phosphate synthase (glutamine-hydrolyzing) activity|metal ion binding|'de novo' UMP biosynthetic process|arginine biosynthetic process	yli00240,yli00250	Pyrimidine metabolism|Alanine, aspartate and glutamate metabolism
YALI0_E09559g	15.6354	7.81436	23.4565	2.98738	1.57888	0.0270293	0.0408591	Up	0.353013	0.435557	0.578508	0.0375724	0.252268	0.125781			protein_coding
YALI0_E09581g	253.326	450.515	56.1365	0.124554	-3.00515	4.07403e-46	4.87874e-45	Down	2.02812	3.3488	1.79262	16.5284	18.9219	16.6723			protein_coding
YALI0_E09845g	7856.87	4663.17	11050.6	2.36958	1.24463	5.7152e-106	1.91125e-104	Up	81.2124	81.4577	81.4505	29.3873	31.4654	32.5668		DNA-directed RNA polymerase subunit B	protein_coding	GO:0003677,GO:0003899,GO:0032549,GO:0008270,GO:0006351	DNA binding|DNA-directed 5'-3' RNA polymerase activity|ribonucleoside binding|zinc ion binding|transcription, DNA-templated	yli03020	RNA polymerase
YALI0_E09867g	6971.55	3924.56	10018.5	2.55268	1.35201	2.37047e-15	1.04878e-14	Up	27.2567	27.2252	27.3377	7.67005	9.81084	11.5798			protein_coding
YALI0_E09889g	6253.08	3534.17	8971.99	2.53853	1.344	1.31734e-129	5.79167e-128	Up	128.934	132.664	122.421	44.4512	46.4906	46.2028			protein_coding			yli03040	Spliceosome
YALI0_E09933g	6423.03	3984.54	8861.53	2.22391	1.1531	1.19612e-74	2.46557e-73	Up	90.9582	93.9194	93.1335	36.3579	36.3639	40.6153	atpI	V-type ATP synthase subunit I	protein_coding	GO:0016021,GO:0005886,GO:0033179,GO:0015078,GO:0015991	integral component of membrane|plasma membrane|proton-transporting V-type ATPase, V0 domain|proton transmembrane transporter activity|ATP hydrolysis coupled proton transport	yli00190,yli04145	Oxidative phosphorylation|Phagosome
YALI0_E09999g	4143.48	2660.2	5626.77	2.11516	1.08077	1.21441e-60	1.95269e-59	Up	230.925	221.31	212.841	95.5782	101.773	87.8209			protein_coding			yli00330	Arginine and proline metabolism
YALI0_E10021g	1309.27	815.484	1803.06	2.21071	1.14451	2.02066e-39	2.02614e-38	Up	21.021	22.4011	22.7197	8.66236	8.94256	9.52714			protein_coding			yli00563	Glycosylphosphatidylinositol (GPI)-anchor biosynthesis
YALI0_E10197g	82.8581	47.453	118.263	2.49065	1.31652	2.69744e-06	6.4238e-06	Up	1.41346	1.32811	1.36423	0.446615	0.556892	0.49126			protein_coding			yli00564	Glycerophospholipid metabolism
YALI0_E10219g	30.9783	9.59934	52.3573	5.44033	2.44369	1.48109e-06	3.61054e-06	Up	0.606935	0.745152	0.914416	0.0976313	0.173912	0.106724	lysP	Lysine-specific permease	protein_coding	GO:0005887,GO:0005886,GO:0015171,GO:0042802,GO:0046982,GO:0051260	integral component of plasma membrane|plasma membrane|amino acid transmembrane transporter activity|identical protein binding|protein heterodimerization activity|protein homooligomerization
YALI0_E10263g	1250.72	758.63	1742.81	2.29817	1.20048	3.74445e-36	3.4876e-35	Up	43.141	38.6422	42.2172	17.8968	15.0148	16.0236	dnaJ	Chaperone protein DnaJ	protein_coding	GO:0005737,GO:0005524,GO:0031072,GO:0051082,GO:0008270,GO:0006260,GO:0006457,GO:0009408	cytoplasm|ATP binding|heat shock protein binding|unfolded protein binding|zinc ion binding|DNA replication|protein folding|response to heat	yli04141	Protein processing in endoplasmic reticulum
YALI0_E10351g	3145.6	1848.06	4443.13	2.40444	1.2657	2.46738e-77	5.31248e-76	Up	220.463	211.903	196.79	81.6636	81.0361	74.5401			protein_coding
YALI0_E10373g	1337.47	807.522	1867.42	2.31204	1.20916	3.94315e-46	4.73103e-45	Up	36.2332	35.5544	36.7831	13.5959	15.3368	13.6662			protein_coding
YALI0_E10439g	1692.21	969.139	2415.29	2.49276	1.31775	2.67959e-61	4.38713e-60	Up	56.7199	60.3563	55.3057	22.1691	20.2513	20.2825			protein_coding
YALI0_E10461g	11765	7742.3	15787.8	2.03922	1.02801	3.23576e-72	6.35727e-71	Up	522.678	538.899	485.367	237.327	235.22	215.25	rps8e	30S ribosomal protein S8e	protein_coding	GO:0005840,GO:0003735,GO:0006412	ribosome|structural constituent of ribosome|translation
YALI0_E10483g	11820	5503.81	18136.2	3.2952	1.72036	1.94901e-183	1.39244e-181	Up	293.433	301.601	308.385	81.3889	79.2183	87.9943	bcr	Bicyclomycin resistance protein	protein_coding	GO:0005887,GO:0005886,GO:0071916,GO:0015238,GO:0035442,GO:0006855,GO:0015031,GO:0046677	integral component of plasma membrane|plasma membrane|dipeptide transmembrane transporter activity|drug transmembrane transporter activity|dipeptide transmembrane transport|drug transmembrane transport|protein transport|response to antibiotic
YALI0_E10527g	126.482	55.176	197.789	3.58594	1.84235	1.59716e-08	4.57257e-08	Up	10.0424	9.42201	6.71041	2.6766	3.05632	0.894016			protein_coding
YALI0_E10571g	14301.5	9012.47	19590.5	2.17379	1.12021	2.12701e-101	6.78807e-100	Up	493.759	479.774	460.492	206.718	202.182	189.259	lipA	Lipoyl synthase	protein_coding	GO:0005737,GO:0051539,GO:0016992,GO:0046872,GO:0009249	cytoplasm|4 iron, 4 sulfur cluster binding|lipoate synthase activity|metal ion binding|protein lipoylation	yli00785	Lipoic acid metabolism
YALI0_E10593g	1603.22	832.192	2374.24	2.85422	1.5131	2.75248e-68	5.10468e-67	Up	60.2185	58.0085	55.5742	20.3587	17.1796	17.6719			protein_coding
YALI0_E10615g	62.9805	33.2834	92.6775	2.78936	1.47994	6.82756e-05	0.000143514	Up	4.45528	6.62887	3.85769	2.12296	0.993303	1.73343			protein_coding
YALI0_E10637g	14872.9	7413.4	22332.3	3.01244	1.59093	3.39431e-222	3.38731e-220	Up	259.003	257.546	261.815	77.6117	76.7868	79.9072			protein_coding			yli04138	Autophagy - yeast
YALI0_E10659g	53.1792	20.7038	85.6546	4.13942	2.04943	3.1965e-08	8.95563e-08	Up	1.41327	1.45762	1.65609	0.340234	0.261074	0.390517	pnbA	Para-nitrobenzyl esterase	protein_coding	GO:0004104	cholinesterase activity
YALI0_E10681g	1186.6	749.352	1623.84	2.16732	1.11591	5.03025e-21	2.88815e-20	Up	16.6195	20.2972	17.0004	7.7509	6.22607	8.55736			protein_coding
YALI0_E10747g	492.285	311.367	673.203	2.16363	1.11345	3.73381e-15	1.63585e-14	Up	15.7603	16.5043	13.5281	7.47591	5.53524	6.16794	rfcS	Replication factor C small subunit	protein_coding	GO:0005663,GO:0005524,GO:0003689,GO:0006260	DNA replication factor C complex|ATP binding|DNA clamp loader activity|DNA replication	yli03030,yli03410,yli03420,yli03430	DNA replication|Base excision repair|Nucleotide excision repair|Mismatch repair
YALI0_E10769g	321.363	150.026	492.7	3.28531	1.71603	9.15818e-29	6.99605e-28	Up	4.70171	5.0164	4.48309	1.35298	1.18219	1.38275	mutL	DNA mismatch repair protein MutL	protein_coding	GO:0032300,GO:0005524,GO:0016887,GO:0030983,GO:0006298	mismatch repair complex|ATP binding|ATPase activity|mismatched DNA binding|mismatch repair	yli03430	Mismatch repair
YALI0_E10791g	1199.1	618.736	1779.46	2.87587	1.524	1.26151e-46	1.54002e-45	Up	70.0475	86.1742	68.5812	24.0825	25.3974	21.4032			protein_coding
YALI0_E10813g	4931.98	2685.7	7178.27	2.67281	1.41836	2.24264e-131	1.0217e-129	Up	117.368	109.914	107.792	37.4763	38.0047	38.1713			protein_coding
YALI0_E10835g	10.6384	1.38477	19.892	14.4116	3.84916	0.000158058	0.000319726	Up	0.766891	0.86393	0.891894	0.0816228	0.0782899	0			protein_coding
YALI0_E11077g	1737.74	1081.75	2393.73	2.21304	1.14603	7.07007e-37	6.66409e-36	Up	48.1516	44.5595	48.0444	19.1797	17.2535	21.2218		Probable serine/threonine-protein kinase CE0033	protein_coding	GO:0005524,GO:0004674	ATP binding|protein serine/threonine kinase activity
YALI0_E11187g	872.529	462.685	1282.37	2.77103	1.47042	1.61441e-39	1.62397e-38	Up	32.4171	38.2964	32.2268	11.0205	12.5261	10.146			protein_coding
YALI0_E11209g	761.243	477.973	1044.51	2.18588	1.12822	8.31378e-27	5.97357e-26	Up	20.7584	18.9023	20.3907	8.67305	7.84	8.40181			protein_coding
YALI0_E11319g	2607.11	760.806	4453.41	5.85375	2.54936	1.79263e-164	1.06323e-162	Up	143.115	140.797	140.973	23.1665	24.8988	17.8149			protein_coding
YALI0_E11473g	251.823	384.643	119.003	0.309484	-1.69207	4.1222e-12	1.51115e-11	Down	1.56703	1.22138	1.04929	3.15855	2.65212	5.39838	kup1	Probable potassium transport system protein kup 1	protein_coding	GO:0016021,GO:0005886,GO:0015079	integral component of membrane|plasma membrane|potassium ion transmembrane transporter activity
YALI0_E11517g	2648.99	1087.19	4210.79	3.87295	1.95343	3.56207e-139	1.79158e-137	Up	155.315	162.832	163.827	38.3306	40.8976	33.7044			protein_coding
YALI0_E11539g	4251.63	2674.97	5828.28	2.17859	1.1234	5.5873e-71	1.08228e-69	Up	54.8493	56.6658	51.3779	21.4306	23.7186	22.6382			protein_coding
YALI0_E11583g	1289.32	278.169	2300.47	8.27542	3.04883	7.03436e-161	4.09491e-159	Up	68.0461	58.7244	61.3965	7.8639	7.24008	5.53439			protein_coding
YALI0_E11627g	705.746	373.75	1037.74	2.77643	1.47323	2.13576e-40	2.16923e-39	Up	21.6104	21.7419	21.6857	7.21636	7.75308	6.2854			protein_coding			yli04011	MAPK signaling pathway - yeast
YALI0_E11715g	314.597	142.308	486.886	3.4213	1.77455	4.55847e-29	3.52511e-28	Up	9.94049	11.1704	10.7154	2.92278	3.06563	2.4537			protein_coding
YALI0_E12045g	215.983	10.9947	420.971	38.2011	5.25554	6.73243e-67	1.22332e-65	Up	4.79896	4.97022	4.86455	0.100624	0.139411	0.10694			protein_coding
YALI0_E12133g	18439.2	9153.92	27724.5	3.02877	1.59873	5.38898e-90	1.39426e-88	Up	1573.76	1517.03	1517.14	503.015	496.062	381.283		Superoxide dismutase [Cu-Zn]	protein_coding	GO:0046872,GO:0004784	metal ion binding|superoxide dismutase activity	yli04146,yli04213	Peroxisome|Longevity regulating pathway - multiple species
YALI0_E12155g	3011.09	1914.58	4107.61	2.14518	1.1011	9.34462e-47	1.15394e-45	Up	24.5982	25.1659	24.8517	9.6577	10.2272	11.6461			protein_coding
YALI0_E12199g	3072.8	1300.89	4844.72	3.72323	1.89656	1.29717e-172	8.40753e-171	Up	70.5523	71.9962	71.4986	16.2852	18.4553	17.398			protein_coding			yli00513	Various types of N-glycan biosynthesis
YALI0_E12287g	216.937	109.54	324.334	2.96336	1.56723	7.6225e-16	3.44767e-15	Up	7.10558	7.06129	8.45278	2.73912	2.13197	2.06159			protein_coding
YALI0_E12463g	42380.1	15552	69208.3	4.45018	2.15387	0	0	Up	1688.87	1686.43	1605.61	347.611	348.244	319.116	gutB	Sorbitol dehydrogenase	protein_coding	GO:0003939,GO:0008270	L-iditol 2-dehydrogenase activity|zinc ion binding	yli00040	Pentose and glucuronate interconversions
YALI0_E12661g	62.0433	34.7708	89.3158	2.56723	1.36021	5.76673e-05	0.000122278	Up	1.25253	1.68445	1.93949	0.545278	0.590499	0.58885			protein_coding
YALI0_E13552g	44.6527	24.8723	64.4332	2.59394	1.37514	0.00190887	0.00340262	Up	1.38701	0.523594	0.696562	0.350607	0.274015	0.28567			protein_coding
YALI0_E13706g	21445.1	8621.84	34268.4	3.97443	1.99075	0	0	Up	439.256	438.439	437.832	96.231	104.512	99.4722	HSP70	Heat shock 70 kDa protein homolog	protein_coding	GO:0005524	ATP binding	yli03060,yli04141	Protein export|Protein processing in endoplasmic reticulum
YALI0_E13728g	190.959	99.3438	282.574	2.84237	1.50709	1.09395e-12	4.15567e-12	Up	9.92053	12.733	10.0012	3.195	4.31174	2.91384	tadA	tRNA-specific adenosine deaminase	protein_coding	GO:0052717,GO:0008270,GO:0002100	tRNA-specific adenosine-34 deaminase activity|zinc ion binding|tRNA wobble adenosine to inosine editing
YALI0_E13926g	7163.06	4621.74	9704.37	2.09978	1.07024	1.10223e-89	2.81697e-88	Up	214.166	210.321	214.794	92.8481	90.4998	92.7399			protein_coding			yli04213	Longevity regulating pathway - multiple species
YALI0_E13948g	7827.93	4747.69	10908.2	2.29752	1.20008	1.57289e-75	3.31837e-74	Up	161.319	159.49	160.325	60.206	60.3466	69.2828			protein_coding
YALI0_E14014g	500.893	174.819	826.966	4.72884	2.24149	7.31208e-60	1.15505e-58	Up	14.1254	13.4201	11.4344	2.27186	2.51322	2.68004	fen	Flap endonuclease 1	protein_coding	GO:0008409,GO:0017108,GO:0003677,GO:0000287,GO:0006281,GO:0043137	5'-3' exonuclease activity|5'-flap endonuclease activity|DNA binding|magnesium ion binding|DNA repair|DNA replication, removal of RNA primer	yli03430	Mismatch repair
YALI0_E14146g	476.218	671.306	281.13	0.418826	-1.25558	1.0518e-23	6.69301e-23	Down	9.45667	10.2329	8.94538	21.6123	20.3843	19.9829			protein_coding
YALI0_E14256g	31750.6	45718	17783.3	0.388978	-1.36224	3.67676e-109	1.29139e-107	Down	406.772	409.69	424.668	986.576	888.686	1017.57		Formate dehydrogenase	protein_coding	GO:0005737,GO:0008863,GO:0051287,GO:0016616,GO:0042183	cytoplasm|formate dehydrogenase (NAD+) activity|NAD binding|oxidoreductase activity, acting on the CH-OH group of donors, NAD or NADP as acceptor|formate catabolic process	yli00630,yli00680	Glyoxylate and dicarboxylate metabolism|Methane metabolism
YALI0_E14707g	6346.65	10842.6	1850.68	0.170682	-2.55062	0	0	Down	40.9681	45.1105	40.7329	230.231	214.997	228.222			protein_coding
YALI0_E14971g	246.157	372.551	119.763	0.321537	-1.63695	7.0126e-18	3.48524e-17	Down	2.19309	1.61438	1.92741	5.45128	6.24784	4.49236			protein_coding
YALI0_E15180g	2973.7	4011.43	1935.97	0.482633	-1.051	5.34283e-44	6.10734e-43	Down	88.9287	92.2581	80.0569	168.687	172.908	149.191			protein_coding
YALI0_E15510g	8412.45	13708.9	3115.99	0.227294	-2.13737	2.69289e-252	3.45514e-250	Down	108.129	106.719	114.002	459.767	447.182	405.727			protein_coding
YALI0_E15818g	9086.47	12440.3	5732.64	0.460822	-1.11772	1.20103e-109	4.26602e-108	Down	102.179	99.2842	98.1059	197.556	194.357	197.495	mdh	NAD-dependent methanol dehydrogenase	protein_coding	GO:0005737,GO:0000287,GO:0050093,GO:0008270,GO:0046170	cytoplasm|magnesium ion binding|methanol dehydrogenase activity|zinc ion binding|methanol catabolic process
YALI0_E15906g	6548.1	9448.11	3648.08	0.38613	-1.37284	9.11812e-103	2.97024e-101	Down	203.501	202.743	185.04	476.345	486.731	425.467			protein_coding
YALI0_E16390g	47.8685	16.2185	79.5184	4.90649	2.29469	4.84778e-09	1.44104e-08	Up	5.66726	5.28917	6.10373	1.17367	1.05952	0.924494			protein_coding
YALI0_E16709g	10942.8	14704.7	7180.9	0.488351	-1.03401	1.74965e-66	3.17004e-65	Down	739.258	741.893	695.656	1407.62	1402.31	1232.36			protein_coding			yli00190	Oxidative phosphorylation
YALI0_E16819g	966.802	1470.8	462.807	0.314629	-1.66828	6.47547e-60	1.02547e-58	Down	11.0373	12.1831	11.8363	34.942	35.829	30.3218			protein_coding
YALI0_E16863g	6.74407	0.336449	13.1517	35.5049	5.14995	0.000809734	0.00151874	Up	0.614522	0.167027	0.905272	0	0.0397321	0			protein_coding
YALI0_E17083g	252.414	126.415	378.413	2.99373	1.58194	2.46462e-19	1.31537e-18	Up	18.9924	16.5742	14.4759	5.0558	5.33837	4.75454			protein_coding
YALI0_E17149g	13356.6	8577.04	18136.2	2.11456	1.08036	2.76439e-100	8.4779e-99	Up	317.863	311.749	314.177	135.886	130.883	137.914			protein_coding
YALI0_E17171g	14020.1	8418.44	19621.7	2.33093	1.22091	1.01486e-90	2.64749e-89	Up	1137.33	1100.71	1131.37	471.787	434.193	405.087			protein_coding
YALI0_E17193g	1708.96	784.859	2633.07	3.35494	1.74629	5.34468e-86	1.29737e-84	Up	21.2243	19.7055	19.7499	5.27613	5.01805	6.09556			protein_coding
YALI0_E17215g	472.958	198.067	747.849	3.7757	1.91675	8.3756e-49	1.06379e-47	Up	32.2256	31.2476	28.745	7.13516	7.10996	7.88632			protein_coding			yli04113	Meiosis - yeast
YALI0_E17545g	611.065	1059.51	162.621	0.153435	-2.7043	1.75996e-106	5.91705e-105	Down	3.28577	3.83652	3.50913	20.3964	22.1048	20.3335	bioF	8-amino-7-oxononanoate synthase	protein_coding	GO:0008710,GO:0030170,GO:0009102	8-amino-7-oxononanoate synthase activity|pyridoxal phosphate binding|biotin biosynthetic process	yli00780	Biotin metabolism
YALI0_E17611g	1779.17	770.372	2787.98	3.61804	1.85521	3.7888e-121	1.52693e-119	Up	35.7805	37.5551	37.811	8.7464	9.59476	9.51889			protein_coding
YALI0_E17941g	22544.8	14611.9	30477.7	2.08582	1.06061	8.39341e-61	1.35654e-59	Up	859.401	883.06	954.028	392.741	366.437	413.313	pi	Papain inhibitor	protein_coding	GO:0005615,GO:0004869,GO:0004867,GO:0010466	extracellular space|cysteine-type endopeptidase inhibitor activity|serine-type endopeptidase inhibitor activity|negative regulation of peptidase activity
YALI0_E18348g	6200.14	8671.76	3728.51	0.429969	-1.2177	2.1738e-41	2.27778e-40	Down	112.993	102.317	94.7217	198.566	199.43	255.033		Aldo/keto reductase slr0942	protein_coding	GO:0008106,GO:0004032,GO:0004033,GO:0004090,GO:0070402,GO:0016491,GO:0055114	alcohol dehydrogenase (NADP+) activity|alditol:NADP+ 1-oxidoreductase activity|aldo-keto reductase (NADP) activity|carbonyl reductase (NADPH) activity|NADPH binding|oxidoreductase activity|oxidation-reduction process
YALI0_E18546g	229.653	102.007	357.3	3.5028	1.80851	6.19856e-23	3.83189e-22	Up	21.1567	25.6772	21.8641	5.87349	5.57436	6.32756			protein_coding			yli04141	Protein processing in endoplasmic reticulum
YALI0_E18568g	23934.8	32435.6	15433.9	0.475828	-1.07149	8.12404e-117	3.0955e-115	Down	317.557	315.962	324.331	608.577	611.607	605.583	fadA	3-ketoacyl-CoA thiolase	protein_coding	GO:0003988,GO:0006635,GO:0010124	acetyl-CoA C-acyltransferase activity|fatty acid beta-oxidation|phenylacetate catabolic process	yli00071,yli00280,yli00592,yli01040,yli04146	Fatty acid degradation|Valine, leucine and isoleucine degradation|alpha-Linolenic acid metabolism|Biosynthesis of unsaturated fatty acids|Peroxisome
YALI0_E18634g	20547.7	31390.7	9704.65	0.30915	-1.69362	1.8e-187	1.31589e-185	Down	126.195	135.119	135.386	376.428	377.998	409.255	maeA	Probable NAD-dependent malic enzyme 2	protein_coding	GO:0005829,GO:0004471,GO:0004470,GO:0046872,GO:0051287,GO:0008948,GO:0006108,GO:0006090	cytosol|malate dehydrogenase (decarboxylating) (NAD+) activity|malic enzyme activity|metal ion binding|NAD binding|oxaloacetate decarboxylase activity|malate metabolic process|pyruvate metabolic process	yli00620	Pyruvate metabolism
YALI0_E19206g	17173.1	23470.3	10875.8	0.463387	-1.10971	1.33511e-91	3.52682e-90	Down	370.77	381.034	364.47	753.777	754.689	676.37		Uncharacterized protein RP484	protein_coding	GO:0051536,GO:0005198,GO:0097428	iron-sulfur cluster binding|structural molecule activity|protein maturation by iron-sulfur cluster transfer
YALI0_E19338g	6275.45	456.471	12094.4	26.5044	4.72816	0	0	Up	101.065	92.6087	101.565	3.54161	3.41207	3.15467		Calcium-transporting ATPase 1	protein_coding	GO:0016021,GO:0005886,GO:0005524,GO:0005388,GO:0046872	integral component of membrane|plasma membrane|ATP binding|calcium-transporting ATPase activity|metal ion binding
YALI0_E19426g	461.846	665.342	258.35	0.388389	-1.36443	5.76338e-25	3.87119e-24	Down	9.1888	8.62182	9.12935	22.6739	19.0457	21.1741			protein_coding
YALI0_E19481g	183.234	269.366	97.1022	0.360438	-1.47218	6.30126e-12	2.28203e-11	Down	8.52137	8.85241	7.65366	17.8121	19.0714	25.9915			protein_coding			yli04122	Sulfur relay system
YALI0_E19613g	27.9374	17.3253	38.5494	2.22795	1.15571	0.0277142	0.0418041	Up	4.48089	3.26224	7.71539	2.84787	1.73828	1.73343			protein_coding
YALI0_E19679g	6449.06	8638.69	4259.42	0.493056	-1.02018	1.59134e-81	3.58593e-80	Down	87.0524	87.6301	82.935	153.812	160.346	159.564			protein_coding
YALI0_E19789g	1320.91	2070.62	571.204	0.275884	-1.85786	5.31945e-92	1.41709e-90	Down	31.4698	31.9691	30.298	109.654	105.531	92.971		2-(R)-hydroxypropyl-CoM dehydrogenase	protein_coding	GO:0050574,GO:0042208	2-(R)-hydroxypropyl-CoM dehydrogenase activity|propylene catabolic process
YALI0_E19899g	3198.45	4505.79	1891.12	0.419749	-1.2524	1.14426e-84	2.7563e-83	Down	47.5602	45.9205	44.5525	103.101	96.9779	98.054	yfhM	AB hydrolase superfamily protein YfhM	protein_coding	GO:0016787	hydrolase activity	yli00590,yli04146	Arachidonic acid metabolism|Peroxisome
YALI0_E19921g	16.8482	5.45393	28.2425	5.15212	2.36517	0.000511071	0.0009823	Up	0.497744	0.585373	0.615308	0.0387136	0.148531	0.111087	qor	Quinone oxidoreductase	protein_coding	GO:0005737,GO:0005829,GO:0017091,GO:0003960,GO:0008270,GO:0034599	cytoplasm|cytosol|AU-rich element binding|NADPH:quinone reductase activity|zinc ion binding|cellular response to oxidative stress
YALI0_E19943g	10.746	2.05767	19.4344	9.42791	3.23694	0.00104873	0.00193865	Up	0.521691	0.265866	0.154115	0.0310289	0.0595238	0	dmoA	Dimethyl-sulfide monooxygenase	protein_coding	GO:0018633	dimethyl sulfide monooxygenase activity
YALI0_E19965g	1432.99	925.219	1940.76	2.09775	1.06884	1.36087e-42	1.49577e-41	Up	42.127	41.2593	40.679	17.9262	17.6478	18.0507			protein_coding
YALI0_E20229g	22.56	31.994	13.1259	0.410318	-1.28519	0.0170289	0.026599	Down	0.288762	0.22074	0.235654	0.456206	0.472585	0.715625			protein_coding
YALI0_E20427g	290.244	408.218	172.269	0.421847	-1.24521	3.79539e-15	1.66052e-14	Down	2.41329	2.66594	2.74325	5.18708	5.63397	5.99558	araE	Arabinose-proton symporter	protein_coding	GO:0005887,GO:0005351	integral component of plasma membrane|carbohydrate:proton symporter activity
YALI0_E20471g	555.548	1054.44	56.662	0.0537822	-4.21673	4.4301e-138	2.19307e-136	Down	1.17518	0.665444	1.0656	16.7345	14.9747	17.3323	ttuB	Putative tartrate transporter	protein_coding	GO:0016021,GO:0005886,GO:0055085	integral component of membrane|plasma membrane|transmembrane transport
YALI0_E20691g	11899.8	18299.5	5500.1	0.300573	-1.73421	8.86185e-202	7.23564e-200	Down	89.8684	81.3514	80.0795	255.181	261.993	240.916	dhaK	Dihydroxyacetone kinase	protein_coding	GO:0005524,GO:0004371,GO:0008289,GO:0046872,GO:0019588	ATP binding|glycerone kinase activity|lipid binding|metal ion binding|anaerobic glycerol catabolic process
YALI0_E20713g	520.762	29.0544	1012.47	34.7831	5.12031	5.9197e-32	4.94909e-31	Up	16.636	16.807	13.1823	0.177529	0.439892	0.594318	lysP	Lysine-specific permease	protein_coding	GO:0005887,GO:0005886,GO:0015171,GO:0042802,GO:0046982,GO:0051260	integral component of plasma membrane|plasma membrane|amino acid transmembrane transporter activity|identical protein binding|protein heterodimerization activity|protein homooligomerization
YALI0_E20735g	3205.19	4624.85	1785.53	0.386088	-1.373	1.2232e-108	4.2254e-107	Down	43.3579	43.7285	40.7144	100.82	100.942	98.3486	aao	Probable D-amino-acid oxidase	protein_coding	GO:0003884,GO:0071949,GO:0046416	D-amino-acid oxidase activity|FAD binding|D-amino acid metabolic process	yli00260,yli00311,yli00330,yli00470,yli04146	Glycine, serine and threonine metabolism|Penicillin and cephalosporin biosynthesis|Arginine and proline metabolism|D-Amino acid metabolism|Peroxisome
YALI0_E20911g	1980.59	1314.23	2646.95	2.0143	1.01028	1.90916e-37	1.82138e-36	Up	82.3768	78.275	83.6838	37.3554	34.1782	38.4567			protein_coding
YALI0_E21307g	6030.57	9467.75	2593.39	0.273926	-1.86814	4.9347e-224	5.00394e-222	Down	46.9889	44.918	43.3644	147.33	157.416	143.085	hmo	4-hydroxymandelate oxidase	protein_coding	GO:0010181,GO:0016899,GO:0033072	FMN binding|oxidoreductase activity, acting on the CH-OH group of donors, oxygen as acceptor|vancomycin biosynthetic process	yli00620	Pyruvate metabolism
YALI0_E21472g	1401.94	2144.17	659.701	0.307678	-1.70051	6.78213e-83	1.5851e-81	Down	36.7392	37.0152	35.8923	111.603	114.172	97.4936			protein_coding
YALI0_E21780g	8430.73	5602.18	11259.3	2.00974	1.00701	2.23412e-61	3.66734e-60	Up	135.609	135.843	141.018	59.5132	60.4064	66.1893			protein_coding
YALI0_E22132g	934.398	1414.16	454.633	0.321604	-1.63664	8.7443e-53	1.21358e-51	Down	17.3191	15.4254	13.2321	45.3222	41.9447	42.2626			protein_coding
YALI0_E22286g	577.314	841.728	312.9	0.371572	-1.42829	5.62682e-21	3.22478e-20	Down	7.05643	11.68	9.92841	22.407	24.6877	22.8985			protein_coding
YALI0_E22330g	759.265	468.703	1049.83	2.23891	1.1628	5.43782e-25	3.65643e-24	Up	18.2427	17.8072	18.1417	6.70746	8.50379	6.7491			protein_coding
YALI0_E22396g	14.6515	1.02883	28.2741	27.376	4.77484	4.64499e-06	1.0828e-05	Up	0.958828	1.46592	1.44458	0.0440676	0.0845365	0			protein_coding
YALI0_E22440g	6.1373	1.68754	10.5871	6.20995	2.63458	0.0242668	0.0370214	Up	0.312734	0.382504	0.345524	0	0.121319	0.0302452			protein_coding
YALI0_E22506g	721.305	463.639	978.972	2.11196	1.07858	7.05466e-20	3.87359e-19	Up	19.9281	15.3427	17.3873	7.73124	7.36579	7.51065			protein_coding
YALI0_E22572g	166.744	49.2028	284.285	5.77568	2.52999	2.5538e-24	1.67247e-23	Up	1.7134	1.6369	1.22778	0.24306	0.3125	0.163233			protein_coding
YALI0_E23287g	164146	246881	81411	0.329758	-1.60052	3.25087e-211	2.96206e-209	Down	1127.17	1159.03	1190.67	3293.71	3249.57	3021.98	galP	Galactose-proton symporter	protein_coding	GO:0016021,GO:0005886,GO:0015293,GO:0008643	integral component of membrane|plasma membrane|symporter activity|carbohydrate transport
YALI0_E23320g	23.343	11.7331	34.9529	2.98063	1.57562	0.00336007	0.0058083	Up	2.03428	1.95824	2.21352	0.628495	0.438424	0.819748			protein_coding
YALI0_E23650g	258.084	70.507	445.661	6.33056	2.66233	3.76138e-45	4.42843e-44	Up	9.05991	7.87306	8.35664	1.45986	1.1377	1.0298			protein_coding
YALI0_E23991g	14064	18797.5	9330.43	0.496355	-1.01056	6.3112e-90	1.62617e-88	Down	187.954	192.57	182.442	330.67	358.036	339.851	nadK	NAD kinase	protein_coding	GO:0005737,GO:0005524,GO:0046872,GO:0003951,GO:0019674,GO:0006741	cytoplasm|ATP binding|metal ion binding|NAD+ kinase activity|NAD metabolic process|NADP biosynthetic process	yli00760	Nicotinate and nicotinamide metabolism
YALI0_E24123g	277.838	172.936	382.74	2.21544	1.1476	2.96936e-10	9.67773e-10	Up	11.1483	8.78155	9.95051	5.04614	3.58793	3.60192			protein_coding
YALI0_E24409g	499.936	676.166	323.706	0.478841	-1.06238	2.94322e-16	1.36965e-15	Down	31.4999	31.6423	29.5356	64.5287	60.0397	50.9792			protein_coding
YALI0_E24761g	359.816	491.781	227.852	0.46327	-1.11008	2.64322e-15	1.16617e-14	Down	15.449	15.0451	14.3235	27.0044	30.1479	30.5476			protein_coding
YALI0_E25047g	85320.9	116986	53655.9	0.458652	-1.12453	6.475e-111	2.35308e-109	Down	1820.21	1828.18	1793.4	3664.32	3746.08	3351.45			protein_coding
YALI0_E25113g	211.197	281.802	140.592	0.498564	-1.00415	2.50346e-07	6.53081e-07	Down	1.67935	2.26383	2.04043	3.13587	4.16367	3.58883			protein_coding
YALI0_E25201g	771.658	292.915	1250.4	4.26756	2.09341	4.79898e-82	1.09714e-80	Up	8.15133	8.34517	7.27082	1.58851	1.76978	1.68887	exp8	Putative ABC transporter ATP-binding protein exp8	protein_coding	GO:0016021,GO:0005886,GO:0005524,GO:0042626	integral component of membrane|plasma membrane|ATP binding|ATPase activity, coupled to transmembrane movement of substances	yli02010	ABC transporters
YALI0_E25443g	111.441	47.7062	175.176	3.66742	1.87477	4.47682e-12	1.63829e-11	Up	10.4667	10.9375	7.75189	1.92419	2.9735	2.30058			protein_coding
YALI0_E25828g	21.3311	31.4506	11.2117	0.356754	-1.487	0.00772673	0.0127134	Down	0.669919	0.525241	0.621113	1.71947	1.09951	1.79417			protein_coding
YALI0_E25982g	445.315	847.044	43.5861	0.0514723	-4.28006	9.55456e-115	3.59698e-113	Down	0.734924	0.717194	0.691047	14.6563	12.6324	10.48	cypB	NADPH--cytochrome P450 reductase	protein_coding	GO:0005829,GO:0070330,GO:0005504,GO:0050660,GO:0010181,GO:0020037,GO:0005506,GO:0003958,GO:0016491,GO:0016712,GO:0019395	cytosol|aromatase activity|fatty acid binding|flavin adenine dinucleotide binding|FMN binding|heme binding|iron ion binding|NADPH-hemoprotein reductase activity|oxidoreductase activity|oxidoreductase activity, acting on paired donors, with incorporation or reduction of molecular oxygen, reduced flavin or flavoprotein as one donor, and incorporation of one atom of oxygen|fatty acid oxidation
YALI0_E26499g	4028.45	6184.03	1872.88	0.302867	-1.72324	1.13799e-74	2.35347e-73	Down	84.5807	93.2786	77.5512	280.146	273.836	210.768			protein_coding
YALI0_E27203g	77.4387	1.68754	153.19	89.1612	6.47834	8.37117e-19	4.35675e-18	Up	3.21352	3.41256	1.504	0	0.0652684	0.0162715	nrgA	Ammonium transporter	protein_coding	GO:0016021,GO:0005886,GO:0008519	integral component of membrane|plasma membrane|ammonium transmembrane transporter activity
YALI0_E27269g	357.965	156.877	559.053	3.5624	1.83285	7.86876e-32	6.56113e-31	Up	6.56688	5.8795	5.11227	1.33201	1.5196	1.61187	pcrA	ATP-dependent DNA helicase PcrA	protein_coding	GO:0005737,GO:0005524,GO:0004003,GO:0003677,GO:0006268	cytoplasm|ATP binding|ATP-dependent DNA helicase activity|DNA binding|DNA unwinding involved in DNA replication	yli03420,yli03430	Nucleotide excision repair|Mismatch repair
YALI0_E27434g	40.3167	25.4619	55.1714	2.16569	1.11482	0.00500835	0.00844848	Up	7.26854	7.27374	8.36248	3.07336	3.71688	2.81183			protein_coding
YALI0_E27588g	186.568	341.657	31.4781	0.0920317	-3.44173	6.18691e-44	7.04657e-43	Down	0.485705	1.03315	0.572689	6.68328	6.94288	6.94392			protein_coding
YALI0_E27654g	4119.46	6827.44	1411.49	0.206771	-2.2739	5.93974e-169	3.69734e-167	Down	20.0872	15.4773	16.2602	75.3177	78.7625	73.1581			protein_coding			yli00071,yli00410,yli00592,yli00640,yli01040,yli04146	Fatty acid degradation|beta-Alanine metabolism|alpha-Linolenic acid metabolism|Propanoate metabolism|Biosynthesis of unsaturated fatty acids|Peroxisome
YALI0_E27852g	148.057	28.084	268.031	9.51701	3.25051	1.48104e-28	1.12185e-27	Up	3.79705	4.81584	3.42667	0.202066	0.359943	0.579822	xanQ	Xanthine permease XanQ	protein_coding	GO:0005887,GO:0005886,GO:0042907,GO:0042906	integral component of plasma membrane|plasma membrane|xanthine transmembrane transporter activity|xanthine transport
YALI0_E27896g	22202.9	29937.5	14468.4	0.483294	-1.04903	5.62783e-65	9.9668e-64	Down	526.228	524.817	495.834	1024.11	1009.13	869.463			protein_coding
YALI0_E27962g	57134.5	81503.2	32765.7	0.402017	-1.31467	9.40038e-191	7.12051e-189	Down	312.29	326.37	311.878	714.37	717.89	711.771	clpB	Chaperone protein ClpB	protein_coding	GO:0005737,GO:0005524,GO:0019538,GO:0042026,GO:0009408	cytoplasm|ATP binding|protein metabolic process|protein refolding|response to heat	yli04213	Longevity regulating pathway - multiple species
YALI0_E27984g	12.5818	3.74859	21.4149	5.68954	2.50831	0.00561207	0.0093963	Up	0.462543	0.471446	0.182515	0	0.032042	0.143787			protein_coding
YALI0_E28259g	65490.3	108049	22932	0.212239	-2.23624	0	0	Down	2306.83	2242.76	2240.67	10193	9531.97	9285.2			protein_coding
YALI0_E28446g	206.806	94.088	319.524	3.39206	1.76216	4.41832e-18	2.2258e-17	Up	4.04512	4.17566	4.75093	0.980052	1.45392	1.0374			protein_coding			yli00600	Sphingolipid metabolism
YALI0_E28534g	34663.9	47563.7	21764	0.457581	-1.1279	3.695e-61	6.03388e-60	Down	686.354	651.787	643.287	1419.47	1365.02	1142.94			protein_coding
YALI0_E28548g	119.543	185.972	53.1134	0.28575	-1.80717	1.56947e-11	5.54964e-11	Down	2.34104	2.49794	1.2859	6.47243	7.05955	5.87242			protein_coding
YALI0_E29381g	924.064	1305.75	542.377	0.415405	-1.26741	4.84759e-37	4.5968e-36	Down	10.0535	10.1104	8.4317	20.1612	21.5805	20.6451			protein_coding
YALI0_E29447g	2960.7	4016.93	1904.48	0.474134	-1.07663	1.09833e-41	1.16642e-40	Down	67.6965	69.7403	60.4953	130.785	135.217	112.537			protein_coding
YALI0_E29469g	4678.9	6515.13	2842.67	0.436346	-1.19646	1.27302e-52	1.75901e-51	Down	342.004	315.181	294.347	693.011	706.922	577.543			protein_coding			yli03010	Ribosome
YALI0_E29491g	36.9311	59.4362	14.426	0.242809	-2.04211	8.18909e-06	1.87354e-05	Down	1.15869	1.68714	0.914416	5.77419	4.89628	3.3618			protein_coding
YALI0_E29711g	55.5173	85.7737	25.2609	0.294577	-1.76329	3.76014e-06	8.8407e-06	Down	0.432623	0.37414	0.237017	0.755565	1.13157	1.31859	yclF	Uncharacterized transporter YclF	protein_coding	GO:0016021,GO:0005887,GO:0005886,GO:0071916,GO:0035673,GO:1904680,GO:0015333,GO:0042937	integral component of membrane|integral component of plasma membrane|plasma membrane|dipeptide transmembrane transporter activity|oligopeptide transmembrane transporter activity|peptide transmembrane transporter activity|peptide:proton symporter activity|tripeptide transmembrane transporter activity
YALI0_E29975g	8921.49	12327.6	5515.43	0.447399	-1.16037	1.27617e-113	4.77576e-112	Down	102.501	106.952	102.809	209.157	210.275	213.432	hemF	Oxygen-dependent coproporphyrinogen-III oxidase	protein_coding	GO:0005737,GO:0005829,GO:0004109,GO:0046872,GO:0042803,GO:0015995,GO:0019353	cytoplasm|cytosol|coproporphyrinogen oxidase activity|metal ion binding|protein homodimerization activity|chlorophyll biosynthetic process|protoporphyrinogen IX biosynthetic process from glutamate	yli00860	Porphyrin metabolism
YALI0_E30107g	2028.83	1000.59	3057.08	3.05524	1.61128	5.2533e-96	1.5081e-94	Up	47.7158	45.8167	42.7719	13.5021	14.4081	12.5444			protein_coding
YALI0_E30591g	1171.3	728.562	1614.05	2.21583	1.14785	4.28287e-26	3.00183e-25	Up	22.5691	22.8541	22.1869	9.44322	7.68801	10.5141		Uncharacterized protein TC_0305	protein_coding			yli00780	Biotin metabolism
YALI0_E30833g	9891.7	13251	6532.39	0.492963	-1.02045	4.9723e-72	9.73857e-71	Down	131.175	127.343	139.127	243.997	250.585	237.296			protein_coding			yli00311	Penicillin and cephalosporin biosynthesis
YALI0_E30987g	161.987	222.376	101.597	0.456828	-1.13028	4.3682e-08	1.21035e-07	Down	2.8858	2.41611	2.92441	5.05419	5.39757	5.88088			protein_coding
YALI0_E31031g	4931.59	7931.33	1931.86	0.243578	-2.03754	1.83355e-23	1.15738e-22	Down	49.0734	45.1557	40.0174	193.429	184.31	122.067			protein_coding
YALI0_E31108g	212.413	364.072	60.7545	0.166995	-2.58213	3.83224e-24	2.49671e-23	Down	2.66206	2.74854	1.21536	12.5844	14.317	9.02761			protein_coding
YALI0_E31218g	350.904	567.95	133.858	0.235791	-2.08442	3.08114e-39	3.07478e-38	Down	6.66006	6.92222	4.88504	24.8541	22.9894	23.0947			protein_coding
YALI0_E31262g	22.6791	38.6331	6.72515	0.174184	-2.52131	1.81027e-05	4.00887e-05	Down	0.154233	0.117901	0.135549	0.818724	0.841386	0.466131	acuC	Acetoin utilization protein AcuC	protein_coding	GO:0045150,GO:0030435	acetoin catabolic process|sporulation resulting in formation of a cellular spore
YALI0_E31581g	1096.32	614.042	1578.6	2.57128	1.36249	2.68028e-49	3.46015e-48	Up	21.3397	21.4994	21.4989	7.70793	7.00342	7.97439			protein_coding			yli00600	Sphingolipid metabolism
YALI0_E31603g	177.067	85.3503	268.784	3.14805	1.65446	3.43743e-12	1.26677e-11	Up	4.88711	4.92562	5.52908	1.2124	1.12765	2.0733	sapM	Phosphatidylinositol-3-phosphatase	protein_coding	GO:0005618,GO:0005576,GO:0044161,GO:0003993,GO:0004438,GO:0050189,GO:0050192,GO:0004805,GO:0006742,GO:0009405,GO:0046854	cell wall|extracellular region|host cell cytoplasmic vesicle|acid phosphatase activity|phosphatidylinositol-3-phosphatase activity|phosphoenolpyruvate phosphatase activity|phosphoglycerate phosphatase activity|trehalose-phosphatase activity|NADP catabolic process|pathogenesis|phosphatidylinositol phosphorylation
YALI0_E31757g	2135.65	3025.85	1245.46	0.411596	-1.2807	4.42709e-42	4.79056e-41	Down	25.6076	26.1005	27.0955	61.2091	63.9424	48.6357			protein_coding
YALI0_E32197g	583.073	388.34	777.807	2.00313	1.00226	4.17417e-11	1.43248e-10	Up	32.3114	29.4838	25.4049	14.156	15.5474	9.78471			protein_coding
YALI0_E32681g	1474.17	866.521	2081.82	2.4023	1.26442	5.56597e-47	6.88844e-46	Up	136.677	127.817	116.092	46.4179	51.7363	45.466	ptpA	Low molecular weight protein-tyrosine-phosphatase	protein_coding	GO:0004725	protein tyrosine phosphatase activity	yli00730,yli00740	Thiamine metabolism|Riboflavin metabolism
YALI0_E32703g	6863.09	3795.48	9930.71	2.6164	1.38758	2.34185e-156	1.32642e-154	Up	203.248	200.432	195.49	68.4701	71.2945	67.9035			protein_coding			yli04141	Protein processing in endoplasmic reticulum
YALI0_E32835g	1901.12	3434.73	367.506	0.107046	-3.2237	1.68373e-245	1.99728e-243	Down	5.4745	3.96626	4.52757	40.0916	39.0875	39.1537	carC	Caffeyl-CoA reductase-Etf complex subunit CarC	protein_coding	GO:0005737,GO:0003995,GO:0071949,GO:0016628	cytoplasm|acyl-CoA dehydrogenase activity|FAD binding|oxidoreductase activity, acting on the CH-CH group of donors, NAD or NADP as acceptor	yli00071,yli00410,yli00592,yli00640,yli01040,yli04146	Fatty acid degradation|beta-Alanine metabolism|alpha-Linolenic acid metabolism|Propanoate metabolism|Biosynthesis of unsaturated fatty acids|Peroxisome
YALI0_E32901g	48681.1	81676.2	15686.1	0.19205	-2.38045	0	0	Down	249.461	260.943	259.135	1222.71	1226.61	1185.07	mmlH	Probable 4-methylmuconolactone transporter	protein_coding
YALI0_E32967g	15990.8	21735.1	10246.5	0.471431	-1.08488	9.32422e-50	1.21874e-48	Down	280.803	287.932	282.679	598.156	570.912	469.37			protein_coding
YALI0_E33385g	14.1063	5.16704	23.0457	4.46057	2.15723	0.00405872	0.00693402	Up	0.680621	0.880491	0.341811	0.105875	0.0761638	0.202536			protein_coding
YALI0_E33539g	48598.7	30467.3	66730.2	2.19024	1.13109	2.61396e-101	8.21697e-100	Up	1334.75	1373.1	1432.73	585.978	555.752	572.951			protein_coding
YALI0_E33561g	15.8915	7.6764	24.1066	3.15307	1.65676	0.0167331	0.026189	Up	1.06104	1.6222	1.7762	0.774829	0.285843	0.228036			protein_coding
YALI0_E33891g	3893.39	5948.77	1838.01	0.308959	-1.69451	1.92638e-138	9.61205e-137	Down	53.1708	59.9804	55.9329	169.008	159.581	167.598			protein_coding
YALI0_E34243g	1055.23	261.751	1848.72	7.06224	2.82012	7.15398e-132	3.30714e-130	Up	56.5303	54.0227	54.8078	7.33542	8.30512	5.613			protein_coding
YALI0_E34749g	71860.5	109209	34512.2	0.31602	-1.66191	1.82801e-275	2.55394e-273	Down	563.07	545.437	559.345	1574.37	1576.18	1635.19	kat	Catalase	protein_coding	GO:0004096,GO:0020037,GO:0046872,GO:0042744,GO:0006979	catalase activity|heme binding|metal ion binding|hydrogen peroxide catabolic process|response to oxidative stress	yli00380,yli00630,yli04011,yli04146,yli04213	Tryptophan metabolism|Glyoxylate and dicarboxylate metabolism|MAPK signaling pathway - yeast|Peroxisome|Longevity regulating pathway - multiple species
YALI0_E34793g	46088.1	29330.7	62845.6	2.14266	1.0994	3.04944e-95	8.55886e-94	Up	810.552	824.793	850.774	348.963	338.242	365.002	sucD	Succinate--CoA ligase [ADP-forming] subunit alpha	protein_coding	GO:0005829,GO:0048037,GO:0004550,GO:0000166,GO:0004775,GO:0009142,GO:0006105,GO:0006104,GO:0006099	cytosol|cofactor binding|nucleoside diphosphate kinase activity|nucleotide binding|succinate-CoA ligase (ADP-forming) activity|nucleoside triphosphate biosynthetic process|succinate metabolic process|succinyl-CoA metabolic process|tricarboxylic acid cycle	yli00020	Citrate cycle (TCA cycle)
YALI0_E34881g	5425.32	3365.43	7485.22	2.22415	1.15326	4.06107e-91	1.06383e-89	Up	147.992	157.621	153.426	62.7074	62.5497	61.9222	bphD	2-hydroxy-6-oxo-6-phenylhexa-2,4-dienoate hydrolase	protein_coding	GO:0018774,GO:0018771,GO:0019439	2,6-dioxo-6-phenylhexa-3-enoate hydrolase activity|2-hydroxy-6-oxonona-2,4-dienedioate hydrolase activity|aromatic compound catabolic process	yli00564	Glycerophospholipid metabolism
YALI0_E35024g	4114.54	6037.47	2191.61	0.363024	-1.46186	4.96926e-81	1.11578e-79	Down	162.873	145.435	150.745	402.381	406.366	338.358			protein_coding
YALI0_E35046g	11007.1	15438.2	6576	0.425964	-1.2312	4.28975e-17	2.07619e-16	Down	97.0257	93.4337	72.9176	203.451	194.453	162.275	HSP70	Heat shock 70 kDa protein homolog	protein_coding	GO:0005524	ATP binding	yli03040,yli04141,yli04144,yli04213	Spliceosome|Protein processing in endoplasmic reticulum|Endocytosis|Longevity regulating pathway - multiple species
YALI0_E35112g	101.25	41.1951	161.305	3.90992	1.96714	8.75874e-13	3.34749e-12	Up	1.95476	1.77764	2.19852	0.366894	0.544898	0.464134			protein_coding
YALI0_E35156g	820.474	11.3362	1629.61	143.606	7.16598	3.68642e-37	3.50629e-36	Up	7.42421	7.93399	7.69194	0.0272972	0.0218189	0.0957348	atzF	Allophanate hydrolase	protein_coding	GO:0004039,GO:0019381	allophanate hydrolase activity|atrazine catabolic process	yli00220,yli00791	Arginine biosynthesis|Atrazine degradation
YALI0_F00176g	1929.16	2642.41	1215.91	0.460212	-1.11963	1.17387e-46	1.43863e-45	Down	28.8449	26.9288	24.1854	52.3923	52.0775	52.9832	czcD	Cadmium, cobalt and zinc/H(+)-K(+) antiporter	protein_coding	GO:0016021,GO:0005886,GO:0008324,GO:0006824,GO:0006813,GO:0006829	integral component of membrane|plasma membrane|cation transmembrane transporter activity|cobalt ion transport|potassium ion transport|zinc ion transport
YALI0_F00198g	765.593	1043.86	487.325	0.466705	-1.09942	5.2707e-19	2.76833e-18	Down	4.71874	4.73913	5.65175	8.54423	9.9091	10.9221			protein_coding
YALI0_F00264g	6470.61	9138.56	3802.65	0.416111	-1.26496	9.21434e-106	3.06511e-104	Down	253.15	269.18	261.245	592.39	563.052	552.287			protein_coding
YALI0_F00396g	9092.28	12242.2	5942.32	0.485394	-1.04277	5.10229e-75	1.05868e-73	Down	77.6118	77.5333	81.0147	149.483	141.429	150.304	ape2	Leucyl aminopeptidase	protein_coding			yli00590	Arachidonic acid metabolism
YALI0_F00484g	79607.9	129747	29469.2	0.227127	-2.13843	0	0	Down	477.067	496.258	532.06	1978.96	2033.69	2001.23		Glycerol kinase	protein_coding	GO:0005524,GO:0004370,GO:0019563,GO:0006071,GO:0006072	ATP binding|glycerol kinase activity|glycerol catabolic process|glycerol metabolic process|glycerol-3-phosphate metabolic process	yli00561	Glycerolipid metabolism
YALI0_F00506g	73446.2	98308.1	48584.3	0.494204	-1.01682	4.64674e-113	1.71847e-111	Down	1124.39	1162.78	1141.45	2131.33	2103.15	2057.26		Putative glutamine synthetase	protein_coding	GO:0005524,GO:0004356,GO:0006542	ATP binding|glutamate-ammonia ligase activity|glutamine biosynthetic process	yli00220,yli00250,yli00630,yli00910	Arginine biosynthesis|Alanine, aspartate and glutamate metabolism|Glyoxylate and dicarboxylate metabolism|Nitrogen metabolism
YALI0_F00528g	14972.9	23871.4	6074.43	0.254471	-1.97443	7.49649e-232	8.2685e-230	Down	318	293.68	314.094	1169.32	1104.65	1025.88			protein_coding
YALI0_F00660g	1167.99	1572.26	763.718	0.485752	-1.04171	8.62451e-30	6.81184e-29	Down	19.1933	18.35	16.3919	31.8451	35.944	32.8693			protein_coding
YALI0_F00682g	34490.5	56714	12267	0.216297	-2.20891	0	0	Down	422.608	425.951	410.536	1815.61	1740.11	1722.21			protein_coding			yli00620	Pyruvate metabolism
YALI0_F00704g	3700.31	5636.58	1764.05	0.312976	-1.67588	5.81024e-168	3.58127e-166	Down	35.5495	34.4946	33.9548	100.345	98.8666	102.054			protein_coding
YALI0_F00814g	369.137	519.203	219.072	0.422022	-1.24461	2.10117e-15	9.33572e-15	Down	15.9392	15.463	12.7304	32.9447	35.5106	26.3728			protein_coding
YALI0_F00836g	8151.76	11203.5	5100.01	0.455204	-1.13541	4.53331e-109	1.58339e-107	Down	70.836	70.43	69.616	136.066	144.541	139.533			protein_coding			yli03015,yli04111,yli04113	mRNA surveillance pathway|Cell cycle - yeast|Meiosis - yeast
YALI0_F00902g	770.356	1060.62	480.09	0.452724	-1.1433	1.27245e-24	8.48345e-24	Down	25.5879	21.6015	21.9307	46.7924	49.9426	41.7461			protein_coding
YALI0_F00924g	9230.6	13601.6	4859.55	0.357269	-1.48492	1.61665e-164	9.67986e-163	Down	181.471	183.221	179.587	454.146	488.152	439.588	nqo9	NADH-quinone oxidoreductase subunit 9	protein_coding	GO:0005886,GO:0051539,GO:0005506,GO:0050136,GO:0048038	plasma membrane|4 iron, 4 sulfur cluster binding|iron ion binding|NADH dehydrogenase (quinone) activity|quinone binding	yli00190	Oxidative phosphorylation
YALI0_F00968g	5134.5	7554.84	2714.16	0.359229	-1.47702	4.64826e-107	1.57966e-105	Down	17.877	20.6323	20.3181	49.4781	50.0464	49.0329			protein_coding
YALI0_F00990g	13112.6	24360.2	1865.03	0.0765619	-3.70723	0	0	Down	12.0962	10.9889	11.9514	133.861	130.545	150.485			protein_coding
YALI0_F01012g	1230.39	1690.66	770.121	0.455421	-1.13473	5.62542e-35	5.0669e-34	Down	17.0522	17.5553	17.3212	31.5773	38.0264	33.8336			protein_coding			yli04146	Peroxisome
YALI0_F01166g	3961.56	5785.35	2137.76	0.369489	-1.43639	9.1272e-100	2.77211e-98	Down	19.1708	19.2908	20.1668	45.8791	46.9931	51.0223			protein_coding
YALI0_F01188g	381.619	524.919	238.32	0.454008	-1.13921	1.03523e-13	4.20717e-13	Down	2.96531	3.72496	3.05676	6.64092	5.67602	7.13181			protein_coding
YALI0_F01210g	3248.2	5152.66	1343.75	0.260783	-1.93908	7.8938e-154	4.4311e-152	Down	38.7257	41.1706	41.5241	148.892	131.688	141.607	aqpZ	Aquaporin Z	protein_coding	GO:0016021,GO:0005886,GO:0015250	integral component of membrane|plasma membrane|water channel activity
YALI0_F01254g	36.9735	9.55507	64.3919	6.70826	2.74594	2.55397e-08	7.22305e-08	Up	1.04443	1.07953	0.856957	0.074369	0.228264	0.0995864	lysP	Lysine-specific permease	protein_coding	GO:0005887,GO:0005886,GO:0015171,GO:0042802,GO:0046982,GO:0051260	integral component of plasma membrane|plasma membrane|amino acid transmembrane transporter activity|identical protein binding|protein heterodimerization activity|protein homooligomerization
YALI0_F01320g	292.604	449.837	135.371	0.300763	-1.7333	2.47985e-17	1.21141e-16	Down	1.42294	2.74128	2.48149	7.03568	6.05081	6.95639	cypD	NADPH--cytochrome P450 reductase	protein_coding	GO:0005829,GO:0070330,GO:0005504,GO:0050660,GO:0010181,GO:0020037,GO:0005506,GO:0003958,GO:0016491,GO:0016712,GO:0019395	cytosol|aromatase activity|fatty acid binding|flavin adenine dinucleotide binding|FMN binding|heme binding|iron ion binding|NADPH-hemoprotein reductase activity|oxidoreductase activity|oxidoreductase activity, acting on paired donors, with incorporation or reduction of molecular oxygen, reduced flavin or flavoprotein as one donor, and incorporation of one atom of oxygen|fatty acid oxidation
YALI0_F01386g	101.817	149.53	54.1035	0.361843	-1.46656	8.48613e-07	2.11631e-06	Down	0.562574	0.628893	0.355438	1.01839	1.1704	1.67611			protein_coding
YALI0_F01408g	3651.32	5337.54	1965.11	0.368195	-1.44146	1.67216e-104	5.5331e-103	Down	54.7425	49.2806	52.6908	132.273	124.855	128.824		UPF0394 membrane protein PD_1892	protein_coding	GO:0016021,GO:0005886	integral component of membrane|plasma membrane
YALI0_F01474g	2566.89	3497.56	1636.22	0.467816	-1.09599	2.65117e-62	4.43295e-61	Down	73.0991	75.9927	71.6117	143.876	145.823	138.114			protein_coding			yli03040	Spliceosome
YALI0_F01606g	3852.64	6006.55	1698.72	0.282835	-1.82197	1.37635e-100	4.26263e-99	Down	25.6836	27.871	21.0721	84.7665	79.735	74.5445	dhaK	Dihydroxyacetone kinase	protein_coding	GO:0005524,GO:0004371,GO:0008289,GO:0046872,GO:0019588	ATP binding|glycerone kinase activity|lipid binding|metal ion binding|anaerobic glycerol catabolic process
YALI0_F01628g	6461.11	10579.6	2342.57	0.221429	-2.17508	4.18643e-117	1.60488e-115	Down	131.359	135.589	117.628	573.703	580.494	421.095	derI1	D-erythrulose-4-phosphate isomerase 1	protein_coding	GO:0016861,GO:0004751,GO:0016052,GO:0009758,GO:0071322	intramolecular oxidoreductase activity, interconverting aldoses and ketoses|ribose-5-phosphate isomerase activity|carbohydrate catabolic process|carbohydrate utilization|cellular response to carbohydrate stimulus	yli00030,yli00051	Pentose phosphate pathway|Fructose and mannose metabolism
YALI0_F01650g	12464	22123.4	2804.54	0.126771	-2.97971	1.98918e-288	2.97761e-286	Down	77.161	81.3856	71.6302	611.67	571.535	463.265	gdh	Galactitol 2-dehydrogenase	protein_coding
YALI0_F01672g	825.006	1106.28	543.729	0.491633	-1.02435	1.20055e-21	7.04094e-21	Down	6.08588	5.17724	4.9779	10.1855	9.44732	10.3024	cbg-1	Beta-glucosidase	protein_coding	GO:0005737,GO:0008422,GO:0102483,GO:0005975	cytoplasm|beta-glucosidase activity|scopolin beta-glucosidase activity|carbohydrate metabolic process	yli00460,yli00500,yli00999	Cyanoamino acid metabolism|Starch and sucrose metabolism|Biosynthesis of various plant secondary metabolites
YALI0_F02013g	18832.6	33371.7	4293.51	0.128651	-2.95846	0	0	Down	106.294	113.224	115.516	808.663	771.55	781.81	iolS	Aldo-keto reductase IolS	protein_coding	GO:0005829,GO:0016491	cytosol|oxidoreductase activity	yli00750	Vitamin B6 metabolism
YALI0_F02057g	8496.31	4288.91	12703.7	2.96195	1.56655	1.50819e-81	3.41078e-80	Up	138.137	132.319	141.075	39.5582	37.783	48.592			protein_coding
YALI0_F02277g	9585.95	14464.2	4707.75	0.325491	-1.61931	3.57602e-82	8.20526e-81	Down	332.936	303.963	289.298	951.73	910.018	718.686			protein_coding
YALI0_F02497g	61208.8	107531	14886.4	0.138437	-2.8527	0	0	Down	244.535	239.159	252.152	1580.06	1569.61	1670.74	prpD	2-methylcitrate dehydratase	protein_coding	GO:0051537,GO:0047547,GO:0003994,GO:0019543,GO:0019629,GO:0019679,GO:0006099	2 iron, 2 sulfur cluster binding|2-methylcitrate dehydratase activity|aconitate hydratase activity|propionate catabolic process|propionate catabolic process, 2-methylcitrate cycle|propionate metabolic process, methylcitrate cycle|tricarboxylic acid cycle	yli00640	Propanoate metabolism
YALI0_F03113g	1370.35	1912.09	828.605	0.433302	-1.20656	2.24188e-43	2.5035e-42	Down	8.15271	9.47735	9.0106	18.7932	18.1647	18.7966		Putative serine/threonine-protein kinase L673	protein_coding	GO:0005524,GO:0004674	ATP binding|protein serine/threonine kinase activity	yli04113	Meiosis - yeast
YALI0_F03476g	50.7287	22.5827	78.8748	3.48694	1.80196	3.67244e-05	7.90978e-05	Up	2.35262	1.65373	1.0389	0.307601	0.688428	0.313831			protein_coding
YALI0_F03619g	2016.71	3657.13	376.29	0.102864	-3.28119	7.69503e-264	1.02933e-261	Down	6.30407	5.84593	7.60832	57.6548	60.9604	55.7769	ybiU	Uncharacterized protein YbiU	protein_coding
YALI0_F03971g	869.137	565.846	1172.43	2.07221	1.05117	3.08922e-24	2.01891e-23	Up	34.6317	36.384	29.7368	14.8572	14.6744	14.5278			protein_coding
YALI0_F04169g	7810.95	12356.9	3265.04	0.264223	-1.92017	7.98217e-177	5.33871e-175	Down	30.8851	31.9023	31.8081	105.371	101.14	118.035	glgP	Glycogen phosphorylase	protein_coding	GO:0005737,GO:0008184,GO:0102250,GO:0030170,GO:0102499,GO:0005980	cytoplasm|glycogen phosphorylase activity|linear malto-oligosaccharide phosphorylase activity|pyridoxal phosphate binding|SHG alpha-glucan phosphorylase activity|glycogen catabolic process	yli00500	Starch and sucrose metabolism
YALI0_F04598g	1252.14	2058.14	446.142	0.216702	-2.20621	5.24626e-103	1.71788e-101	Down	15.2062	16.8907	19.6105	72.5845	70.0503	73.8881			protein_coding
YALI0_F04796g	817.695	535.92	1099.47	2.05127	1.03652	4.28619e-23	2.66014e-22	Up	33.2612	31.6138	28.6547	13.2337	15.0799	13.024	mug	G/U mismatch-specific DNA glycosylase	protein_coding	GO:0005737,GO:0003677,GO:0008263,GO:0006285	cytoplasm|DNA binding|pyrimidine-specific mismatch base pair DNA N-glycosylase activity|base-excision repair, AP site formation	yli03410	Base excision repair
YALI0_F05016g	616.798	825.912	407.685	0.493611	-1.01855	8.47412e-19	4.40304e-18	Down	10.5804	11.3357	9.63844	18.5597	18.828	20.5364			protein_coding
YALI0_F05698g	593.61	339.56	847.66	2.49661	1.31997	3.8199e-29	2.97224e-28	Up	6.70024	7.45596	7.12282	2.60815	2.40097	2.71865	GTA	Probable global transactivator	protein_coding	GO:0005524,GO:0004386	ATP binding|helicase activity
YALI0_F05830g	43.8996	28.5611	59.2381	2.07997	1.05656	0.0158073	0.0248327	Up	7.18207	5.56755	6.09611	4.60262	1.86398	1.76094			protein_coding
YALI0_F06776g	4428.51	5972.07	2884.95	0.483068	-1.0497	1.17918e-69	2.23298e-68	Down	46.0257	45.7051	47.6646	88.8314	88.5885	84.3418	ywtG	Putative metabolite transport protein YwtG	protein_coding	GO:0005887,GO:0005351	integral component of plasma membrane|carbohydrate:proton symporter activity
YALI0_F06886g	110.629	65.3593	155.898	2.38465	1.25378	1.91776e-06	4.63729e-06	Up	4.89057	3.7581	3.90913	1.55338	1.98661	1.23816			protein_coding
YALI0_F07106g	204.5	348.176	60.8237	0.174787	-2.51633	1.1341e-36	1.06143e-35	Down	1.0472	0.836575	0.824396	4.62169	4.95451	4.47534			protein_coding
YALI0_F07128g	106.685	152.846	60.5251	0.396055	-1.33623	2.29327e-07	6.00242e-07	Down	1.38255	1.51277	0.980218	2.83695	3.15491	2.87081			protein_coding
YALI0_F07238g	161.618	101.205	222.03	2.1936	1.1333	2.98895e-06	7.09114e-06	Up	7.61975	8.5788	6.08425	3.19139	3.92683	2.09668			protein_coding
YALI0_F07645g	1494.74	947.661	2041.83	2.15384	1.10691	6.45543e-31	5.25036e-30	Up	68.8825	65.4134	65.7128	23.7831	29.9124	30.4917			protein_coding
YALI0_F07711g	33896.1	45802.3	21989.9	0.480106	-1.05858	3.09524e-92	8.31614e-91	Down	338.65	345.604	334.607	640.292	613.633	669.854	pgi	Glucose-6-phosphate isomerase	protein_coding	GO:0005737,GO:0004347,GO:0006094,GO:0006096	cytoplasm|glucose-6-phosphate isomerase activity|gluconeogenesis|glycolytic process	yli00010,yli00030,yli00500,yli00520	Glycolysis / Gluconeogenesis|Pentose phosphate pathway|Starch and sucrose metabolism|Amino sugar and nucleotide sugar metabolism
YALI0_F07777g	1247.03	785.84	1708.22	2.17363	1.12011	5.50864e-32	4.61156e-31	Up	26.3406	21.9713	25.5039	9.89717	10.3864	10.5169			protein_coding
YALI0_F07931g	1207.16	1610.99	803.339	0.49873	-1.00367	1.2164e-26	8.69033e-26	Down	24.0258	22.8988	19.8841	41.1028	42.7825	37.5506		6-deoxy-6-sulfogluconolactonase	protein_coding	GO:0016787,GO:0046872	hydrolase activity|metal ion binding
YALI0_F07953g	652.374	161.578	1143.17	7.07917	2.82358	1.10632e-19	6.00123e-19	Up	66.8323	55.2898	55.3773	9.98158	4.64339	8.06744			protein_coding
YALI0_F07975g	4106.56	1345.16	6867.96	5.10655	2.35235	1.6191e-304	2.90836e-302	Up	280.425	269.005	262.295	50.0503	48.2982	45.8006		Uncharacterized protein R740	protein_coding
YALI0_F08811g	2656.88	1737.87	3575.88	2.05741	1.04083	1.30087e-47	1.62596e-46	Up	29.0385	31.5912	29.5047	12.5892	13.1481	13.9798			protein_coding
YALI0_F09119g	99.7317	59.746	139.717	2.34045	1.22678	2.97614e-06	7.06341e-06	Up	4.65616	4.19107	4.43374	2.01768	1.73003	1.40355			protein_coding
YALI0_F09141g	1204.08	733.195	1674.97	2.28368	1.19136	2.14404e-20	1.19925e-19	Up	11.1487	11.7261	12.4728	3.65342	4.57897	5.80028	dinB	DNA polymerase IV	protein_coding	GO:0005737,GO:0003684,GO:0003887,GO:0000287,GO:0006281,GO:0006261	cytoplasm|damaged DNA binding|DNA-directed DNA polymerase activity|magnesium ion binding|DNA repair|DNA-dependent DNA replication
YALI0_F09163g	372.616	44.5476	700.683	15.7517	3.97743	2.48336e-91	6.53258e-90	Up	15.6922	15.5004	15.2113	1.10747	1.06225	0.50927			protein_coding
YALI0_F09691g	758.233	1131.74	384.725	0.33999	-1.55644	4.20287e-38	4.0589e-37	Down	3.96646	4.11872	3.18903	9.66863	9.31899	11.0399			protein_coding
YALI0_F09944g	28.5065	45.4682	11.5447	0.25386	-1.9779	7.82222e-05	0.000163058	Down	0.500721	0.695944	0.457208	2.07118	2.33978	1.4968			protein_coding
YALI0_F10241g	2515.66	4443.36	587.949	0.132315	-2.91796	2.93182e-241	3.4134e-239	Down	6.59331	6.44836	6.67595	42.6102	42.0809	50.3932			protein_coding
YALI0_F10461g	256.031	355.754	156.308	0.439379	-1.18646	4.59344e-10	1.47794e-09	Down	1.3117	1.38273	1.71453	3.58822	3.0409	2.48501			protein_coding
YALI0_F10615g	1654.59	2332.26	976.922	0.418851	-1.25549	8.00526e-49	1.01881e-47	Down	32.1118	27.9708	32.4046	63.2927	69.2099	67.8221			protein_coding
YALI0_F10857g	32131	45532.3	18729.7	0.411351	-1.28156	5.86821e-147	3.07445e-145	Down	226.979	226.415	234.718	520.589	498.301	498.289	acrC	Acryloyl-CoA reductase (NADH)	protein_coding			yli00071,yli00410,yli00592,yli00640,yli01040,yli04146	Fatty acid degradation|beta-Alanine metabolism|alpha-Linolenic acid metabolism|Propanoate metabolism|Biosynthesis of unsaturated fatty acids|Peroxisome
YALI0_F11275g	4602.42	6265.74	2939.09	0.469086	-1.09207	2.85537e-65	5.0711e-64	Down	325.924	324.877	284.485	592.203	625.904	589.23			protein_coding
YALI0_F11341g	973.809	570.079	1377.54	2.41614	1.2727	2.60433e-26	1.83764e-25	Up	46.5918	39.4454	44.884	14.7352	14.8959	19.4743			protein_coding
YALI0_F11429g	51.5368	83.2102	19.8633	0.238807	-2.06608	2.44696e-06	5.84723e-06	Down	0.456536	0.857174	0.193073	2.0894	1.63123	1.97525			protein_coding
YALI0_F11539g	97.2859	59.2618	135.31	2.27995	1.189	9.03389e-05	0.000187322	Up	2.89306	2.49509	3.21062	0.67505	1.21649	1.52615			protein_coding
YALI0_F11803g	18075.5	26505.9	9645.04	0.363882	-1.45846	2.21235e-102	7.13284e-101	Down	177.862	176.6	187.829	452.294	410.594	488.257			protein_coding
YALI0_F11913g	26.1495	37.5297	14.7693	0.393288	-1.34634	0.00710938	0.0117716	Down	0.25276	0.429374	0.296186	0.745411	0.837541	0.672236			protein_coding			yli04011	MAPK signaling pathway - yeast
YALI0_F13013g	2972.18	5121.41	822.951	0.160723	-2.63735	1.64281e-263	2.15173e-261	Down	21.4099	20.3593	18.1566	119.333	111.07	107.537		Putative band 7 family protein R614	protein_coding	GO:0016020	membrane
YALI0_F13299g	76.8005	38.3632	115.238	2.99961	1.58478	1.04547e-05	2.36605e-05	Up	1.53344	1.65627	0.965501	0.231416	0.410639	0.608705			protein_coding
YALI0_F13607g	115.82	56.9957	174.644	3.0672	1.61692	7.7248e-11	2.61247e-10	Up	2.63123	2.34838	2.5059	0.827092	0.608212	0.77792	ttuB	Putative tartrate transporter	protein_coding	GO:0016021,GO:0005886,GO:0055085	integral component of membrane|plasma membrane|transmembrane transport
YALI0_F13937g	1054.8	565.9	1543.7	2.72823	1.44796	2.88703e-40	2.92754e-39	Up	32.4858	40.014	35.2608	12.2362	10.7244	12.842		Formate dehydrogenase	protein_coding	GO:0005737,GO:0008863,GO:0051287,GO:0016616,GO:0042183	cytoplasm|formate dehydrogenase (NAD+) activity|NAD binding|oxidoreductase activity, acting on the CH-OH group of donors, NAD or NADP as acceptor|formate catabolic process	yli00630,yli00680	Glyoxylate and dicarboxylate metabolism|Methane metabolism
YALI0_F13959g	225.353	416.163	34.5416	0.0831137	-3.58877	2.32833e-54	3.31181e-53	Down	0.421386	0.334053	0.263352	3.87251	3.06051	4.16588			protein_coding
YALI0_F14091g	133.917	38.755	229.079	5.89813	2.56026	1.51856e-23	9.62416e-23	Up	4.1156	4.61622	4.79439	0.532046	0.893062	0.654295			protein_coding
YALI0_F14113g	107.176	50.8654	163.487	3.21125	1.68313	7.99144e-11	2.69829e-10	Up	2.63529	2.46989	2.67733	0.658489	0.895993	0.644485			protein_coding			yli00564	Glycerophospholipid metabolism
YALI0_F14993g	54.2802	95.0888	13.4716	0.141695	-2.81913	3.37744e-12	1.2454e-11	Down	0.780345	1.32561	0.653155	7.10118	5.04535	5.4715			protein_coding
YALI0_F15477g	1671.26	827.846	2514.68	3.03764	1.60295	8.11343e-92	2.15228e-90	Up	66.8898	65.9502	63.4937	19.7829	20.6848	18.1537	radA	DNA repair and recombination protein RadA	protein_coding	GO:0005524,GO:0003684,GO:0008094,GO:0006310,GO:0006281	ATP binding|damaged DNA binding|DNA-dependent ATPase activity|DNA recombination|DNA repair	yli03440	Homologous recombination
YALI0_F16027g	5.66952	9.73046	1.60858	0.165232	-2.59743	0.0244542	0.0372531	Down	0.0096966	0.0197665	0.0194787	0.137261	0.0658284	0.0656445		Thermostable beta-glucosidase B	protein_coding
YALI0_F16357g	2792.86	3782.31	1803.42	0.476818	-1.06849	6.0501e-54	8.56689e-53	Down	35.4094	32.3568	34.5504	64.0696	63.4314	67.0767		Gamma-butyrobetaine dioxygenase	protein_coding	GO:0005737,GO:0008336,GO:0005506,GO:0045329	cytoplasm|gamma-butyrobetaine dioxygenase activity|iron ion binding|carnitine biosynthetic process
YALI0_F16577g	1092.22	1549.37	635.074	0.409899	-1.28666	1.74176e-40	1.77479e-39	Down	18.6934	19.3574	16.1597	39.0095	43.0212	37.8631			protein_coding
YALI0_F16731g	3374.27	1740.69	5007.86	2.87722	1.52467	4.9361e-61	8.03971e-60	Up	108.491	104.93	100.539	36.1625	36.1359	26.7033			protein_coding
YALI0_F16896g	2195.32	474.122	3916.51	8.26572	3.04714	1.41902e-303	2.47816e-301	Up	70.0974	68.0491	64.1063	8.08548	7.05464	7.05082	nrgA	Ammonium transporter	protein_coding	GO:0016021,GO:0005886,GO:0008519	integral component of membrane|plasma membrane|ammonium transmembrane transporter activity
YALI0_F16962g	26.7046	41.81	11.5992	0.277358	-1.85018	0.00188637	0.00336563	Down	0.310365	1.01228	0.935198	4.07959	1.3846	1.92103			protein_coding
YALI0_F17732g	84.3139	19.3207	149.307	7.73361	2.95114	3.9194e-18	1.98081e-17	Up	3.15285	2.80943	2.90127	0.324516	0.201407	0.511241			protein_coding
YALI0_F17820g	130639	39642.4	221636	5.59089	2.48308	0	0	Up	4081.94	4197.77	4157.76	678.498	681.402	657.746	gdhA	Glutamate dehydrogenase	protein_coding	GO:0005829,GO:0004354,GO:0006537	cytosol|glutamate dehydrogenase (NADP+) activity|glutamate biosynthetic process	yli00220,yli00250,yli00910	Arginine biosynthesis|Alanine, aspartate and glutamate metabolism|Nitrogen metabolism
YALI0_F17897g	746.382	471.998	1020.77	2.16157	1.11208	8.68751e-23	5.33904e-22	Up	60.0866	63.3309	59.2085	22.7254	29.4128	24.4881	yvbK	Uncharacterized N-acetyltransferase YvbK	protein_coding	GO:0016746	transferase activity, transferring acyl groups
YALI0_F17974g	23405.1	32164.9	14645.2	0.455314	-1.13507	1.75389e-124	7.20699e-123	Down	265.3	279.715	271.51	548.423	546.394	531.575	pepC	Aminopeptidase C	protein_coding	GO:0004177,GO:0004197	aminopeptidase activity|cysteine-type endopeptidase activity
YALI0_F18040g	579.504	379.738	779.27	2.05098	1.03631	6.34916e-14	2.61409e-13	Up	7.43775	8.98821	8.26011	2.97557	3.75329	4.18142			protein_coding
YALI0_F18084g	7464.4	14318.2	610.573	0.0426523	-4.55123	0	0	Down	8.59089	7.73131	7.519	166.548	158.917	181.105	araE	Arabinose-proton symporter	protein_coding	GO:0016021,GO:0005886,GO:0015293,GO:0008643	integral component of membrane|plasma membrane|symporter activity|carbohydrate transport
YALI0_F18304g	57.4806	83.3643	31.5969	0.379429	-1.3981	0.00039418	0.000767484	Down	3.73884	3.08107	1.11861	6.27386	6.48058	6.15475			protein_coding
YALI0_F18326g	1182.96	669.279	1696.63	2.53535	1.34218	3.24313e-43	3.6024e-42	Up	33.0299	36.2692	35.4846	12.7151	11.2622	13.4921			protein_coding
YALI0_F18744g	7826.57	11131.9	4521.19	0.406129	-1.29999	2.27813e-122	9.24039e-121	Down	84.0448	88.9991	89.7841	195.916	195.791	195.28		Uncharacterized protein PA2026	protein_coding
YALI0_F18920g	6374.73	9561.07	3188.4	0.333476	-1.58435	1.21516e-169	7.63973e-168	Down	53.8958	57.2783	54.7486	154.932	147.29	148.928			protein_coding
YALI0_F19184g	81.6818	50.9234	112.44	2.20664	1.14185	0.000328142	0.000644897	Up	1.44232	1.68903	2.2809	0.620577	0.625	0.9794	glcP	Glucose transporter GlcP	protein_coding			yli04113	Meiosis - yeast
YALI0_F19822g	884.342	51.1787	1717.5	33.651	5.07258	1.80313e-233	2.02434e-231	Up	52.1521	54.4056	54.875	1.66299	0.986053	1.70631			protein_coding
YALI0_F19866g	11213.8	6364.01	16063.6	2.52403	1.33573	1.00941e-133	4.70084e-132	Up	219.254	229.648	233.733	79.4566	83.1228	82.7468	lysP	Lysine-specific permease	protein_coding	GO:0005887,GO:0005886,GO:0015171,GO:0042802,GO:0046982,GO:0051260	integral component of plasma membrane|plasma membrane|amino acid transmembrane transporter activity|identical protein binding|protein heterodimerization activity|protein homooligomerization
YALI0_F19888g	3488.67	1852.18	5125.15	2.76714	1.46839	1.70069e-70	3.24992e-69	Up	55.7255	58.9195	62.7076	19.1194	17.5911	21.4082			protein_coding
YALI0_F19910g	18271.9	11522.7	25021.1	2.17149	1.11868	2.0134e-113	7.49007e-112	Up	561.132	581.422	580.549	244.576	237.309	237.769	ilvE	Branched-chain-amino-acid transaminase 1	protein_coding	GO:0052656,GO:0052654,GO:0052655,GO:0009097,GO:0009098,GO:0009099	L-isoleucine transaminase activity|L-leucine transaminase activity|L-valine transaminase activity|isoleucine biosynthetic process|leucine biosynthetic process|valine biosynthetic process	yli00270,yli00280,yli00290,yli00770	Cysteine and methionine metabolism|Valine, leucine and isoleucine degradation|Valine, leucine and isoleucine biosynthesis|Pantothenate and CoA biosynthesis
YALI0_F20086g	4.63834	0	9.27667	48.7927	5.60859	0.000567521	0.00108648	Up	1.63872	1.2527	1.0973	0	0	0			protein_coding
YALI0_F20174g	3883.12	1280.21	6486.03	5.06635	2.34095	5.66007e-288	8.27555e-286	Up	42.5056	42.2412	41.1735	7.34823	7.25179	7.93021		Multidrug efflux ATP-binding/permease protein BCG_0231	protein_coding	GO:0016021,GO:0005886,GO:0005524,GO:0042626,GO:0046677	integral component of membrane|plasma membrane|ATP binding|ATPase activity, coupled to transmembrane movement of substances|response to antibiotic	yli02010	ABC transporters
YALI0_F20504g	21578.1	40726.6	2429.5	0.059655	-4.06721	0	0	Down	62.5214	60.8349	60.1906	929.224	952.709	908.336		Catalase-peroxidase	protein_coding	GO:0004096,GO:0020037,GO:0046872,GO:0042744,GO:0006979	catalase activity|heme binding|metal ion binding|hydrogen peroxide catabolic process|response to oxidative stress
YALI0_F21131g	1348.42	868.99	1827.85	2.1033	1.07266	2.45211e-34	2.18672e-33	Up	54.4351	55.0494	53.4506	23.6215	25.5715	21.0856			protein_coding
YALI0_F21197g	2073.63	3114.39	1032.88	0.331664	-1.59221	8.47722e-111	3.063e-109	Down	12.3123	11.6561	11.6075	32.5186	33.3899	31.3685		Putative acetyltransferase MPN_114	protein_coding	GO:0016746	transferase activity, transferring acyl groups	yli04146	Peroxisome
YALI0_F21659g	830.521	1118.47	542.576	0.485101	-1.04364	5.78825e-16	2.63319e-15	Down	12.0008	12.3794	10.9314	19.9795	19.2239	26.7143			protein_coding
YALI0_F21923g	1937.47	3645.5	229.448	0.0629341	-3.99002	2.59132e-59	4.06276e-58	Down	8.61283	7.26371	11.5599	146.62	142.37	107.327			protein_coding
YALI0_F22011g	2830.59	5094.87	566.316	0.111141	-3.16954	1.18601e-278	1.69465e-276	Down	19.8013	19.4516	21.5002	166.592	183.761	145.872			protein_coding
YALI0_F22187g	3418.75	5442.83	1394.67	0.256262	-1.96431	9.55369e-90	2.45159e-88	Down	50.6667	48.8127	47.1951	201.065	176.476	141.569			protein_coding
YALI0_F22495g	560.571	294.953	826.188	2.80116	1.48603	3.83048e-38	3.7164e-37	Up	11.2811	11.7268	11.2645	3.70877	3.6853	3.70053	topA	DNA topoisomerase 1	protein_coding	GO:0005694,GO:0003677,GO:0003917,GO:0046872,GO:0006265	chromosome|DNA binding|DNA topoisomerase type I activity|metal ion binding|DNA topological change	yli03440	Homologous recombination
YALI0_F22825g	99.9744	55.3364	144.612	2.61218	1.38525	1.44739e-06	3.52976e-06	Up	3.77841	3.67805	2.21734	0.965834	1.25578	1.1291	tauD	Alpha-ketoglutarate-dependent taurine dioxygenase	protein_coding	GO:0005737,GO:0031418,GO:0046872,GO:0000907,GO:0000908,GO:0044273,GO:0006790	cytoplasm|L-ascorbic acid binding|metal ion binding|sulfonate dioxygenase activity|taurine dioxygenase activity|sulfur compound catabolic process|sulfur compound metabolic process
YALI0_F22847g	4395.84	5899.12	2892.57	0.490365	-1.02807	1.7344e-33	1.51237e-32	Down	132.365	135.3	116.659	256.442	252.688	201.537			protein_coding
YALI0_F23067g	39.5728	18.2141	60.9315	3.34245	1.74091	0.000195155	0.000391243	Up	0.840372	0.415677	1.10475	0.187437	0.251697	0.203185	sapM	Phosphatidylinositol-3-phosphatase	protein_coding	GO:0005618,GO:0005576,GO:0044161,GO:0003993,GO:0004438,GO:0050189,GO:0050192,GO:0004805,GO:0006742,GO:0009405,GO:0046854	cell wall|extracellular region|host cell cytoplasmic vesicle|acid phosphatase activity|phosphatidylinositol-3-phosphatase activity|phosphoenolpyruvate phosphatase activity|phosphoglycerate phosphatase activity|trehalose-phosphatase activity|NADP catabolic process|pathogenesis|phosphatidylinositol phosphorylation	yli00730,yli00740	Thiamine metabolism|Riboflavin metabolism
YALI0_F23199g	9.47677	17.3376	1.61596	0.0928392	-3.42912	0.000887602	0.0016554	Down	0	0.0745654	0.0489866	0.517794	0.212851	0.471681			protein_coding
YALI0_F23353g	382.698	695.375	70.0202	0.100611	-3.31314	6.14093e-60	9.7495e-59	Down	1.54688	1.20712	2.54904	15.7385	18.0963	14.1187			protein_coding
YALI0_F24431g	108269	147004	69534.2	0.47301	-1.08006	3.13663e-53	4.40178e-52	Down	2993.34	3025.11	2807.76	5977.97	6101.8	4845.69			protein_coding
YALI0_F24651g	4110.09	5784.11	2436.08	0.42113	-1.24766	6.0782e-67	1.10764e-65	Down	36.9825	41.8537	42.7117	86.1546	85.0545	90.5912	ctaA	Heme A synthase	protein_coding	GO:0016021,GO:0005886,GO:0016627,GO:0006784	integral component of membrane|plasma membrane|oxidoreductase activity, acting on the CH-CH group of donors|heme a biosynthetic process	yli00190,yli00860	Oxidative phosphorylation|Porphyrin metabolism
YALI0_F24937g	3068.75	4652.58	1484.91	0.319195	-1.64749	9.06346e-96	2.57837e-94	Down	38.544	38.001	36.6443	119.834	101.352	100.295			protein_coding			yli00620,yli00640,yli04011	Pyruvate metabolism|Propanoate metabolism|MAPK signaling pathway - yeast
YALI0_F25333g	920.145	1510.58	329.712	0.218367	-2.19517	6.21547e-77	1.32463e-75	Down	5.57054	5.04529	4.0228	21.3463	18.5052	20.854	dapE	Succinyl-diaminopimelate desuccinylase	protein_coding	GO:0050897,GO:0008237,GO:0009014,GO:0008270,GO:0019877,GO:0009089	cobalt ion binding|metallopeptidase activity|succinyl-diaminopimelate desuccinylase activity|zinc ion binding|diaminopimelate biosynthetic process|lysine biosynthetic process via diaminopimelate
YALI0_F25487g	1471.37	2376.43	566.317	0.238315	-2.06906	4.29355e-68	7.93928e-67	Down	21.1425	27.0673	17.0106	84.5114	84.8565	78.4994			protein_coding
YALI0_F25553g	3123.61	4640.44	1606.77	0.346259	-1.53008	4.52423e-102	1.45121e-100	Down	22.669	22.131	24.1543	63.3228	57.903	59.4053	glcP	Glucose transporter GlcP	protein_coding
YALI0_F25685g	6746.62	10178.3	3314.97	0.325709	-1.61835	2.58932e-97	7.57167e-96	Down	78.9607	74.8323	71.0141	227.72	217.878	180.318			protein_coding
YALI0_F25795g	546.742	14.3787	1079.11	74.6344	6.22177	3.1538e-135	1.49082e-133	Up	17.1425	15.6424	15.5721	0.144082	0.304037	0.137813	steT	Serine/threonine exchanger SteT	protein_coding	GO:0016021,GO:0005886,GO:0015179	integral component of membrane|plasma membrane|L-amino acid transmembrane transporter activity
YALI0_F26103g	1591.3	952.726	2229.87	2.34058	1.22686	1.85855e-41	1.95071e-40	Up	77.1126	78.9335	75.5942	31.1679	32.9072	25.7218	chaC	Glutathione-specific gamma-glutamylcyclotransferase	protein_coding	GO:0005737,GO:0003839,GO:0061928,GO:0071973,GO:0006751	cytoplasm|gamma-glutamylcyclotransferase activity|glutathione specific gamma-glutamylcyclotransferase activity|bacterial-type flagellum-dependent cell motility|glutathione catabolic process	yli00480	Glutathione metabolism
YALI0_F26213g	878.411	1422.34	334.477	0.235188	-2.08812	2.27785e-51	3.06001e-50	Down	38.9197	32.4658	36.3138	149.643	160.22	105.888			protein_coding
YALI0_F26543g	27566.6	45616.7	9516.6	0.208624	-2.26102	0	0	Down	302.118	289.927	277.535	1314.3	1319.98	1145.64	rnhA	Ribonuclease H	protein_coding	GO:0005737,GO:0000287,GO:0003676,GO:0004523,GO:0006401	cytoplasm|magnesium ion binding|nucleic acid binding|RNA-DNA hybrid ribonuclease activity|RNA catabolic process	yli03030	DNA replication
YALI0_F26565g	10.7045	20.1301	1.27883	0.0635659	-3.9756	0.000170642	0.000344074	Down	0.0762198	0	0.0765558	0.385335	1.21968	0.58971			protein_coding
YALI0_F26785g	4359.28	6092.13	2626.42	0.431084	-1.21396	5.76949e-89	1.45674e-87	Down	78.6761	79.4552	80.0662	158.606	171.911	170.622			protein_coding			yli00760	Nicotinate and nicotinamide metabolism
YALI0_F26961g	21.6457	40.0493	3.24216	0.080432	-3.63609	2.95631e-06	7.019e-06	Down	0	0.0254614	0.225816	0.606198	1.2598	0.990529			protein_coding
YALI0_F27005g	1341.24	2357.86	324.622	0.137745	-2.85993	1.24717e-175	8.25366e-174	Down	6.39663	5.61236	4.83518	39.0398	36.9181	34.8698		Baeyer-Villiger monooxygenase	protein_coding	GO:0050660,GO:0004499,GO:0050661,GO:0016709,GO:0055114	flavin adenine dinucleotide binding|N,N-dimethylaniline monooxygenase activity|NADP binding|oxidoreductase activity,acting on paired donors, with incorporation or reduction of molecular oxygen, NAD(P)H as one donor, and incorporation of one atom of oxygen|oxidation-reduction process
YALI0_F27247g	7130.65	9999.57	4261.73	0.426191	-1.23043	4.13134e-83	9.728e-82	Down	140.912	136.606	139.874	301.305	317.495	269.755			protein_coding
YALI0_F27687g	3519.4	4980.4	2058.4	0.413335	-1.27462	3.55883e-75	7.48306e-74	Down	55.7018	50.108	53.89	123.198	116.707	110.534			protein_coding
YALI0_F27709g	1138.2	2227.29	49.1066	0.022025	-5.50471	9.19434e-298	1.48217e-295	Down	0.604017	0.629026	0.791322	26.0889	27.2776	29.9953			protein_coding
YALI0_F27995g	663.478	393.89	933.066	2.36845	1.24394	1.58968e-31	1.31159e-30	Up	13.2928	13.4663	12.7162	4.84295	5.21933	5.04861		Uncharacterized tRNA/rRNA methyltransferase MG252	protein_coding	GO:0003723,GO:0008173,GO:0006396	RNA binding|RNA methyltransferase activity|RNA processing
YALI0_F28017g	738.272	441.96	1034.58	2.33995	1.22648	1.04044e-28	7.92877e-28	Up	15.0822	13.9326	14.7433	5.0062	5.92394	6.0245		Uncharacterized MFS-type transporter MT1926	protein_coding	GO:0016021,GO:0005886,GO:0005215,GO:0055085	integral component of membrane|plasma membrane|transporter activity|transmembrane transport
YALI0_F28193g	26.5967	13.0346	40.1588	3.07494	1.62056	0.00151849	0.00274963	Up	0.511103	0.732573	0.770035	0.145346	0.232352	0.216256	ttuB	Putative tartrate transporter	protein_coding	GO:0016021,GO:0005886,GO:0055085	integral component of membrane|plasma membrane|transmembrane transport
YALI0_F28369g	53.8199	95.1009	12.5389	0.131643	-2.9253	1.37646e-13	5.56159e-13	Down	0.145736	0.231064	0.260229	1.47356	1.47621	1.44077	ttuB	Putative tartrate transporter	protein_coding	GO:0016021,GO:0005886,GO:0055085	integral component of membrane|plasma membrane|transmembrane transport
YALI0_F28567g	2712.78	3827.87	1597.69	0.417349	-1.26067	3.33046e-62	5.55401e-61	Down	46.229	52.8815	52.6886	113.754	110.81	105.413	caiD	Carnitinyl-CoA dehydratase	protein_coding	GO:0016836,GO:0009437	hydro-lyase activity|carnitine metabolic process	yli00071	Fatty acid degradation
YALI0_F28765g	724.124	469.811	978.437	2.08343	1.05896	6.64182e-15	2.8798e-14	Up	21.6482	25.1453	22.0809	11.0689	7.79445	11.0853		Formate dehydrogenase	protein_coding	GO:0005737,GO:0008863,GO:0051287,GO:0016616,GO:0042183	cytoplasm|formate dehydrogenase (NAD+) activity|NAD binding|oxidoreductase activity, acting on the CH-OH group of donors, NAD or NADP as acceptor|formate catabolic process	yli00630,yli00680	Glyoxylate and dicarboxylate metabolism|Methane metabolism
YALI0_F29623g	1282.09	1909.56	654.617	0.342841	-1.54439	1.24336e-56	1.85676e-55	Down	17.4666	17.8778	15.1782	45.9628	47.9879	39.6686	ppsC	Phenolphthiocerol/phthiocerol polyketide synthase subunit C	protein_coding	GO:0005829,GO:0005886,GO:0034081,GO:0004315,GO:0016491,GO:0031177,GO:0071766,GO:0071770,GO:0006633,GO:0097041,GO:0097040	cytosol|plasma membrane|polyketide synthase complex|3-oxoacyl-[acyl-carrier-protein] synthase activity|oxidoreductase activity|phosphopantetheine binding|Actinobacterium-type cell wall biogenesis|DIM/DIP cell wall layer assembly|fatty acid biosynthetic process|phenolic phthiocerol biosynthetic process|phthiocerol biosynthetic process
YALI0_F29821g	6415.29	4053.92	8776.67	2.1649	1.1143	1.53017e-84	3.67183e-83	Up	235.516	241.286	221.213	95.581	102.543	94.2348	dnrU	Putative daunorubicin C-13 ketoreductase DnrU	protein_coding	GO:0016616	oxidoreductase activity, acting on the CH-OH group of donors, NAD or NADP as acceptor
YALI0_F29909g	27430.1	37162.4	17697.7	0.47623	-1.07027	1.25179e-96	3.64353e-95	Down	271.014	268.442	268.838	531.676	490.692	516.452			protein_coding
YALI0_F29975g	5202.52	9390.55	1014.48	0.108005	-3.21083	0	0	Down	29.8505	36.0581	36.5013	281.485	284.544	294.129	fabG	3-oxoacyl-[acyl-carrier-protein] reductase FabG	protein_coding	GO:0102131,GO:0102132,GO:0004316,GO:0051287,GO:0050661,GO:0030497	3-oxo-glutaryl-[acp] methyl ester reductase activity|3-oxo-pimeloyl-[acp] methyl ester reductase activity|3-oxoacyl-[acyl-carrier-protein] reductase (NADPH) activity|NAD binding|NADP binding|fatty acid elongation
YALI0_F30041g	105.411	59.5369	151.285	2.54096	1.34537	1.52941e-06	3.72401e-06	Up	1.79815	1.55879	1.0613	0.515451	0.620253	0.439239			protein_coding
YALI0_F30063g	112.687	71.6178	153.756	2.14841	1.10327	0.000465573	0.000898423	Up	2.07531	2.82034	2.53223	1.43001	1.20762	0.505486			protein_coding
YALI0_F30239g	1173.67	1592.62	754.722	0.474032	-1.07695	1.39634e-27	1.02437e-26	Down	47.2996	41.2686	37.782	86.5053	78.2775	76.7725			protein_coding
YALI0_F30481g	649.461	893.395	405.527	0.454023	-1.13916	1.9949e-24	1.31881e-23	Down	8.37693	8.0524	6.95938	15.8651	15.2884	15.5294	hmgB	Hydroxymethylglutaryl-CoA synthase	protein_coding	GO:0004421,GO:0008299	hydroxymethylglutaryl-CoA synthase activity|isoprenoid biosynthetic process	yli00280,yli00650,yli00900	Valine, leucine and isoleucine degradation|Butanoate metabolism|Terpenoid backbone biosynthesis
YALI0_F30569g	112.557	8.23597	216.877	26.3076	4.71741	1.19713e-09	3.74259e-09	Up	3.9508	5.0248	2.7605	0.138947	0.249888	0.0166127			protein_coding
YALI0_F30613g	40594.8	56026.4	25163.3	0.449135	-1.15478	1.33208e-90	3.46065e-89	Down	737.481	723.409	707.29	1525.91	1525.82	1326.77	cloR	4-hydroxy-3-prenylphenylpyruvate oxygenase/4-hydroxy-3-prenylbenzoate synthase	protein_coding	GO:0046872,GO:0016491,GO:0017000	metal ion binding|oxidoreductase activity|antibiotic biosynthetic process
YALI0_F30811g	567.362	358.302	776.422	2.16767	1.11615	5.03531e-17	2.42768e-16	Up	22.7986	19.9322	17.7524	9.16074	8.90672	7.22997	iolS	Aldo-keto reductase IolS	protein_coding	GO:0005829,GO:0016491	cytosol|oxidoreductase activity	yli00053	Ascorbate and aldarate metabolism
YALI0_F30833g	243.307	135.068	351.545	2.60521	1.3814	1.99619e-09	6.14595e-09	Up	10.0845	10.0158	11.5389	5.09828	3.72315	2.21657	pgdA	Peptidoglycan-N-acetylglucosamine deacetylase PgdA	protein_coding			yli00520	Amino sugar and nucleotide sugar metabolism
YALI0_F30987g	11807.3	17535	6079.59	0.346707	-1.52821	6.62363e-190	4.89915e-188	Down	105.005	103.621	108.957	278.722	275.014	277.075	kat	Catalase	protein_coding	GO:0004096,GO:0020037,GO:0046872,GO:0042744,GO:0006979	catalase activity|heme binding|metal ion binding|hydrogen peroxide catabolic process|response to oxidative stress	yli00380,yli00630,yli04011,yli04146,yli04213	Tryptophan metabolism|Glyoxylate and dicarboxylate metabolism|MAPK signaling pathway - yeast|Peroxisome|Longevity regulating pathway - multiple species
YALI0_F31581g	1217.54	773.766	1661.32	2.14656	1.10203	1.27153e-37	1.21676e-36	Up	61.9912	63.8803	61.8314	25.1812	28.3701	25.7538			protein_coding
YALI0_F31999g	11728.4	16932.3	6524.44	0.385318	-1.37588	2.72049e-150	1.48728e-148	Down	97.3536	97.1764	102.319	231.269	232.412	235.109	aceA	Isocitrate lyase	protein_coding	GO:0004451,GO:0046872,GO:0006097,GO:0006099	isocitrate lyase activity|metal ion binding|glyoxylate cycle|tricarboxylic acid cycle	yli00630	Glyoxylate and dicarboxylate metabolism

## Sheet: Sheet2
diff-KEGG-Classification-Up
Classification_level2	Classification_level1	gene_number	percentage	Genes
Cell growth and death	Cellular Processes	6	6.74	YALI0_B13376g; YALI0_C08960g; YALI0_E06519g; YALI0_E07117g; YALI0_E17215g; YALI0_F19184g
Transport and catabolism	Cellular Processes	8	8.99	YALI0_B04598g; YALI0_B19316g; YALI0_C18689g; YALI0_E06919g; YALI0_E08338g; YALI0_E09933g; YALI0_E10637g; YALI0_E12133g
Membrane transport	Environmental Information Processing	4	4.49	YALI0_A19580g; YALI0_E08030g; YALI0_E25201g; YALI0_F20174g
Signal transduction	Environmental Information Processing	2	2.25	YALI0_E06519g; YALI0_E11627g
Folding, sorting and degradation	Genetic Information Processing	9	10.11	YALI0_B08778g; YALI0_D09603g; YALI0_E06017g; YALI0_E06039g; YALI0_E07117g; YALI0_E10263g; YALI0_E13706g; YALI0_E18546g; YALI0_E32703g
Replication and repair	Genetic Information Processing	8	8.99	YALI0_D20240g; YALI0_E10747g; YALI0_E10769g; YALI0_E14014g; YALI0_E27269g; YALI0_F04796g; YALI0_F15477g; YALI0_F22495g
Transcription	Genetic Information Processing	2	2.25	YALI0_E09845g; YALI0_E09889g
Translation	Genetic Information Processing	5	5.62	YALI0_D06820g; YALI0_E06655g; YALI0_E07139g; YALI0_E09152g; YALI0_E09240g
Amino acid metabolism	Metabolism	12	13.48	YALI0_A13387g; YALI0_C16753g; YALI0_C22792g; YALI0_D13024g; YALI0_E07271g; YALI0_E07535g; YALI0_E08536g; YALI0_E09493g; YALI0_E09999g; YALI0_E35156g; YALI0_F17820g; YALI0_F19910g
Carbohydrate metabolism	Metabolism	13	14.61	YALI0_A12353g; YALI0_B19976g; YALI0_C08074g; YALI0_C14344g; YALI0_C16753g; YALI0_D13024g; YALI0_E06479g; YALI0_E12463g; YALI0_E34793g; YALI0_F13937g; YALI0_F28765g; YALI0_F30811g; YALI0_F30833g
Energy metabolism	Metabolism	11	12.36	YALI0_A12353g; YALI0_B19976g; YALI0_C08074g; YALI0_C14344g; YALI0_D13024g; YALI0_E05599g; YALI0_E08536g; YALI0_E09933g; YALI0_F13937g; YALI0_F17820g; YALI0_F28765g
Glycan biosynthesis and metabolism	Metabolism	4	4.49	YALI0_E05929g; YALI0_E07788g; YALI0_E10021g; YALI0_E12199g
Lipid metabolism	Metabolism	7	7.87	YALI0_B12298g; YALI0_C09119g; YALI0_E10197g; YALI0_E28446g; YALI0_E31581g; YALI0_E34881g; YALI0_F14113g
Metabolism of cofactors and vitamins	Metabolism	9	10.11	YALI0_A09768g; YALI0_A12573g; YALI0_B07029g; YALI0_E06215g; YALI0_E09306g; YALI0_E30591g; YALI0_E32681g; YALI0_F19910g; YALI0_F23067g
Metabolism of other amino acids	Metabolism	3	3.37	YALI0_C16753g; YALI0_C22792g; YALI0_F26103g
Metabolism of terpenoids and polyketides	Metabolism	2	2.25	YALI0_D17556g; YALI0_E06193g
Nucleotide metabolism	Metabolism	1	1.12	YALI0_E09493g
Aging	Organismal Systems	3	3.37	YALI0_E06919g; YALI0_E12133g; YALI0_E13926g

## Sheet: Sheet3
diff-KEGG-Classification-Down
Classification_level2	Classification_level1	gene_number	percentage	Genes
Cell growth and death	Cellular Processes	6	4.51	YALI0_C03377g; YALI0_C06424g; YALI0_D25190g; YALI0_E08756g; YALI0_F00836g; YALI0_F03113g
Transport and catabolism	Cellular Processes	24	18.05	YALI0_A01441g; YALI0_A10010g; YALI0_B00462g; YALI0_B22616g; YALI0_C03003g; YALI0_C23859g; YALI0_D00176g; YALI0_D02981g; YALI0_D12661g; YALI0_D25190g; YALI0_D26510g; YALI0_D26642g; YALI0_E08756g; YALI0_E18568g; YALI0_E19899g; YALI0_E20735g; YALI0_E27654g; YALI0_E32835g; YALI0_E34749g; YALI0_E35046g; YALI0_F01012g; YALI0_F10857g; YALI0_F21197g; YALI0_F30987g
Membrane transport	Environmental Information Processing	3	2.26	YALI0_A11473g; YALI0_B12980g; YALI0_E08969g
Signal transduction	Environmental Information Processing	7	5.26	YALI0_A06699g; YALI0_B08052g; YALI0_E01364g; YALI0_E34749g; YALI0_F11913g; YALI0_F24937g; YALI0_F30987g
Folding, sorting and degradation	Genetic Information Processing	9	6.77	YALI0_B21406g; YALI0_C03377g; YALI0_C03443g; YALI0_C03465g; YALI0_D16357g; YALI0_D17424g; YALI0_E04444g; YALI0_E19481g; YALI0_E35046g
Replication and repair	Genetic Information Processing	5	3.76	YALI0_B21494g; YALI0_D03888g; YALI0_D04158g; YALI0_D26862g; YALI0_F26543g
Transcription	Genetic Information Processing	4	3.01	YALI0_D20592g; YALI0_D26862g; YALI0_E35046g; YALI0_F01474g
Translation	Genetic Information Processing	6	4.51	YALI0_B05918g; YALI0_D16291g; YALI0_E04741g; YALI0_E04939g; YALI0_E29469g; YALI0_F00836g
Amino acid metabolism	Metabolism	21	15.79	YALI0_A16379g; YALI0_A16698g; YALI0_A21417g; YALI0_B02852g; YALI0_B17666g; YALI0_B23430g; YALI0_C20427g; YALI0_D01089g; YALI0_D15532g; YALI0_D16753g; YALI0_D16797g; YALI0_D25630g; YALI0_D26367g; YALI0_E00264g; YALI0_E04202g; YALI0_E18568g; YALI0_E20735g; YALI0_E34749g; YALI0_F00506g; YALI0_F30481g; YALI0_F30987g
Biosynthesis of other secondary metabolites	Metabolism	2	1.5	YALI0_E20735g; YALI0_E30833g
Carbohydrate metabolism	Metabolism	39	29.32	YALI0_A15972g; YALI0_A16379g; YALI0_B08052g; YALI0_B21670g; YALI0_B22308g; YALI0_B22506g; YALI0_C06369g; YALI0_C23859g; YALI0_D03179g; YALI0_D10131g; YALI0_D10813g; YALI0_D12400g; YALI0_D12661g; YALI0_D15114g; YALI0_D16357g; YALI0_D16753g; YALI0_D19140g; YALI0_D25630g; YALI0_D25938g; YALI0_E00264g; YALI0_E00638g; YALI0_E14256g; YALI0_E18634g; YALI0_E21307g; YALI0_E27654g; YALI0_E32835g; YALI0_E34…
Energy metabolism	Metabolism	9	6.77	YALI0_A15972g; YALI0_B00792g; YALI0_B22506g; YALI0_D16357g; YALI0_E14256g; YALI0_E16709g; YALI0_F00506g; YALI0_F00924g; YALI0_F24651g
Glycan biosynthesis and metabolism	Metabolism	3	2.26	YALI0_D17028g; YALI0_D17424g; YALI0_D26235g
Lipid metabolism	Metabolism	21	15.79	YALI0_A01441g; YALI0_A16379g; YALI0_B17644g; YALI0_B23298g; YALI0_C00979g; YALI0_C19624g; YALI0_C19965g; YALI0_C23859g; YALI0_D00176g; YALI0_D00671g; YALI0_D25630g; YALI0_D27016g; YALI0_E00264g; YALI0_E18568g; YALI0_E19899g; YALI0_E27654g; YALI0_E32835g; YALI0_F00396g; YALI0_F00484g; YALI0_F10857g; YALI0_F28567g
Metabolism of cofactors and vitamins	Metabolism	20	15.04	YALI0_A15103g; YALI0_B00704g; YALI0_B23430g; YALI0_C05885g; YALI0_C06996g; YALI0_C19866g; YALI0_C19965g; YALI0_D14322g; YALI0_D15400g; YALI0_D16269g; YALI0_D17314g; YALI0_E00264g; YALI0_E01056g; YALI0_E04224g; YALI0_E17545g; YALI0_E23991g; YALI0_E29975g; YALI0_F02013g; YALI0_F24651g; YALI0_F26785g
Metabolism of other amino acids	Metabolism	13	9.77	YALI0_A06743g; YALI0_B20328g; YALI0_B23430g; YALI0_C20669g; YALI0_C23859g; YALI0_D15532g; YALI0_E00264g; YALI0_E03586g; YALI0_E20735g; YALI0_E27654g; YALI0_E32835g; YALI0_F01672g; YALI0_F10857g
Metabolism of terpenoids and polyketides	Metabolism	1	0.75	YALI0_F30481g
Nucleotide metabolism	Metabolism	2	1.5	YALI0_B00704g; YALI0_C19866g
Aging	Organismal Systems	5	3.76	YALI0_E08756g; YALI0_E27962g; YALI0_E34749g; YALI0_E35046g; YALI0_F30987g

## Sheet: Sheet4
GO.top.Up
id	Term	Category	ListHits	p-value	Enrichment_score	geneID
GO:0042183	formate catabolic process	biological_process	6	1.6589e-05	8.64844	YALI0_A12353g;YALI0_B19976g;YALI0_C08074g;YALI0_C14344g;YALI0_F13937g;YALI0_F28765g
GO:0051260	protein homooligomerization	biological_process	5	0.000792947	6.00586	YALI0_C09889g;YALI0_E10219g;YALI0_E20713g;YALI0_F01254g;YALI0_F19866g
GO:0006790	sulfur compound metabolic process	biological_process	3	0.00558849	7.20703	YALI0_A21439g;YALI0_D17622g;YALI0_F22825g
GO:0044273	sulfur compound catabolic process	biological_process	3	0.00558849	7.20703	YALI0_A21439g;YALI0_D17622g;YALI0_F22825g
GO:0006281	DNA repair	biological_process	6	0.00586507	3.45938	YALI0_C20933g;YALI0_D02607g;YALI0_D20240g;YALI0_E14014g;YALI0_F09141g;YALI0_F15477g
GO:0006742	NADP catabolic process	biological_process	3	0.00928688	6.17746	YALI0_A12573g;YALI0_E31603g;YALI0_F23067g
GO:0055085	transmembrane transport	biological_process	9	0.0145697	2.2759	YALI0_C00825g;YALI0_C16929g;YALI0_C17303g;YALI0_D08382g;YALI0_D20196g;YALI0_D22913g;YALI0_F13607g;YALI0_F28017g;YALI0_F28193g
GO:0035442	dipeptide transmembrane transport	biological_process	3	0.0558523	3.32632	YALI0_A15576g;YALI0_B21142g;YALI0_E10483g
GO:0046854	phosphatidylinositol phosphorylation	biological_process	3	0.0558523	3.32632	YALI0_A12573g;YALI0_E31603g;YALI0_F23067g
GO:0046677	response to antibiotic	biological_process	5	0.0587416	2.32485	YALI0_A15576g;YALI0_B08448g;YALI0_B21142g;YALI0_E10483g;YALI0_F20174g
GO:0005886	plasma membrane	cellular_component	38	3.87804e-06	2.03619	YALI0_A01023g;YALI0_A02244g;YALI0_A15576g;YALI0_A17171g;YALI0_A19558g;YALI0_A19580g;YALI0_B20064g;YALI0_B21142g;YALI0_C00825g;YALI0_C07590g;YALI0_C09889g;YALI0_C16929g;YALI0_C17303g;YALI0_C18359g;YALI0_D05621g;YALI0_D07282g;YALI0_D08382g;YALI0_D10021g;YALI0_D17688g;YALI0_D19580g;YALI0_D19756g;YALI0_E08030g;YALI0_E09933g;YALI0_E10219g;YALI0_E10483g;YALI0_E19338g;YALI0_E20713g;YALI0_E25201g;YALI0_E…
GO:0016021	integral component of membrane	cellular_component	28	0.000383132	1.89481	YALI0_A01023g;YALI0_A02244g;YALI0_A17171g;YALI0_A19558g;YALI0_A19580g;YALI0_B20064g;YALI0_C00825g;YALI0_C07590g;YALI0_C16929g;YALI0_C17303g;YALI0_C18359g;YALI0_D05621g;YALI0_D08382g;YALI0_D10021g;YALI0_D17688g;YALI0_D19580g;YALI0_D19756g;YALI0_E08030g;YALI0_E09933g;YALI0_E19338g;YALI0_E25201g;YALI0_E27203g;YALI0_F13607g;YALI0_F16896g;YALI0_F20174g;YALI0_F25795g;YALI0_F28017g;YALI0_F28193g
GO:0005887	integral component of plasma membrane	cellular_component	14	0.000428518	2.69062	YALI0_A15576g;YALI0_B08448g;YALI0_B21142g;YALI0_C09889g;YALI0_C16522g;YALI0_D19580g;YALI0_D20196g;YALI0_D22913g;YALI0_E10219g;YALI0_E10483g;YALI0_E20713g;YALI0_E27852g;YALI0_F01254g;YALI0_F19866g
GO:0044161	host cell cytoplasmic vesicle	cellular_component	3	0.00928688	6.17746	YALI0_A12573g;YALI0_E31603g;YALI0_F23067g
GO:0005618	cell wall	cellular_component	3	0.157065	2.16211	YALI0_A12573g;YALI0_E31603g;YALI0_F23067g
GO:0042597	periplasmic space	cellular_component	2	0.226496	2.21755	YALI0_A20273g;YALI0_D07282g
GO:0000178	exosome (RNase complex)	cellular_component	1	0.350798	2.40234	YALI0_E06039g
GO:0005576	extracellular region	cellular_component	3	0.365598	1.39491	YALI0_A12573g;YALI0_E31603g;YALI0_F23067g
GO:0005694	chromosome	cellular_component	1	0.395985	2.05915	YALI0_F22495g
GO:0005829	cytosol	cellular_component	5	0.873644	0.679909	YALI0_A13387g;YALI0_E19921g;YALI0_E34793g;YALI0_F17820g;YALI0_F30811g
GO:0008863	formate dehydrogenase (NAD+) activity	molecular_function	6	1.6589e-05	8.64844	YALI0_A12353g;YALI0_B19976g;YALI0_C08074g;YALI0_C14344g;YALI0_F13937g;YALI0_F28765g
GO:0016616	oxidoreductase activity, acting on the CH-OH group of donors, NAD or NADP as acceptor	molecular_function	7	0.000109914	5.60547	YALI0_A12353g;YALI0_B19976g;YALI0_C08074g;YALI0_C14344g;YALI0_F13937g;YALI0_F28765g;YALI0_F29821g
GO:0015171	amino acid transmembrane transporter activity	molecular_function	5	0.000489617	6.55185	YALI0_C09889g;YALI0_E10219g;YALI0_E20713g;YALI0_F01254g;YALI0_F19866g
GO:0046982	protein heterodimerization activity	molecular_function	5	0.000489617	6.55185	YALI0_C09889g;YALI0_E10219g;YALI0_E20713g;YALI0_F01254g;YALI0_F19866g
GO:0005215	transporter activity	molecular_function	4	0.00211982	6.40625	YALI0_C16929g;YALI0_D08382g;YALI0_D22913g;YALI0_F28017g
GO:0000907	sulfonate dioxygenase activity	molecular_function	3	0.00558849	7.20703	YALI0_A21439g;YALI0_D17622g;YALI0_F22825g
GO:0000908	taurine dioxygenase activity	molecular_function	3	0.00558849	7.20703	YALI0_A21439g;YALI0_D17622g;YALI0_F22825g
GO:0008519	ammonium transmembrane transporter activity	molecular_function	3	0.00558849	7.20703	YALI0_A02244g;YALI0_E27203g;YALI0_F16896g
GO:0018633	dimethyl sulfide monooxygenase activity	molecular_function	3	0.00558849	7.20703	YALI0_B10604g;YALI0_C04026g;YALI0_E19943g
GO:0031418	L-ascorbic acid binding	molecular_function	3	0.00558849	7.20703	YALI0_A21439g;YALI0_D17622g;YALI0_F22825g

## Sheet: Sheet5
GO.top.Down
id	Term	Category	ListHits	p-value	Enrichment_score	geneID
GO:0008643	carbohydrate transport	biological_process	6	0.000538498	5.03869	YALI0_C15488g;YALI0_C17105g;YALI0_D00132g;YALI0_D24607g;YALI0_E23287g;YALI0_F18084g
GO:0019395	fatty acid oxidation	biological_process	4	0.00593213	4.85207	YALI0_B06248g;YALI0_C10054g;YALI0_E25982g;YALI0_F01320g
GO:0019284	L-methionine salvage from S-adenosylmethionine	biological_process	3	0.00657632	6.5503	YALI0_A16698g;YALI0_C20427g;YALI0_D16797g
GO:0019509	L-methionine salvage from methylthioadenosine	biological_process	3	0.0122716	5.45858	YALI0_A16698g;YALI0_C20427g;YALI0_D16797g
GO:0006635	fatty acid beta-oxidation	biological_process	4	0.0187187	3.63905	YALI0_A15103g;YALI0_C03003g;YALI0_C05885g;YALI0_E18568g
GO:0006979	response to oxidative stress	biological_process	4	0.0327485	3.11919	YALI0_A06743g;YALI0_E34749g;YALI0_F20504g;YALI0_F30987g
GO:0042744	hydrogen peroxide catabolic process	biological_process	3	0.0419456	3.63905	YALI0_E34749g;YALI0_F20504g;YALI0_F30987g
GO:0006099	tricarboxylic acid cycle	biological_process	5	0.0616388	2.27441	YALI0_D16753g;YALI0_D19140g;YALI0_E00638g;YALI0_F02497g;YALI0_F31999g
GO:0009102	biotin biosynthetic process	biological_process	2	0.0693264	4.36686	YALI0_D15400g;YALI0_E17545g
GO:0006097	glyoxylate cycle	biological_process	2	0.0978538	3.63905	YALI0_D19140g;YALI0_F31999g
GO:0005829	cytosol	cellular_component	16	0.028028	1.64787	YALI0_A15972g;YALI0_B06248g;YALI0_B12980g;YALI0_B20702g;YALI0_C06369g;YALI0_C09460g;YALI0_C10054g;YALI0_C12595g;YALI0_D16247g;YALI0_E04224g;YALI0_E18634g;YALI0_E25982g;YALI0_E29975g;YALI0_F01320g;YALI0_F02013g;YALI0_F29623g
GO:0016021	integral component of membrane	cellular_component	27	0.0428586	1.38387	YALI0_A03135g;YALI0_A09383g;YALI0_A11473g;YALI0_B12980g;YALI0_B15488g;YALI0_B16412g;YALI0_B23298g;YALI0_C07194g;YALI0_C16951g;YALI0_C17105g;YALI0_C23617g;YALI0_D00132g;YALI0_D12100g;YALI0_D16665g;YALI0_D25894g;YALI0_D26818g;YALI0_E08969g;YALI0_E11473g;YALI0_E20471g;YALI0_E23287g;YALI0_E29711g;YALI0_F00176g;YALI0_F01210g;YALI0_F01408g;YALI0_F18084g;YALI0_F24651g;YALI0_F28369g
GO:0005887	integral component of plasma membrane	cellular_component	10	0.141864	1.45562	YALI0_B00396g;YALI0_B06391g;YALI0_B17138g;YALI0_C06424g;YALI0_C15488g;YALI0_D20064g;YALI0_D24607g;YALI0_E20427g;YALI0_E29711g;YALI0_F06776g
GO:0005886	plasma membrane	cellular_component	29	0.187279	1.17694	YALI0_A03135g;YALI0_A09383g;YALI0_A11473g;YALI0_B12980g;YALI0_B15488g;YALI0_B16412g;YALI0_B23298g;YALI0_C07194g;YALI0_C16951g;YALI0_C17105g;YALI0_C23617g;YALI0_D00132g;YALI0_D12100g;YALI0_D16665g;YALI0_D20064g;YALI0_D26818g;YALI0_E08969g;YALI0_E11473g;YALI0_E20471g;YALI0_E23287g;YALI0_E29711g;YALI0_F00176g;YALI0_F00924g;YALI0_F01210g;YALI0_F01408g;YALI0_F18084g;YALI0_F24651g;YALI0_F28369g;YALI0_F…
GO:0005737	cytoplasm	cellular_component	35	0.48883	1.01622	YALI0_A15972g;YALI0_A20130g;YALI0_A20152g;YALI0_B00704g;YALI0_B05918g;YALI0_B17666g;YALI0_B21494g;YALI0_B21670g;YALI0_B22506g;YALI0_B22572g;YALI0_C19866g;YALI0_C20427g;YALI0_D00825g;YALI0_D04158g;YALI0_D12400g;YALI0_D16291g;YALI0_D16357g;YALI0_D17446g;YALI0_D19140g;YALI0_D25740g;YALI0_D26367g;YALI0_E04444g;YALI0_E04488g;YALI0_E04939g;YALI0_E14256g;YALI0_E15818g;YALI0_E23991g;YALI0_E27962g;YALI0_E…
GO:0005576	extracellular region	cellular_component	3	0.551022	1.0565	YALI0_A09262g;YALI0_D02981g;YALI0_D10813g
GO:0030430	host cell cytoplasm	cellular_component	1	0.6854	0.909763	YALI0_E04620g
GO:0005622	intracellular	cellular_component	1	0.76468	0.727811	YALI0_C21934g
GO:0005618	cell wall	cellular_component	1	0.85512	0.545858	YALI0_B12980g
GO:0042025	host cell nucleus	cellular_component	1	0.85512	0.545858	YALI0_E04620g
GO:0016491	oxidoreductase activity	molecular_function	15	5.2129e-05	3.03254	YALI0_A19536g;YALI0_B06248g;YALI0_B20702g;YALI0_B23430g;YALI0_C09460g;YALI0_C10054g;YALI0_C12595g;YALI0_D01738g;YALI0_D02167g;YALI0_E18348g;YALI0_E25982g;YALI0_F01320g;YALI0_F02013g;YALI0_F29623g;YALI0_F30613g
GO:0015293	symporter activity	molecular_function	6	8.33937e-05	6.5503	YALI0_C17105g;YALI0_C23617g;YALI0_D00132g;YALI0_D26818g;YALI0_E23287g;YALI0_F18084g
GO:0010181	FMN binding	molecular_function	11	8.94391e-05	3.63905	YALI0_A20130g;YALI0_B06248g;YALI0_B20702g;YALI0_C09460g;YALI0_C10054g;YALI0_D12661g;YALI0_D14322g;YALI0_D16247g;YALI0_E21307g;YALI0_E25982g;YALI0_F01320g
GO:0003958	NADPH-hemoprotein reductase activity	molecular_function	6	0.000313597	5.45858	YALI0_A20130g;YALI0_B06248g;YALI0_B20702g;YALI0_C10054g;YALI0_E25982g;YALI0_F01320g
GO:0070330	aromatase activity	molecular_function	6	0.000313597	5.45858	YALI0_A20130g;YALI0_B06248g;YALI0_B20702g;YALI0_C10054g;YALI0_E25982g;YALI0_F01320g
GO:0005506	iron ion binding	molecular_function	10	0.000346614	3.41161	YALI0_A20130g;YALI0_B00264g;YALI0_B06248g;YALI0_B20702g;YALI0_C10054g;YALI0_D15400g;YALI0_E25982g;YALI0_F00924g;YALI0_F01320g;YALI0_F16357g
GO:0020037	heme binding	molecular_function	9	0.000403894	3.63905	YALI0_A20130g;YALI0_B06248g;YALI0_B20702g;YALI0_C10054g;YALI0_E25982g;YALI0_E34749g;YALI0_F01320g;YALI0_F20504g;YALI0_F30987g
GO:0005351	carbohydrate:proton symporter activity	molecular_function	6	0.000871446	4.67878	YALI0_B00396g;YALI0_B06391g;YALI0_B17138g;YALI0_C06424g;YALI0_E20427g;YALI0_F06776g
GO:0016712	oxidoreductase activity, acting on paired donors, with incorporation or reduction of molecular oxygen, reduced flavin or flavoprotein as one donor, and incorporation of one atom of oxygen	molecular_function	5	0.00177991	4.96235	YALI0_A20130g;YALI0_B06248g;YALI0_C10054g;YALI0_E25982g;YALI0_F01320g
GO:0005504	fatty acid binding	molecular_function	4	0.00593213	4.85207	YALI0_B06248g;YALI0_C10054g;YALI0_E25982g;YALI0_F01320g

## Sheet: Sheet6
EX413-vs-Hi-SA0-X4-all.gene
gene_id	BaseMean_DESeq2	BaseMean_control_A	BaseMean_case_B	FoldChange	log2FoldChange	p-value	q-value	Regulation	Expression_EX413_4	Expression_EX413_5	Expression_EX413_6	Expression_Hi-SA0-X4_1	Expression_Hi-SA0-X4_2	Expression_Hi-SA0-X4_3	gene_Dbxref	description	coding_type	GO_id	GO_term	pathway	pathway_description
YALI0_A00110g	9.83815	5.89502	13.7813	2.34197	1.22772	0.182548	0.234461	Up	0.131398	0.172192	0.103697	0.0854094	0.0728195	0			protein_coding
YALI0_A00132g	31597.1	28368.8	34825.4	1.22759	0.295824	2.58482e-08	7.30373e-08	Up	474.159	477.404	513.62	358.084	362.627	362.106	HSP70	Heat shock 70 kDa protein homolog	protein_coding	GO:0005524	ATP binding	yli03040,yli04141,yli04144,yli04213	Spliceosome|Protein processing in endoplasmic reticulum|Endocytosis|Longevity regulating pathway - multiple species
YALI0_A00154g	3259.54	5680.08	838.997	0.147689	-2.75936	2.91821e-180	2.01613e-178	Down	18.4974	17.8467	22.7953	121.025	110.401	131.89			protein_coding
YALI0_A00176g	49.0327	67.4782	30.5872	0.452799	-1.14306	0.00748589	0.012343	Down	0.15369	0.391621	0.376272	0.524472	0.475109	0.845376			protein_coding
YALI0_A00198g	290.896	494.067	87.7257	0.177417	-2.49479	9.38754e-39	9.26523e-38	Down	2.1042	3.47701	3.20224	16.0214	15.8001	13.1043			protein_coding
YALI0_A00212g	587.465	561.094	613.835	1.09372	0.129239	0.249539	0.308769	Up	14.7533	15.772	15.832	12.1477	13.3994	12.8972			protein_coding
YALI0_A00264g	16302.7	13669.2	18936.1	1.38528	0.470183	1.70005e-18	8.73222e-18	Up	149.122	149.76	152.292	94.6419	97.4375	103.264	ileS	Isoleucine--tRNA ligase	protein_coding	GO:0005737,GO:0002161,GO:0005524,GO:0004822,GO:0000049,GO:0008270,GO:0006428	cytoplasm|aminoacyl-tRNA editing activity|ATP binding|isoleucine-tRNA ligase activity|tRNA binding|zinc ion binding|isoleucyl-tRNA aminoacylation	yli00970	Aminoacyl-tRNA biosynthesis
YALI0_A00286g	7432.27	7558.19	7306.36	0.96668	-0.0488902	0.410961	0.4782	Down	178.927	174.427	156.99	155.636	167.284	155.671		Uncharacterized GTP-binding protein MJ1326	protein_coding	GO:0005525	GTP binding
YALI0_A00330g	808.059	856.937	759.181	0.885864	-0.174843	0.0790959	0.10992	Down	31.3774	28.941	29.8091	29.8937	33.0308	29.3598			protein_coding
YALI0_A00352g	83268.7	72672.1	93865.3	1.29162	0.369184	5.42862e-11	1.8579e-10	Up	944.774	940.163	982.591	641.549	655.943	715.832	fusA	Elongation factor 2	protein_coding	GO:0005737,GO:0005525,GO:0003924,GO:0003746,GO:0006414	cytoplasm|GTP binding|GTPase activity|translation elongation factor activity|translational elongation
YALI0_A00369g	381.245	516.503	245.987	0.476263	-1.07017	2.90184e-13	1.1431e-12	Down	8.93569	6.83863	8.13658	14.1309	16.2527	15.1607			protein_coding
YALI0_A00374g	24.8768	38.5242	11.2293	0.291356	-1.77915	0.00394558	0.0067591	Down	0.343788	0.175203	0.489181	0.724188	0.555694	1.85638			protein_coding
YALI0_A00396g	25391	36260.8	14521.2	0.400467	-1.32025	1.19873e-165	7.31692e-164	Down	246.748	253.346	239.281	566.569	572.708	534.98			protein_coding
YALI0_A00418g	1998.28	1687.16	2309.41	1.36863	0.452728	1.83415e-08	5.23198e-08	Up	36.9927	35.8179	37.3387	22.3227	24.2366	26.4141			protein_coding
YALI0_A00440g	5301.25	5908.33	4694.16	0.79456	-0.331772	1.37286e-06	3.35975e-06	Down	244.076	220.714	226.295	282.106	265.819	240.851			protein_coding
YALI0_A00506g	827.754	882.026	773.481	0.876948	-0.189436	0.0571036	0.0815007	Down	7.02808	7.49137	6.63971	7.41402	7.65118	6.81383			protein_coding
YALI0_A00528g	3.02095	3.45472	2.58717	0.747812	-0.419253	0.782831	0.820413	Down	0	0.0630289	0.0621113	0.0468946	0.0149933	0.0897083	bcr	Bicyclomycin resistance protein	protein_coding	GO:0005887,GO:0005886,GO:0071916,GO:0015238,GO:0035442,GO:0006855,GO:0015031,GO:0046677	integral component of plasma membrane|plasma membrane|dipeptide transmembrane transporter activity|drug transmembrane transporter activity|dipeptide transmembrane transport|drug transmembrane transport|protein transport|response to antibiotic
YALI0_A00550g	139.824	179.492	100.157	0.558343	-0.840775	0.000742393	0.00140037	Down	1.9714	1.38142	1.50054	2.72523	1.97167	3.17267			protein_coding
YALI0_A00572g	20.597	31.2201	9.97386	0.318889	-1.64888	0.00638185	0.0106229	Down	0.105271	0.232478	0.211471	0.337065	0.476445	0.746609			protein_coding
YALI0_A00594g	9103.14	7749.53	10456.8	1.34929	0.432204	2.38587e-16	1.11276e-15	Up	210.919	210.318	205.246	136.794	148.432	135.891	dnaJ	Chaperone protein DnaJ	protein_coding	GO:0005737,GO:0005524,GO:0031072,GO:0051082,GO:0008270,GO:0006260,GO:0006457,GO:0009408	cytoplasm|ATP binding|heat shock protein binding|unfolded protein binding|zinc ion binding|DNA replication|protein folding|response to heat
YALI0_A00616g	1072.38	1135.05	1009.72	0.889475	-0.168973	0.10867	0.14658	Down	7.15393	8.28115	6.43857	6.83663	7.51906	7.92423	smc	Chromosome partition protein Smc	protein_coding	GO:0005694,GO:0005737,GO:0005524,GO:0003677,GO:0030261,GO:0006260,GO:0007062	chromosome|cytoplasm|ATP binding|DNA binding|chromosome condensation|DNA replication|sister chromatid cohesion	yli04111,yli04113	Cell cycle - yeast|Meiosis - yeast
YALI0_A00638g	1305.53	1456.19	1154.88	0.793199	-0.334246	0.000251778	0.000499819	Down	48.3936	45.7086	38.8341	51.1877	51.368	49.3142			protein_coding
YALI0_A00660g	6816.76	8151.44	5482.08	0.672531	-0.572328	1.18436e-22	7.24323e-22	Down	199.138	213.639	209.224	290.403	280.085	268.377			protein_coding
YALI0_A00682g	11835.3	11841.2	11829.5	0.998996	-0.00144898	0.983115	0.98704	Down	123.771	124.983	139.182	114.73	111.827	125.687			protein_coding
YALI0_A00759g	1797.34	1261.65	2333.03	1.84898	0.886732	4.22823e-26	2.96684e-25	Up	19.6115	21.5644	19.7814	9.37701	9.64693	10.8576			protein_coding			yli04111	Cell cycle - yeast
YALI0_A00781g	377.116	378.031	376.201	0.995105	-0.00707965	0.965476	0.973684	Down	16.47	18.8959	13.6331	13.4731	13.4447	17.6494			protein_coding
YALI0_A00803g	14022.4	13113.4	14931.5	1.13861	0.187279	0.00165623	0.00298272	Up	122.67	119.599	125.026	92.3425	95.767	104.408	infB	Probable translation initiation factor IF-2	protein_coding	GO:0005622,GO:0005525,GO:0003924,GO:0003743	intracellular|GTP binding|GTPase activity|translation initiation factor activity
YALI0_A00825g	293.716	254.157	333.275	1.31167	0.39141	0.00944605	0.0153337	Up	6.27597	6.32569	5.67327	4.42439	4.05775	4.14758			protein_coding
YALI0_A00847g	4834.93	5384.37	4285.5	0.795948	-0.329254	8.8472e-08	2.39752e-07	Down	104.351	108.471	104.409	126.723	121.594	113.148	gpr	L-glyceraldehyde 3-phosphate reductase	protein_coding	GO:0016616,GO:0009438	oxidoreductase activity, acting on the CH-OH group of donors, NAD or NADP as acceptor|methylglyoxal metabolic process
YALI0_A00869g	3.65222	2.77484	4.5296	1.63279	0.707341	0.621519	0.680155	Up	0	0.103315	0.135748	0.0683275	0.0491532	0.0163386			protein_coding
YALI0_A00891g	11596.8	13099.5	10094.1	0.770565	-0.376011	1.36554e-14	5.84818e-14	Down	190.043	185.781	184.602	214.42	221.627	223.433			protein_coding			yli03015,yli04111,yli04113,yli04136,yli04138	mRNA surveillance pathway|Cell cycle - yeast|Meiosis - yeast|Autophagy - other|Autophagy - yeast
YALI0_A00913g	1715.15	1559.24	1871.07	1.19993	0.262955	0.000725264	0.00137011	Up	22.731	20.906	20.394	15.5462	17.0853	15.7538			protein_coding			yli00230,yli00240	Purine metabolism|Pyrimidine metabolism
YALI0_A00935g	68.0004	27.6062	108.395	3.92874	1.97407	2.9766e-09	9.02745e-09	Up	8.65308	7.41473	9.99876	2.09053	1.63384	2.29581			protein_coding
YALI0_A00957g	794.516	477.381	1111.65	2.32845	1.21937	7.97133e-29	6.11914e-28	Up	61.3165	66.5894	61.7504	25.0187	27.3126	21.5686	yjaB	Peptidyl-lysine N-acetyltransferase YjaB	protein_coding	GO:0016746	transferase activity, transferring acyl groups
YALI0_A00979g	9852.49	8098.51	11606.5	1.43311	0.519146	2.36714e-19	1.26442e-18	Up	202.33	209.665	206.953	124.082	129.347	138.19			protein_coding
YALI0_A01001g	3601.87	4104.34	3099.4	0.755165	-0.405136	2.9545e-11	1.02681e-10	Down	73.9015	76.041	71.2637	88.4238	86.6843	90.4372			protein_coding
YALI0_A01023g	394.618	43.7404	745.496	17.0629	4.09279	4.38287e-19	2.31361e-18	Up	6.13573	5.63463	6.02549	0.491401	0.316679	0.139537	yloB	Calcium-transporting ATPase	protein_coding	GO:0016021,GO:0005886,GO:0005524,GO:0005388,GO:0046872,GO:0008553	integral component of membrane|plasma membrane|ATP binding|calcium-transporting ATPase activity|metal ion binding|proton-exporting ATPase activity, phosphorylative mechanism
YALI0_A01045g	7353.15	7926.1	6780.2	0.855463	-0.225223	0.000126971	0.0002596	Down	166.295	153.849	149.529	170.015	170.87	156.93			protein_coding
YALI0_A01067g	9635.03	9017.35	10252.7	1.13704	0.185289	0.00261308	0.00458383	Up	570.734	551.676	592.061	486.969	448.406	432.385			protein_coding
YALI0_A01089g	9202.76	9801.12	8604.4	0.877914	-0.187849	0.277109	0.339145	Down	132.608	125.178	91.8362	134.278	119.297	107.008			protein_coding
YALI0_A01111g	670.891	602.034	739.747	1.22873	0.297166	0.0201388	0.0310706	Up	40.2232	35.2559	32.8722	26.4075	31.0182	22.5571			protein_coding
YALI0_A01133g	61.1772	42.9163	79.4381	1.84958	0.887198	0.0119072	0.0190577	Up	1.27323	1.61836	0.857579	0.499809	0.740892	0.593955	cysG3	Sirohydrochlorin ferrochelatase 3	protein_coding	GO:0051287,GO:0043115,GO:0051266,GO:0004851,GO:0009236,GO:0019354	NAD binding|precorrin-2 dehydrogenase activity|sirohydrochlorin ferrochelatase activity|uroporphyrin-III C-methyltransferase activity|cobalamin biosynthetic process|siroheme biosynthetic process	yli00860	Porphyrin metabolism
YALI0_A01155g	3289.58	3978.24	2600.92	0.653804	-0.613069	4.87372e-24	3.15562e-23	Down	55.332	53.8446	54.6302	76.9526	76.2002	74.0693		Uncharacterized protein Rv1367c	protein_coding	GO:0005886	plasma membrane
YALI0_A01265g	3.07974	1.01464	5.14484	5.02419	2.32889	0.133879	0.17705	Up	0.0656804	0.0669445	0.13194	0	0.0318494	0.0158802			protein_coding
YALI0_A01331g	673.006	628.592	717.42	1.14181	0.191326	0.102798	0.139437	Up	17.0049	15.3387	14.1229	13.6552	11.4405	11.7868			protein_coding
YALI0_A01353g	678.858	535.551	822.164	1.53521	0.618433	3.87578e-09	1.16422e-08	Up	9.13946	9.95433	9.33441	5.66029	5.52517	5.60547	MCM	Minichromosome maintenance protein MCM	protein_coding			yli03030,yli04111,yli04113	DNA replication|Cell cycle - yeast|Meiosis - yeast
YALI0_A01375g	286.319	361.359	211.278	0.584546	-0.774613	7.54574e-07	1.89004e-06	Down	6.65347	7.34666	6.46623	10.0911	11.6807	9.97977			protein_coding
YALI0_A01397g	1586.11	1042.29	2129.93	2.04341	1.03098	4.92875e-30	3.91251e-29	Up	19.5427	19.0393	19.7777	8.18776	7.99715	9.70297			protein_coding
YALI0_A01419g	6535	6783.03	6286.96	0.926891	-0.109528	0.0607802	0.086278	Down	463.104	420.239	412.738	420.333	435.337	412.124			protein_coding			yli00190	Oxidative phosphorylation
YALI0_A01441g	166.761	234.105	99.4177	0.424989	-1.2345	7.08189e-08	1.93414e-07	Down	3.23129	1.81141	2.17914	5.3909	5.14839	4.86615	yfhM	AB hydrolase superfamily protein YfhM	protein_coding	GO:0016787	hydrolase activity	yli00590,yli04146	Arachidonic acid metabolism|Peroxisome
YALI0_A01452g	7472.69	7777.85	7167.53	0.921573	-0.117829	0.0546521	0.0782327	Down	605.374	611.431	576.162	624.41	597.988	541.848			protein_coding
YALI0_A01463g	773.471	577.293	969.649	1.67956	0.748087	2.08428e-14	8.81227e-14	Up	17.6292	17.951	17.0139	9.29632	9.5859	9.50908			protein_coding
YALI0_A01485g	427.931	404.528	451.333	1.11553	0.157731	0.211993	0.267147	Up	10.8871	10.3353	10.8896	8.33048	9.06595	8.71228	nemA	N-ethylmaleimide reductase	protein_coding	GO:0005829,GO:0034567,GO:0010181,GO:0008748,GO:0046857,GO:0046256,GO:0018937,GO:0006805	cytosol|chromate reductase activity|FMN binding|N-ethylmaleimide reductase activity|oxidoreductase activity, acting on other nitrogenous compounds as donors, with NAD or NADP as acceptor|2,4,6-trinitrotoluene catabolic process|nitroglycerin metabolic process|xenobiotic metabolic process
YALI0_A01650g	41.3179	31.5109	51.1248	1.6237	0.699284	0.0961899	0.13157	Up	0.837984	1.37607	1.5197	0.894372	0.541802	0.652849			protein_coding
YALI0_A01716g	12.4758	24.6293	0.322372	0.0139788	-6.16062	8.42181e-06	1.92538e-05	Down	0	0.0159376	0	0.173916	0.379123	0.544413			protein_coding
YALI0_A01738g	1533.09	1670.14	1396.04	0.835812	-0.258749	0.00178892	0.00320975	Down	92.6557	90.7344	87.0621	94.4332	107.366	91.6947			protein_coding
YALI0_A01760g	178.939	112.619	245.258	2.17952	1.12401	3.22713e-06	7.63317e-06	Up	6.15961	5.22202	3.44994	2.27005	1.58184	2.30118	tilS	tRNA(Ile)-lysidine synthase	protein_coding	GO:0005737,GO:0005524,GO:0016879,GO:0006400	cytoplasm|ATP binding|ligase activity, forming carbon-nitrogen bonds|tRNA modification
YALI0_A01782g	2106.74	2056.54	2156.95	1.0489	0.0688731	0.324603	0.38961	Up	50.8348	46.8724	47.7627	42.3344	41.9996	41.4259			protein_coding
YALI0_A01826g	455.237	426.949	483.524	1.13262	0.17966	0.181346	0.233106	Up	7.01929	7.09999	6.17901	5.26227	4.90504	6.06578			protein_coding
YALI0_A01848g	7.74511	6.19757	9.29265	1.49922	0.584212	0.545487	0.608711	Up	0.224142	0.38076	0.125072	0.100726	0.0483065	0.28903			protein_coding
YALI0_A01870g	1.87959	3.75918	0	0.0470308	-4.41025	0.0898064	0.123656	Down	0	0	0	0	0	0.253391			protein_coding			yli00520	Amino sugar and nucleotide sugar metabolism
YALI0_A01892g	17775.5	17788.2	17762.7	0.998541	-0.00210672	0.97085	0.978006	Down	197.247	195.432	205.281	170.524	181.407	191.197			protein_coding
YALI0_A01980g	140.729	100.662	180.796	1.79622	0.844967	0.00361283	0.00622127	Up	3.17325	2.22058	3.56781	1.35684	0.964595	2.19863			protein_coding
YALI0_A02002g	9.17408	6.48636	11.8618	1.82401	0.867111	0.310599	0.375454	Up	0.221449	0.26333	0.20389	0.074637	0.214768	0.0535421			protein_coding
YALI0_A02024g	199.007	158.417	239.597	1.51249	0.596924	0.00117436	0.00216136	Up	3.69193	3.65108	3.00517	2.02608	2.15632	2.01756			protein_coding
YALI0_A02046g	99.4105	129.296	69.5253	0.537644	-0.895276	0.00290163	0.00505754	Down	1.78999	2.56964	1.16483	2.62562	3.05632	3.60857	yusZ	Uncharacterized oxidoreductase YusZ	protein_coding	GO:0016491	oxidoreductase activity
YALI0_A02068g	262.73	233.523	291.937	1.24997	0.321899	0.0653218	0.0922873	Up	8.23927	6.04832	6.67091	4.59236	5.62226	4.98852	rfcS	Replication factor C small subunit	protein_coding	GO:0005663,GO:0005524,GO:0003689,GO:0006260	DNA replication factor C complex|ATP binding|DNA clamp loader activity|DNA replication	yli03030,yli03410,yli03420,yli03430	DNA replication|Base excision repair|Nucleotide excision repair|Mismatch repair
YALI0_A02090g	2928.26	2441.82	3414.7	1.39837	0.483751	8.71048e-12	3.13467e-11	Up	46.2857	45.9388	45.0132	28.2921	28.5997	32.0678			protein_coding
YALI0_A02112g	3497.4	3431.22	3563.58	1.03863	0.0546868	0.519852	0.584985	Up	258.132	245.061	231.486	228.194	232.481	180.926			protein_coding
YALI0_A02134g	3037.52	2862.03	3213.02	1.12256	0.166786	0.0163148	0.0255661	Up	19.9236	20.8814	19.7466	15.4119	16.0731	17.4136			protein_coding
YALI0_A02156g	383.61	390.64	376.579	0.96412	-0.0527155	0.736341	0.780802	Down	30.1674	21.1314	22.2577	21.9043	24.9229	22.3319			protein_coding
YALI0_A02178g	570.909	607.429	534.388	0.879846	-0.184677	0.142149	0.186691	Down	35.5244	30.8313	28.015	32.2309	35.6501	29.3631			protein_coding			yli03008	Ribosome biogenesis in eukaryotes
YALI0_A02200g	1795.37	1717.69	1873.05	1.09028	0.124693	0.102617	0.139222	Up	21.4595	20.9115	21.4452	16.4708	18.426	18.1859			protein_coding			yli03420,yli04120	Nucleotide excision repair|Ubiquitin mediated proteolysis
YALI0_A02222g	6666.83	6525.2	6808.47	1.04338	0.0612663	0.260953	0.321563	Up	77.3321	78.4536	77.7388	65.7371	67.37	69.8409			protein_coding
YALI0_A02244g	339.606	209.629	469.584	2.23822	1.16235	1.47434e-10	4.91213e-10	Up	7.22295	6.56176	7.28347	2.00623	3.00414	3.52035	nrgA	Ammonium transporter	protein_coding	GO:0016021,GO:0005886,GO:0008519	integral component of membrane|plasma membrane|ammonium transmembrane transporter activity
YALI0_A02266g	214.687	177.023	252.351	1.42467	0.510632	0.00488046	0.00824889	Up	2.44125	2.3643	2.61172	1.34296	1.69633	1.68254			protein_coding
YALI0_A02288g	3037.17	3915.2	2159.13	0.55146	-0.858671	4.94713e-36	4.57391e-35	Down	22.0438	21.965	22.9838	36.2431	35.3855	38.5328			protein_coding
YALI0_A02310g	11467.4	14282.6	8652.22	0.605797	-0.723093	1.63761e-40	1.67137e-39	Down	152.546	150.206	145.768	222.237	215.193	233.693		Probable uridylyltransferase SSP0716	protein_coding	GO:0070569	uridylyltransferase activity	yli00040,yli00052,yli00500,yli00520	Pentose and glucuronate interconversions|Galactose metabolism|Starch and sucrose metabolism|Amino sugar and nucleotide sugar metabolism
YALI0_A02332g	914.293	815.77	1012.82	1.24137	0.311928	0.00268512	0.00470102	Up	16.9701	17.4156	18.6173	12.124	12.3234	14.2701			protein_coding
YALI0_A02354g	22839.7	23300.8	22378.5	0.960416	-0.0582687	0.293096	0.356283	Down	386.789	382.609	394.978	359.841	352.019	387.423			protein_coding
YALI0_A02409g	360.644	313.428	407.859	1.30072	0.379311	0.0111599	0.017926	Up	9.60632	12.1997	11.1192	7.11602	8.41973	7.42742			protein_coding
YALI0_A02416g	24.3728	25.3821	23.3635	0.919896	-0.120457	0.813876	0.847201	Down	4.09681	4.02653	2.64528	2.515	3.97321	4.10362			protein_coding
YALI0_A02423g	54.6127	49.7287	59.4966	1.195	0.257013	0.533645	0.597404	Up	6.5549	7.8958	13.3172	6.02524	10.6916	4.46639			protein_coding
YALI0_A02431g	514.297	489.89	538.704	1.09952	0.136879	0.2431	0.30193	Up	13.6715	12.6571	12.9857	10.3735	11.4131	10.6405			protein_coding
YALI0_A02453g	2517.63	2155.89	2879.36	1.33566	0.417549	1.83146e-06	4.43715e-06	Up	32.4953	32.3983	32.315	21.9985	19.2464	24.7074			protein_coding			yli00562,yli04070	Inositol phosphate metabolism|Phosphatidylinositol signaling system
YALI0_A02475g	16.1149	16.5052	15.7245	0.952041	-0.0709037	0.909349	0.929304	Down	0.675299	0.688296	0.859149	0.546245	0.567602	1.00141			protein_coding
YALI0_A02497g	9491.92	8423.49	10560.3	1.25367	0.326154	6.16637e-07	1.55507e-06	Up	326.142	308.908	350.062	240.317	250.773	222.08			protein_coding
YALI0_A02541g	815.919	811.147	820.692	1.01148	0.0164694	0.884234	0.907177	Up	9.03455	10.3403	8.45715	7.32543	9.01292	8.60197	folP	Dihydropteroate synthase	protein_coding	GO:0005829,GO:0004156,GO:0046872,GO:0046656,GO:0046654	cytosol|dihydropteroate synthase activity|metal ion binding|folic acid biosynthetic process|tetrahydrofolate biosynthetic process	yli00790	Folate biosynthesis
YALI0_A02563g	531.938	542.48	521.396	0.961057	-0.0573054	0.663166	0.716995	Down	21.6014	24.8753	25.3054	23.8352	24.5617	19.408	pasT	Persistence and stress-resistance toxin PasT	protein_coding
YALI0_A02585g	672.551	655.056	690.045	1.05322	0.0748044	0.576959	0.638954	Up	19.8954	15.2822	16.9663	12.4392	15.7297	16.7083			protein_coding			yli04139	Mitophagy - yeast
YALI0_A02607g	8011.35	8529.93	7492.77	0.878441	-0.186983	0.011075	0.0178066	Down	160.415	139.267	150.246	164.632	162.633	137.372	hyuC	N-carbamoyl-L-amino-acid hydrolase	protein_coding	GO:0016813,GO:0050538,GO:0008652	hydrolase activity, acting on carbon-nitrogen (but not peptide) bonds, in linear amidines|N-carbamoyl-L-amino-acid hydrolase activity|cellular amino acid biosynthetic process
YALI0_A02629g	385.589	440.277	330.9	0.751951	-0.411289	0.0107188	0.0172881	Down	26.6118	22.4843	23.7748	35.5464	28.5936	23.7727			protein_coding
YALI0_A02651g	10880.4	12388.7	9372.15	0.756526	-0.402538	9.5612e-15	4.11439e-14	Down	443.038	438.513	437.706	545.704	533.323	502.518			protein_coding
YALI0_A02673g	12060.9	16385.9	7735.79	0.472104	-1.08282	1.12515e-63	1.93803e-62	Down	255.629	255.544	249.468	513.525	513.667	434.321		Uncharacterized methyltransferase MT3445	protein_coding	GO:0008168	methyltransferase activity
YALI0_A02695g	4829.28	4578.29	5080.27	1.10965	0.150101	0.00784865	0.0128938	Up	127.098	129.841	130.191	107.015	106.948	102.476			protein_coding
YALI0_A02717g	2308.45	2264.17	2352.74	1.03933	0.0556495	0.545436	0.608711	Up	63.347	62.0347	63.9863	64.1806	50.6833	50.3684			protein_coding			yli00260,yli00561,yli00630	Glycine, serine and threonine metabolism|Glycerolipid metabolism|Glyoxylate and dicarboxylate metabolism
YALI0_A02783g	46.9097	61.3716	32.4477	0.528886	-0.91897	0.0458056	0.0666774	Down	0.955923	2.73738	0.960137	3.63607	1.98661	2.33325			protein_coding
YALI0_A02849g	1060.65	1145.57	975.737	0.851809	-0.231398	0.039406	0.0580745	Down	70.5861	63.3195	72.044	78.7726	80.1156	60.6009			protein_coding
YALI0_A02871g	581.009	633.123	528.895	0.835373	-0.259508	0.0329832	0.0491854	Down	68.4341	65.1639	58.4196	68.4947	77.6735	62.2778			protein_coding
YALI0_A02893g	651.058	244.924	1057.19	4.31622	2.10977	7.39407e-76	1.5652e-74	Up	17.0852	16.1304	17.2063	3.54401	3.70833	3.34579			protein_coding
YALI0_A02915g	29174.7	31361.7	26987.7	0.860526	-0.21671	5.11123e-06	1.18621e-05	Down	996.83	1041.48	1037.28	1087.2	1082.4	1071.98	petA	Ubiquinol-cytochrome c reductase iron-sulfur subunit	protein_coding	GO:0016021,GO:0005886,GO:0051537,GO:0046872,GO:0008121	integral component of membrane|plasma membrane|2 iron, 2 sulfur cluster binding|metal ion binding|ubiquinol-cytochrome-c reductase activity	yli00190	Oxidative phosphorylation
YALI0_A02937g	605.087	564.003	646.172	1.14548	0.195947	0.107066	0.144633	Up	27.6833	25.7432	27.3659	20.5509	24.5336	18.9258			protein_coding			yli03030,yli03410,yli03420	DNA replication|Base excision repair|Nucleotide excision repair
YALI0_A02959g	1189.85	1041.85	1337.84	1.28427	0.360951	0.0015364	0.00277887	Up	15.5881	14.9759	14.2656	10.5579	8.72144	12.3346	clcA	H(+)/Cl(-) exchange transporter ClcA	protein_coding	GO:0005887,GO:0005886,GO:0031404,GO:0015299,GO:0005247	integral component of plasma membrane|plasma membrane|chloride ion binding|solute:proton antiporter activity|voltage-gated chloride channel activity
YALI0_A02981g	5270.52	5542.69	4998.34	0.901839	-0.149059	0.0235782	0.0360585	Down	105.23	98.6451	102.676	108.845	105.404	94.0909	rbpE	Putative RNA-binding protein RbpE	protein_coding	GO:0003723	RNA binding	yli03040	Spliceosome
YALI0_A03003g	984.604	1018.72	950.49	0.932925	-0.100166	0.3136	0.378572	Down	53.083	64.6631	57.138	56.8094	58.3495	54.847	rpsL	30S ribosomal protein S12	protein_coding	GO:0015935,GO:0019843,GO:0003735,GO:0000049,GO:0006412	small ribosomal subunit|rRNA binding|structural constituent of ribosome|tRNA binding|translation	yli03010	Ribosome
YALI0_A03025g	8643.79	9490.47	7797.1	0.821585	-0.283518	2.29821e-07	6.01283e-07	Down	203.927	211.084	206.788	233.639	220.04	232.526			protein_coding			yli04138,yli04144	Autophagy - yeast|Endocytosis
YALI0_A03113g	4287.91	4891.7	3684.12	0.753157	-0.408978	1.65022e-07	4.36839e-07	Down	279.996	271.994	266.261	345.315	357.521	282.813			protein_coding			yli04130	SNARE interactions in vesicular transport
YALI0_A03135g	505.114	797.514	212.714	0.266613	-1.90718	1.18003e-48	1.49573e-47	Down	3.00683	3.67765	3.3674	10.6865	11.7957	11.7046	yhdG	Uncharacterized amino acid permease YhdG	protein_coding	GO:0016021,GO:0005886,GO:0022857	integral component of membrane|plasma membrane|transmembrane transporter activity
YALI0_A03179g	18.41	0.341744	36.4783	98.5032	6.6221	4.88794e-07	1.24314e-06	Up	1.57994	1.83505	0.811903	0	0	0.0355347			protein_coding
YALI0_A03245g	751.153	757.29	745.016	0.983581	-0.0238846	0.833622	0.864278	Down	12.067	12.0715	10.7735	9.33913	10.995	11.8287			protein_coding
YALI0_A03399g	1177.54	1016.06	1339.02	1.31762	0.397933	2.12178e-05	4.67565e-05	Up	17.4399	15.8736	17.0362	10.8608	12.8303	10.9782			protein_coding
YALI0_A03421g	1048.23	1150.21	946.242	0.822839	-0.281318	0.00973521	0.0157827	Down	52.6192	45.9564	42.4331	55.6464	54.9819	44.7513			protein_coding
YALI0_A03443g	5115.1	4428.66	5801.53	1.30997	0.389536	2.80978e-12	1.04093e-11	Up	83.5587	80.1783	82.8543	56.2841	58.3656	56.0842			protein_coding
YALI0_A03509g	2358.47	2194.87	2522.06	1.14891	0.200261	0.00439271	0.00746808	Up	30.8136	30.6691	31.055	23.0721	26.024	23.9646			protein_coding			yli03008	Ribosome biogenesis in eukaryotes
YALI0_A03531g	118.488	112.417	124.559	1.10848	0.148579	0.525519	0.589989	Up	2.8355	2.67083	2.16055	2.19476	2.02928	2.04252			protein_coding
YALI0_A03553g	2969.93	2725.5	3214.35	1.17921	0.237825	0.000672322	0.00127701	Up	31.9561	32.6109	33.8584	23.5932	25.729	26.3827			protein_coding			yli04138	Autophagy - yeast
YALI0_A03575g	1853.53	1682.1	2024.96	1.2037	0.267477	0.00142234	0.00258372	Up	164.414	155.209	172.281	120.754	135.689	114.453			protein_coding			yli04120	Ubiquitin mediated proteolysis
YALI0_A03597g	18191.5	18243.6	18139.5	0.994298	-0.00824942	0.866698	0.892681	Down	314.449	311.134	322.045	290.956	284.331	289.066			protein_coding
YALI0_A03641g	2228.2	1615.31	2841.09	1.75905	0.814793	1.24503e-27	9.17646e-27	Up	77.1108	68.588	67.7574	37.5831	37.2996	35.1392			protein_coding
YALI0_A03663g	4185.24	3780.67	4589.81	1.21407	0.279853	2.81958e-05	6.14443e-05	Up	112.448	119.759	111.532	89.9276	88.2654	78.5973			protein_coding
YALI0_A03685g	478.432	477.302	479.562	1.00468	0.00673977	0.962163	0.970966	Up	14.7419	20.0566	14.84	15.3051	15.3184	14.1618			protein_coding
YALI0_A03751g	1290.17	1194.43	1385.92	1.16034	0.214554	0.0177842	0.0276756	Up	24.39	24.3729	20.6143	17.4381	17.8525	18.8797			protein_coding
YALI0_A03773g	1869.64	1882.19	1857.08	0.986817	-0.0191454	0.810306	0.844337	Down	52.5531	48.0391	44.0329	45.7286	43.7894	43.308			protein_coding
YALI0_A03817g	4567.63	1279.61	7855.66	6.1387	2.61793	0	0	Up	313.105	315.569	330.087	46.096	47.189	48.3716			protein_coding
YALI0_A03839g	8000.41	7153.83	8847	1.23666	0.306445	8.09611e-09	2.36306e-08	Up	147.501	143.143	146.745	104.107	106.903	109.723	eif2g	Translation initiation factor 2 subunit gamma	protein_coding	GO:0005829,GO:0005525,GO:0003924,GO:0003746,GO:0003743,GO:0001731	cytosol|GTP binding|GTPase activity|translation elongation factor activity|translation initiation factor activity|formation of translation preinitiation complex
YALI0_A03861g	1198.04	798.181	1597.9	2.00152	1.00109	8.03289e-30	6.36055e-29	Up	22.1124	20.6544	22.145	9.27783	10.4156	9.72406			protein_coding
YALI0_A03883g	3160.06	3192.37	3127.74	0.97979	-0.0294562	0.627234	0.685336	Down	24.1439	24.3191	23.1677	22.3945	22.2783	21.6173			protein_coding			yli03013	Nucleocytoplasmic transport
YALI0_A03905g	1733.7	1686.97	1780.43	1.05561	0.0780767	0.434217	0.500078	Up	52.0626	47.3847	43.0912	45.6688	41.9779	34.7731			protein_coding
YALI0_A03927g	897.955	757.168	1038.74	1.37171	0.45598	1.15432e-05	2.60488e-05	Up	11.4179	12.0064	11.3293	7.1227	7.25498	8.58287	pif1	ATP-dependent DNA helicase pif1	protein_coding	GO:0005524,GO:0003677,GO:0003678,GO:0006310,GO:0006281,GO:0000723	ATP binding|DNA binding|DNA helicase activity|DNA recombination|DNA repair|telomere maintenance
YALI0_A03949g	1354.01	1568.53	1139.48	0.726455	-0.461055	5.59274e-09	1.65622e-08	Down	10.6136	11.1413	10.7151	13.591	13.5019	13.4379			protein_coding
YALI0_A03971g	466.66	417.385	515.936	1.23606	0.305749	0.0143012	0.0225965	Up	8.09247	7.93892	7.41693	5.45008	5.5639	6.17727			protein_coding
YALI0_A04059g	1114.3	998.578	1230.02	1.2315	0.300412	0.0102607	0.0165961	Up	20.0669	17.887	19.6466	11.6588	14.1157	16.6265			protein_coding
YALI0_A04191g	933.034	801.602	1064.46	1.32819	0.409465	1.15761e-05	2.61138e-05	Up	24.7704	22.8212	22.9121	16.6546	15.6273	15.8485			protein_coding
YALI0_A04301g	258.914	255.926	261.901	1.02418	0.0344739	0.86802	0.89385	Up	8.83058	8.64643	6.39768	8.9873	5.19466	6.9162			protein_coding
YALI0_A04323g	285.392	211.897	358.887	1.69381	0.760275	1.40947e-06	3.44204e-06	Up	11.5811	10.0039	11.0796	5.70855	5.53161	6.24418			protein_coding
YALI0_A04345g	1341.51	1193.83	1489.19	1.24754	0.319086	0.000184713	0.000371375	Up	35.2511	35.2926	37.7778	27.7093	25.8371	25.2277			protein_coding
YALI0_A04367g	3502.21	2711.41	4293.01	1.58345	0.663075	2.36926e-25	1.61732e-24	Up	181.82	174.94	169.964	104.466	102.433	94.7512		Probable Rab-related GTPase	protein_coding	GO:0020002,GO:0016020,GO:0005525,GO:0003924,GO:0015031	host cell plasma membrane|membrane|GTP binding|GTPase activity|protein transport
YALI0_A04455g	2448.31	3055.64	1840.98	0.602511	-0.730941	3.44456e-19	1.82597e-18	Down	78.1018	78.9057	76.6218	124.556	124.872	102.351			protein_coding
YALI0_A04587g	2412.16	2411.06	2413.26	1.00094	0.00135518	0.985898	0.989202	Up	134.74	140.39	131.246	127.844	130.311	110.111			protein_coding
YALI0_A04609g	1504.18	1231.05	1777.31	1.44338	0.529448	1.74545e-09	5.40841e-09	Up	12.6678	11.9364	13.0349	7.11967	8.49536	8.04153			protein_coding
YALI0_A04631g	108.166	179.459	36.8741	0.205494	-2.28283	8.67057e-17	4.13282e-16	Down	0.70031	0.499652	0.826492	3.27494	2.80162	2.87846			protein_coding
YALI0_A04653g	732.831	653.665	811.998	1.24241	0.313137	0.00262561	0.00460453	Up	14.9063	13.4704	12.7407	10.1077	10.1321	9.76129			protein_coding
YALI0_A04675g	541.496	527.594	555.398	1.05279	0.0742119	0.545171	0.608683	Up	26.7203	29.2296	23.5919	23.4733	23.7951	21.2193			protein_coding
YALI0_A04697g	8221.11	8555.94	7886.28	0.921702	-0.117627	0.0417385	0.0612536	Down	85.9392	87.0089	85.5119	80.6125	83.8419	89.7878	V-AKT	AKT kinase-transforming protein	protein_coding	GO:0005524,GO:0004674,GO:0043491,GO:0060416,GO:1990418,GO:0016032	ATP binding|protein serine/threonine kinase activity|protein kinase B signaling|response to growth hormone|response to insulin-like growth factor stimulus|viral process
YALI0_A04741g	80.8455	57.1676	104.523	1.8281	0.870347	0.00266593	0.00467003	Up	1.38414	1.12107	1.55161	0.674773	0.743105	0.597604			protein_coding
YALI0_A04785g	636.132	787.391	484.873	0.615987	-0.699029	6.69239e-09	1.96888e-08	Down	14.5694	14.259	11.3787	21.0181	19.3423	18.7787			protein_coding
YALI0_A04873g	3857.84	4923.72	2791.96	0.56707	-0.818401	7.5561e-37	7.11156e-36	Down	54.394	52.9411	52.1521	85.9699	80.4157	88.5546			protein_coding
YALI0_A04895g	7380.1	6668.69	8091.52	1.21345	0.279117	2.44258e-06	5.83898e-06	Up	377.252	358.096	361.762	290.837	265.327	263.627			protein_coding
YALI0_A04917g	4536.11	4941.01	4131.21	0.836159	-0.258151	6.84048e-05	0.000143737	Down	85.7814	88.0891	87.575	99.844	88.7969	94.8572			protein_coding
YALI0_A04939g	1080.98	1123.11	1038.84	0.925114	-0.112297	0.205458	0.260321	Down	9.0056	9.20402	8.58398	9.2467	8.67028	8.34464	srmB	ATP-dependent RNA helicase SrmB	protein_coding	GO:0005829,GO:0005524,GO:0004004,GO:0016887,GO:0008143,GO:0033592,GO:0008186,GO:0000027	cytosol|ATP binding|ATP-dependent RNA helicase activity|ATPase activity|poly(A) binding|RNA strand annealing activity|RNA-dependent ATPase activity|ribosomal large subunit assembly
YALI0_A04961g	615.634	595.612	635.655	1.06698	0.0935382	0.414744	0.481798	Up	40.025	37.3106	40.4383	31.4104	36.988	31.7539			protein_coding			yli03040	Spliceosome
YALI0_A04983g	10050.6	11288.7	8812.5	0.780674	-0.357209	1.99702e-11	7.02196e-11	Down	232.594	232.666	226.895	277.007	257.653	269.134			protein_coding			yli00062,yli01040	Fatty acid elongation|Biosynthesis of unsaturated fatty acids
YALI0_A05005g	1.85033	3.38567	0.314996	0.101569	-3.29946	0.140509	0.184924	Down	0.0244586	0	0	0	0.142324	0.0946177			protein_coding
YALI0_A05027g	3107.6	4118.35	2096.84	0.509212	-0.973663	8.2807e-24	5.29611e-23	Down	77.997	69.9906	59.9822	136.475	127.999	105.667			protein_coding
YALI0_A05115g	461.501	471.237	451.764	0.958842	-0.0606349	0.648996	0.70507	Down	14.8318	13.2772	11.3822	12.4973	13.1453	11.6849			protein_coding
YALI0_A05137g	2362.36	3154.9	1569.81	0.49763	-1.00686	3.97797e-38	3.84761e-37	Down	133.395	118.402	126.138	242.27	235.719	210.918			protein_coding
YALI0_A05159g	581.446	661.269	501.624	0.758746	-0.398311	0.00144336	0.00262039	Down	15.9575	16.6735	12.6036	18.742	17.7266	17.5386			protein_coding
YALI0_A05181g	943.185	1122.97	763.402	0.679944	-0.556512	3.39279e-07	8.74916e-07	Down	15.7529	13.9548	12.6189	19.812	20.0626	16.5642			protein_coding
YALI0_A05203g	90.8294	51.5507	130.108	2.52716	1.33752	4.49494e-06	1.0486e-05	Up	1.73055	1.2959	1.78548	0.702296	0.445274	0.580655			protein_coding
YALI0_A05225g	3.85947	1.05362	6.66532	6.39237	2.67635	0.0756056	0.105512	Up	3.15139	0.64241	0.633057	0.424857	0	0.203185			protein_coding
YALI0_A05247g	3604.95	3392.06	3817.83	1.12542	0.170461	0.0159082	0.0249538	Up	24.0179	24.5176	24.8982	18.2957	19.5604	21.3108		Probable serine/threonine-protein kinase SCO3848	protein_coding	GO:0005524,GO:0004674	ATP binding|protein serine/threonine kinase activity	yli04011	MAPK signaling pathway - yeast
YALI0_A05291g	80.2373	72.1898	88.2848	1.22146	0.288608	0.427809	0.494509	Up	2.40606	3.77798	2.84122	1.0849	2.30194	3.30176			protein_coding
YALI0_A05357g	2349.34	1717.57	2981.11	1.73577	0.795575	4.83599e-27	3.49469e-26	Up	79.5517	77.308	80.8452	43.219	43.0042	38.0265			protein_coding
YALI0_A05379g	6409.48	6131.09	6687.86	1.09078	0.125363	0.0533509	0.0765617	Up	69.7551	71.5646	77.4663	59.6352	59.0883	63.2227	cmlB	Aminodeoxychorismate synthase	protein_coding			yli00790	Folate biosynthesis
YALI0_A05401g	505.49	474.501	536.479	1.13101	0.177608	0.191946	0.245427	Up	32.3748	28.4149	23.5852	24.0459	22.8218	20.7286			protein_coding			yli03030,yli03410,yli03420	DNA replication|Base excision repair|Nucleotide excision repair
YALI0_A05423g	325.186	368.278	282.094	0.765691	-0.385166	0.0137591	0.0218113	Down	20.7992	22.8859	26.1136	26.6067	30.716	25.449		Putative snRNP Sm-like protein	protein_coding	GO:0005732,GO:0000398	small nucleolar ribonucleoprotein complex|mRNA splicing, via spliceosome	yli03040	Spliceosome
YALI0_A05533g	641.121	553.454	728.788	1.31644	0.39664	0.000631641	0.00120264	Up	6.29283	6.48815	5.76001	3.77024	4.3772	4.6153		Probable periplasmic serine endoprotease DegP-like	protein_coding	GO:0042597,GO:0004252	periplasmic space|serine-type endopeptidase activity
YALI0_A05555g	826.31	891.421	761.2	0.853955	-0.227768	0.0279682	0.042167	Down	18.1782	18.3455	17.0666	18.5387	17.6081	20.7199	rtc	RNA 3'-terminal phosphate cyclase	protein_coding	GO:0005737,GO:0005525,GO:0003723,GO:0003963,GO:0006396	cytoplasm|GTP binding|RNA binding|RNA-3'-phosphate cyclase activity|RNA processing	yli03008	Ribosome biogenesis in eukaryotes
YALI0_A05577g	16353	15285.8	17420.2	1.13962	0.188554	0.000734416	0.00138698	Up	152.939	153.27	154.002	118.008	118.292	129.836			protein_coding
YALI0_A05665g	94.097	46.9168	141.277	3.01348	1.59143	1.35515e-07	3.61011e-07	Up	3.24125	2.12976	1.95002	0.831798	0.813791	0.556924			protein_coding
YALI0_A05775g	508.341	465.389	551.294	1.18463	0.244442	0.0503048	0.0725254	Up	39.7569	39.9411	43.725	31.7701	29.0217	33.6952			protein_coding
YALI0_A05885g	249.516	350.161	148.87	0.425188	-1.23383	3.16091e-12	1.16692e-11	Down	3.77675	3.37098	2.85041	6.27826	7.28422	7.73851			protein_coding
YALI0_A05929g	1668.65	1599.93	1737.38	1.08582	0.118787	0.129362	0.171509	Up	22.6149	20.6743	21.0237	17.0217	18.9641	17.7271			protein_coding
YALI0_A05951g	765.814	633.932	897.696	1.41637	0.502199	9.12095e-07	2.26654e-06	Up	16.9176	17.8771	16.8269	11.5949	10.3587	11.0904			protein_coding
YALI0_A05973g	106.95	103.186	110.715	1.07238	0.100815	0.697898	0.74684	Up	9.6186	8.53288	12.7919	7.83445	9.32841	9.04396			protein_coding
YALI0_A05995g	2039.53	2126.32	1952.73	0.918494	-0.122658	0.0943568	0.129242	Down	59.9911	60.2405	55.7091	60.9766	56.3752	56.3009			protein_coding			yli03018	RNA degradation
YALI0_A06061g	264.119	229.615	298.623	1.3006	0.379175	0.0249154	0.0379281	Up	5.54991	5.80962	6.23352	4.076	3.56407	4.62398			protein_coding
YALI0_A06215g	11.5285	15.3029	7.75414	0.505086	-0.985399	0.271853	0.333686	Down	0.0196962	0.220828	0.237397	0.0796607	0.47755	0.304778			protein_coding
YALI0_A06347g	2330.42	2545.8	2115.04	0.830746	-0.267521	0.00100186	0.00185584	Down	54.7735	56.0425	64.2238	63.6404	62.2939	65.2539			protein_coding
YALI0_A06369g	2328.04	1865.64	2790.45	1.49586	0.580971	1.3906e-13	5.61148e-13	Up	68.5846	75.489	72.4069	45.8404	40.3305	45.0392			protein_coding
YALI0_A06435g	11960.5	11308.9	12612.2	1.11527	0.157396	0.00691896	0.0114653	Up	237.719	216.409	234.094	190.162	179.569	189.829	pstI	Aqualysin-1	protein_coding	GO:0005576,GO:0004252	extracellular region|serine-type endopeptidase activity	yli04138	Autophagy - yeast
YALI0_A06457g	158.155	91.6576	224.653	2.45359	1.29489	4.33183e-07	1.10889e-06	Up	14.5606	11.9685	10.3789	5.96288	4.85896	2.82648			protein_coding
YALI0_A06479g	985.593	1012.14	959.043	0.947476	-0.0778381	0.502024	0.567258	Down	13.4121	16.281	18.2173	16.1029	14.8128	14.9868			protein_coding
YALI0_A06501g	621.014	642.185	599.844	0.933782	-0.0988417	0.386817	0.453716	Down	27.3702	26.6532	28.1475	24.3253	29.4187	26.091			protein_coding
YALI0_A06523g	721.122	743.074	699.17	0.9409	-0.0878872	0.430693	0.49702	Down	14.4828	17.4024	16.7709	16.4351	15.4204	15.056	rnhA	Ribonuclease H	protein_coding	GO:0005737,GO:0000287,GO:0003676,GO:0004523,GO:0006401	cytoplasm|magnesium ion binding|nucleic acid binding|RNA-DNA hybrid ribonuclease activity|RNA catabolic process	yli03030	DNA replication
YALI0_A06589g	7884.1	7107.73	8660.46	1.21844	0.285041	7.15492e-08	1.95154e-07	Up	167.63	166.242	165.221	121.342	122.165	127.887			protein_coding			yli00514	Other types of O-glycan biosynthesis
YALI0_A06611g	986.56	807.203	1165.92	1.44442	0.530488	6.8762e-07	1.72854e-06	Up	13.1585	13.7462	11.9193	7.77093	7.38176	9.19375			protein_coding
YALI0_A06633g	3.08632	2.01869	4.15396	2.04829	1.03442	0.564805	0.62704	Up	0.248292	0.404913	0	0	0.288961	0			protein_coding
YALI0_A06655g	13671.9	14347.5	12996.3	0.905788	-0.142754	0.00777404	0.0127879	Down	119.815	120.202	119.566	112.667	123.712	123.647		Uncharacterized ABC transporter ATP-binding protein sll0182	protein_coding	GO:0016021,GO:0005886,GO:0005524,GO:0042626	integral component of membrane|plasma membrane|ATP binding|ATPase activity, coupled to transmembrane movement of substances	yli02010,yli04146	ABC transporters|Peroxisome
YALI0_A06677g	576.499	482.445	670.553	1.38927	0.474328	0.000214448	0.000428555	Up	15.8245	16.9091	14.7412	8.62611	11.3084	11.0373			protein_coding
YALI0_A06699g	350.717	583.793	117.64	0.201372	-2.31206	5.73897e-34	5.07467e-33	Down	6.61504	10.0369	11.0988	45.6799	45.5644	33.9506			protein_coding			yli04011	MAPK signaling pathway - yeast
YALI0_A06721g	25.484	43.936	7.03195	0.160182	-2.64222	5.44498e-06	1.26087e-05	Down	0.526733	0.596523	0.176352	1.77529	2.49745	3.05649			protein_coding
YALI0_A06743g	1980.46	3073.53	887.38	0.288759	-1.79206	1.26702e-120	5.00991e-119	Down	34.4204	33.3688	32.0565	110.849	102.054	100.593	yfcG	Disulfide-bond oxidoreductase YfcG	protein_coding	GO:0015036,GO:0004601,GO:0006979	disulfide oxidoreductase activity|peroxidase activity|response to oxidative stress	yli00480	Glutathione metabolism
YALI0_A06765g	13615.2	12349.7	14880.8	1.20497	0.269002	3.27742e-07	8.46207e-07	Up	475.969	484.314	480.698	377.297	363.893	343.423			protein_coding
YALI0_A06787g	2453.77	2690.4	2217.14	0.82416	-0.279003	0.000100545	0.000207186	Down	47.7331	50.3649	48.3445	56.3573	50.796	53.9457		Uncharacterized oxidoreductase SERP2049	protein_coding	GO:0016491	oxidoreductase activity	yli00062,yli01040	Fatty acid elongation|Biosynthesis of unsaturated fatty acids
YALI0_A06809g	2202.04	2674.42	1729.66	0.646779	-0.628656	3.19071e-13	1.25375e-12	Down	124.121	115.157	108.98	167.312	178.546	142.512			protein_coding
YALI0_A06831g	1690.39	1733.12	1647.66	0.95076	-0.0728471	0.50538	0.570641	Down	45.2768	43.1725	33.6757	39.9713	43.2258	33.2226			protein_coding
YALI0_A06886g	1317.81	1057.97	1577.65	1.49119	0.576463	1.1673e-10	3.91195e-10	Up	33.3322	37.6903	35.3534	22.2733	22.6328	19.8106			protein_coding
YALI0_A06908g	1560.65	1628.52	1492.77	0.916522	-0.125759	0.138012	0.181942	Down	76.3935	74.8181	74.9875	71.4434	83.1103	69.3604			protein_coding
YALI0_A06930g	12.2436	9.06815	15.419	1.70519	0.769929	0.310856	0.375692	Up	0.328757	0.386636	0.508009	0.357981	0.073578	0.220118			protein_coding
YALI0_A06952g	6.31985	2.4242	10.2155	4.22612	2.07933	0.0504527	0.0726847	Up	1.21687	0.992237	0.407413	0.24608	0.157355	0.156916			protein_coding
YALI0_A06974g	20377.5	15648.1	25106.9	1.60449	0.682111	1.19618e-49	1.5538e-48	Up	594.356	574.092	565.712	327.168	325.42	327.358			protein_coding
YALI0_A06996g	786.188	926.815	645.561	0.696655	-0.521484	2.95365e-07	7.65757e-07	Down	16.3648	14.2545	14.9488	20.0649	19.2456	19.9951			protein_coding			yli03022,yli03420	Basal transcription factors|Nucleotide excision repair
YALI0_A07018g	6786.39	6718.36	6854.42	1.02021	0.028871	0.720487	0.767226	Up	50.394	50.8057	54.0326	42.0866	43.2196	52.654			protein_coding
YALI0_A07062g	1651.21	1763	1539.42	0.873232	-0.195563	0.0268641	0.040629	Down	41.6256	41.0607	39.7263	44.7221	45.5693	36.8819			protein_coding			yli03013	Nucleocytoplasmic transport
YALI0_A07084g	2836.62	3033.63	2639.62	0.870198	-0.200585	0.0032514	0.00563283	Down	140.434	131.799	139.806	149.878	140.05	139.515			protein_coding
YALI0_A07106g	3135.86	2749.38	3522.35	1.28116	0.357454	1.88587e-07	4.96711e-07	Up	34.9396	35.9925	32.4503	23.9388	23.4954	25.6951			protein_coding
YALI0_A07128g	386.707	351.439	421.974	1.20066	0.263824	0.0448156	0.0654158	Up	6.37446	6.63282	6.61054	4.90503	4.86252	5.0492			protein_coding
YALI0_A07142g	2.50368	2.10723	2.90012	1.38147	0.466208	0.775878	0.815301	Up	0.0108958	0.0555274	0.0328314	0.0440676	0	0.0210751			protein_coding
YALI0_A07238g	91.2444	78.9543	103.534	1.31038	0.389984	0.194198	0.247803	Up	0.680178	0.738203	0.632571	0.324766	0.427556	0.663906			protein_coding
YALI0_A07249g	5.50057	1.37587	9.62527	6.98843	2.80497	0.0186837	0.0289821	Up	0.103137	0.128482	0.115101	0.011587	0.0111139	0.0221657			protein_coding
YALI0_A07403g	6845.36	7713.81	5976.92	0.774852	-0.368007	3.14057e-08	8.8107e-08	Down	262.035	254.407	242.23	306.575	315.978	265.481			protein_coding
YALI0_A07425g	296.138	281.213	311.063	1.10585	0.145158	0.355337	0.421193	Up	4.11648	4.34269	4.35847	3.18133	3.35657	3.96846		Baeyer-Villiger monooxygenase	protein_coding	GO:0050660,GO:0004499,GO:0050661,GO:0016709,GO:0055114	flavin adenine dinucleotide binding|N,N-dimethylaniline monooxygenase activity|NADP binding|oxidoreductase activity,acting on paired donors, with incorporation or reduction of molecular oxygen, NAD(P)H as one donor, and incorporation of one atom of oxygen|oxidation-reduction process
YALI0_A07447g	208.214	210.972	205.455	0.973345	-0.0389773	0.833031	0.863808	Down	3.0057	2.96563	2.89489	2.27587	2.98157	2.99979	bcr	Bicyclomycin resistance protein	protein_coding	GO:0005887,GO:0005886,GO:0071916,GO:0015238,GO:0035442,GO:0006855,GO:0015031,GO:0046677	integral component of plasma membrane|plasma membrane|dipeptide transmembrane transporter activity|drug transmembrane transporter activity|dipeptide transmembrane transport|drug transmembrane transport|protein transport|response to antibiotic
YALI0_A07557g	15.7663	22.632	8.90062	0.393865	-1.34423	0.0704941	0.0988395	Down	0.238406	0.0255783	0.0882209	0.17762	0.279889	0.351919			protein_coding
YALI0_A07601g	362.233	363.449	361.017	0.993551	-0.0093346	0.952219	0.963251	Down	4.62672	4.41378	3.90312	3.92919	3.31562	4.55175			protein_coding
YALI0_A07623g	1054.58	795.621	1313.53	1.6511	0.723431	7.20159e-15	3.12036e-14	Up	23.8584	25.0899	23.822	13.4515	12.3896	14.1102			protein_coding
YALI0_A07645g	6.24872	10.8848	1.61268	0.147554	-2.76068	0.0272333	0.041128	Down	0.186219	0	0.748159	0.376578	2.70901	2.70144			protein_coding
YALI0_A07667g	81.2635	64.0931	98.4339	1.53582	0.619005	0.0292243	0.0439238	Up	2.32074	2.824	2.18826	1.50849	1.58469	1.23673			protein_coding
YALI0_A07689g	2448.76	2311.95	2585.56	1.11846	0.161512	0.0169376	0.0264695	Up	29.9723	28.388	28.2637	23.9168	22.7026	23.5975			protein_coding
YALI0_A07733g	8139.9	10385.4	5894.4	0.567562	-0.81715	3.8469e-38	3.72657e-37	Down	183.59	180.996	181.587	294.197	314.656	264.236		3-hydroxypropionyl-coenzyme A dehydratase	protein_coding	GO:0043956,GO:0006631	3-hydroxypropionyl-CoA dehydratase activity|fatty acid metabolic process	yli04146	Peroxisome
YALI0_A07755g	83.6844	126.49	40.8786	0.322862	-1.63101	2.91591e-06	6.92569e-06	Down	0.845374	1.25933	2.05744	4.30673	4.69848	2.73575			protein_coding
YALI0_A07777g	20.8426	24.9977	16.6875	0.6666	-0.585108	0.297081	0.36043	Down	0.897112	1.21917	1.02121	0.846613	1.62409	1.79307			protein_coding
YALI0_A07799g	1364.24	1410.29	1318.19	0.934786	-0.0972921	0.285865	0.348233	Down	102.386	95.5841	87.5534	94.9609	98.7627	83.2378			protein_coding
YALI0_A07821g	2965.28	3168.61	2761.96	0.87162	-0.198229	0.00216675	0.00384269	Down	49.568	50.384	47.083	48.8524	51.5533	52.5226			protein_coding
YALI0_A07843g	2674.27	2038.85	3309.69	1.6231	0.698752	5.60264e-15	2.44101e-14	Up	40.7531	42.4749	41.0528	20.3374	22.3681	26.6952			protein_coding
YALI0_A07865g	1107.66	942.659	1272.66	1.3502	0.433168	9.56768e-06	2.17312e-05	Up	66.3523	70.3586	77.4027	51.1703	46.484	46.2506			protein_coding
YALI0_A07887g	196.442	245.208	147.677	0.602312	-0.731416	8.83038e-05	0.000183284	Down	5.06348	4.97326	4.22275	7.16767	7.82738	6.46997			protein_coding
YALI0_A07997g	3971.2	3361.39	4581.02	1.36282	0.446595	9.85344e-07	2.44181e-06	Up	27.6651	26.6228	29.0192	17.4821	16.3362	21.5902			protein_coding
YALI0_A08019g	5343.57	3699.75	6987.39	1.88863	0.91734	4.73582e-63	8.00379e-62	Up	128.71	127.971	126.3	60.9367	60.545	62.3823			protein_coding
YALI0_A08041g	21122.6	20326	21919.2	1.07837	0.108854	0.0382593	0.0565303	Up	301.883	303.205	295.51	241.618	249.596	265.948			protein_coding			yli00230	Purine metabolism
YALI0_A08063g	6406.12	6471.47	6340.78	0.979831	-0.0293951	0.624072	0.682685	Down	125.018	123.611	124.273	115.891	108.728	120.401			protein_coding
YALI0_A08077g	30367.3	35114.3	25620.3	0.729624	-0.454775	1.91828e-24	1.27084e-23	Down	671.702	671.263	669.093	835.467	851.067	814.529			protein_coding			yli03015,yli04113	mRNA surveillance pathway|Meiosis - yeast
YALI0_A08107g	2054.82	1789.73	2319.9	1.29614	0.374223	1.9551e-06	4.72213e-06	Up	48.7111	52.9265	47.7943	33.1595	33.9114	37.4222			protein_coding
YALI0_A08129g	4412.76	4012.2	4813.32	1.19966	0.262625	1.68859e-05	3.74864e-05	Up	137.674	134.919	128.773	100.677	107.187	95.5524			protein_coding
YALI0_A08151g	576.09	559.524	592.657	1.05944	0.0833009	0.516906	0.58219	Up	40.6404	44.1618	37.396	38.5736	36.5536	29.4782	tfs	Transcription factor S	protein_coding	GO:0003677,GO:0008270,GO:0006355,GO:0006351	DNA binding|zinc ion binding|regulation of transcription, DNA-templated|transcription, DNA-templated	yli03020	RNA polymerase
YALI0_A08165g	3563.4	2903.61	4223.19	1.45434	0.540362	1.01738e-11	3.63837e-11	Up	24.1452	25.9422	25.0359	14.3037	15.0038	17.5176			protein_coding
YALI0_A08195g	44.1929	21.4103	66.9754	3.13093	1.64659	4.98942e-05	0.000106298	Up	3.48988	4.48497	2.69245	1.12508	0.833884	1.12505			protein_coding
YALI0_A08217g	1.3643	2.4136	0.314996	0.142772	-2.80821	0.254009	0.313744	Down	0.0234104	0	0	0.0710118	0.0908163	0	surE	5'-nucleotidase SurE	protein_coding	GO:0005737,GO:0008253,GO:0046872,GO:0000166	cytoplasm|5'-nucleotidase activity|metal ion binding|nucleotide binding	yli00230,yli00240,yli00760	Purine metabolism|Pyrimidine metabolism|Nicotinate and nicotinamide metabolism
YALI0_A08239g	3589.33	3817.45	3361.2	0.880412	-0.18375	0.00971533	0.0157545	Down	58.6052	59.6978	65.0359	60.0992	62.696	66.1136			protein_coding
YALI0_A08261g	12437.3	11415.4	13459.3	1.17901	0.237571	0.000163264	0.000329622	Up	84.3316	83.6916	87.2244	60.5247	65.2333	70.577			protein_coding
YALI0_A08360g	545.51	583.318	507.702	0.870011	-0.200894	0.131692	0.174388	Down	7.16558	8.63283	8.67668	7.44693	8.69047	9.37849	pstI	Aqualysin-1	protein_coding	GO:0005576,GO:0004252	extracellular region|serine-type endopeptidase activity
YALI0_A08404g	280.778	251.576	309.98	1.23253	0.301623	0.10298	0.139654	Up	5.82561	4.36816	3.98355	3.34914	3.01513	4.04642			protein_coding
YALI0_A08426g	402.025	432.584	371.465	0.858299	-0.220447	0.158956	0.207078	Down	2.78721	2.94203	3.18299	2.51707	3.21412	3.68518	DPO	DNA polymerase	protein_coding	GO:0003677,GO:0003887,GO:0004527,GO:0000166,GO:0006260,GO:0039693	DNA binding|DNA-directed DNA polymerase activity|exonuclease activity|nucleotide binding|DNA replication|viral DNA genome replication	yli03030,yli03410,yli03420,yli03430,yli03440	DNA replication|Base excision repair|Nucleotide excision repair|Mismatch repair|Homologous recombination
YALI0_A08448g	17189.9	15024.6	19355.1	1.28822	0.36538	1.57246e-13	6.321e-13	Up	497.36	506.555	502.288	348.834	347.434	363.916			protein_coding
YALI0_A08536g	1181.53	1036.5	1326.56	1.28009	0.35625	0.000421783	0.000817685	Up	18.6448	17.5689	19.1538	13.8034	11.4109	13.9991			protein_coding			yli00563	Glycosylphosphatidylinositol (GPI)-anchor biosynthesis
YALI0_A08558g	123.961	166.54	81.3826	0.488774	-1.03276	6.97603e-05	0.000146389	Down	2.51095	1.64333	2.60166	4.59668	4.66532	3.2975			protein_coding
YALI0_A08580g	747.783	587.243	908.322	1.54692	0.629399	4.26643e-09	1.27486e-08	Up	21.2797	23.5532	22.9717	13.6638	12.2767	13.8042			protein_coding
YALI0_A08624g	10.8993	2.04348	19.7551	9.61521	3.26532	0.00129588	0.00236837	Up	2.27943	0.31396	1.23756	0.062291	0.23899	0.0595807			protein_coding
YALI0_A08646g	4109.03	3956.18	4261.89	1.07738	0.107528	0.0868892	0.119823	Up	102.815	101.136	98.5302	90.0591	83.9738	80.5521			protein_coding			yli04141	Protein processing in endoplasmic reticulum
YALI0_A08668g	878.739	768.06	989.418	1.28815	0.3653	7.67697e-05	0.000160276	Up	27.9268	27.2559	26.7798	18.7804	19.47	19.4411	pdxY	Pyridoxal kinase PdxY	protein_coding	GO:0005524,GO:0000287,GO:0008478,GO:0009443	ATP binding|magnesium ion binding|pyridoxal kinase activity|pyridoxal 5'-phosphate salvage	yli00750	Vitamin B6 metabolism
YALI0_A08734g	1408.16	1382.57	1433.75	1.03704	0.0524669	0.548688	0.611523	Up	30.1284	25.4446	26.7054	23.4334	25.2551	23.2609	yodT	Uncharacterized aminotransferase YodT	protein_coding	GO:0030170,GO:0008483	pyridoxal phosphate binding|transaminase activity
YALI0_A08866g	2.14859	2.71277	1.58441	0.584105	-0.7757	0.679185	0.731546	Down	0.394873	0	0.0991536	0	0.38296	0.381891			protein_coding
YALI0_A08998g	10.6887	6.30222	15.0753	2.40202	1.26425	0.158036	0.206008	Up	0.241826	0.086993	0.342906	0.158215	0.0137959	0.0825441	glcP	Glucose transporter GlcP	protein_coding
YALI0_A09020g	8246.68	7633.92	8859.45	1.1605	0.214746	0.00535613	0.00901098	Up	52.9937	54.1156	56.7805	39.3286	40.2745	48.4449			protein_coding
YALI0_A09042g	3392.07	4040.89	2743.24	0.678843	-0.55885	4.96214e-17	2.39424e-16	Down	50.7618	49.1402	51.7097	64.9443	66.4533	71.1311	ubiI	2-octaprenylphenol hydroxylase	protein_coding	GO:0019168,GO:0071949,GO:0016709,GO:0006744	2-octaprenylphenol hydroxylase activity|FAD binding|oxidoreductase activity,acting on paired donors, with incorporation or reduction of molecular oxygen, NAD(P)H as one donor, and incorporation of one atom of oxygen|ubiquinone biosynthetic process	yli00130	Ubiquinone and other terpenoid-quinone biosynthesis
YALI0_A09064g	6731.42	6683.86	6778.97	1.01424	0.0204003	0.688913	0.739491	Up	126.418	126.602	123.358	112.79	113.014	110.7			protein_coding
YALI0_A09086g	167.017	241.023	93.0113	0.385957	-1.37349	2.30154e-09	7.04811e-09	Down	4.72921	7.11825	4.25296	14.1785	11.413	12.1789			protein_coding
YALI0_A09108g	475.442	513.039	437.845	0.853233	-0.228989	0.0664711	0.0936585	Down	10.2481	11.9481	11.0701	11.4373	12.4002	11.524			protein_coding
YALI0_A09196g	18.2063	16.4874	19.9252	1.20721	0.27168	0.672032	0.725334	Up	2.07898	1.74505	3.80779	1.23652	1.30464	3.19335			protein_coding
YALI0_A09262g	20.6078	40.2707	0.944989	0.0238076	-5.39243	6.05555e-08	1.66032e-07	Down	0.0451025	0	0	0.516844	0.539482	0.668834	pstI	Aqualysin-1	protein_coding	GO:0005576,GO:0004252	extracellular region|serine-type endopeptidase activity
YALI0_A09284g	1553.65	1668.84	1438.47	0.862	-0.21424	0.00910165	0.0147975	Down	44.2622	42.8288	38.1738	43.7746	46.1752	41.7896			protein_coding
YALI0_A09383g	260.825	360.258	161.392	0.4478	-1.15907	4.0051e-11	1.37596e-10	Down	2.37019	2.87977	2.71172	4.76133	5.19106	6.16329	ttuB	Putative tartrate transporter	protein_coding	GO:0016021,GO:0005886,GO:0055085	integral component of membrane|plasma membrane|transmembrane transport
YALI0_A09405g	168.667	165.981	171.353	1.03242	0.0460285	0.824854	0.856459	Up	3.80351	2.98951	3.40214	2.75519	2.7161	3.47715			protein_coding
YALI0_A09427g	575.841	601.278	550.404	0.91531	-0.127668	0.258101	0.318235	Down	10.1268	10.9905	9.58356	9.84482	10.3888	10.1711	thrZ	Threonine--tRNA ligase 2	protein_coding	GO:0005737,GO:0005829,GO:0005524,GO:0046872,GO:0004829,GO:0000049,GO:0006435	cytoplasm|cytosol|ATP binding|metal ion binding|threonine-tRNA ligase activity|tRNA binding|threonyl-tRNA aminoacylation	yli00970	Aminoacyl-tRNA biosynthesis
YALI0_A09438g	664.868	730.944	598.792	0.819316	-0.287507	0.0113592	0.0182229	Down	56.0751	57.6764	47.0639	61.0134	61.4193	55.4696			protein_coding
YALI0_A09449g	248.599	302.371	194.826	0.644337	-0.634113	0.000123458	0.000252582	Down	7.26017	7.61134	6.31989	9.8228	10.5617	9.42884			protein_coding
YALI0_A09537g	1642.53	1002.35	2282.7	2.27729	1.18732	1.24548e-30	1.00518e-29	Up	13.7891	13.189	13.3811	4.98675	4.70677	6.36332			protein_coding
YALI0_A09559g	6605.36	8048.61	5162.1	0.641363	-0.640786	4.97806e-23	3.08345e-22	Down	109.12	106.143	114.583	154.614	147.315	164.443			protein_coding
YALI0_A09592g	3876.72	3369.98	4383.47	1.30089	0.379501	2.4474e-08	6.93723e-08	Up	85.6539	88.9237	80.4026	63.6034	58.0286	56.0599			protein_coding			yli04113	Meiosis - yeast
YALI0_A09614g	18.8474	16.916	20.7788	1.22929	0.297828	0.655268	0.71041	Up	0.849506	0.223447	0.71563	0.415621	0.212613	0.689064			protein_coding
YALI0_A09636g	1120.49	1157.19	1083.8	0.936697	-0.0943452	0.304005	0.368192	Down	34.6285	32.0337	35.2017	34.8018	33.0908	30.7715			protein_coding
YALI0_A09658g	7794.76	8014.31	7575.22	0.945193	-0.0813191	0.135639	0.17919	Down	112.895	109.199	113.152	104.1	107.072	110.476			protein_coding			yli04111,yli04120	Cell cycle - yeast|Ubiquitin mediated proteolysis
YALI0_A09680g	1771.12	1388.74	2153.5	1.55075	0.632966	1.3156e-16	6.22361e-16	Up	47.3042	44.7858	47.6164	27.8592	28.1227	25.7488			protein_coding
YALI0_A09702g	3121.22	2845.45	3397	1.19368	0.255416	0.000219501	0.000438096	Up	40.2834	43.4719	40.2045	29.5597	33.6766	30.9449			protein_coding
YALI0_A09724g	1595.8	1548.08	1643.51	1.06149	0.0860854	0.351762	0.417427	Up	13.7001	14.5032	14.5079	11.0101	11.7793	13.6895	mutS	DNA mismatch repair protein MutS	protein_coding	GO:0005524,GO:0003684,GO:0030983,GO:0006298	ATP binding|damaged DNA binding|mismatched DNA binding|mismatch repair	yli03430	Mismatch repair
YALI0_A09746g	143.535	175.724	111.346	0.633502	-0.658578	0.00304006	0.00528564	Down	4.68833	4.77857	5.85324	7.62016	8.07391	6.27159			protein_coding
YALI0_A09768g	12682.4	3219.6	22145.3	6.8786	2.78212	0	0	Up	549.102	631.707	612.495	81.2839	78.1898	77.0246	thi4	Thiamine thiazole synthase	protein_coding	GO:0005506,GO:0016829,GO:0009228,GO:0009229,GO:0052837	iron ion binding|lyase activity|thiamine biosynthetic process|thiamine diphosphate biosynthetic process|thiazole biosynthetic process	yli00730	Thiamine metabolism
YALI0_A09790g	2778.73	2750.75	2806.71	1.02031	0.0290112	0.649393	0.705257	Up	65.7652	63.4172	61.6254	54.8889	58.3716	56.306			protein_coding			yli04136,yli04138	Autophagy - other|Autophagy - yeast
YALI0_A09812g	21455.7	22358.8	20552.5	0.919224	-0.121512	0.0292468	0.043947	Down	390.843	406.772	358.874	384.769	366.889	388.478			protein_coding
YALI0_A09834g	2543.85	2083.32	3004.39	1.44211	0.528186	8.64675e-16	3.90252e-15	Up	53.4586	56.0124	54.83	34.7923	34.8563	33.6822			protein_coding			yli03015	mRNA surveillance pathway
YALI0_A09845g	1361.74	1263.87	1459.6	1.15505	0.20796	0.0123992	0.0198002	Up	73.8347	69.0627	68.3809	57.993	56.0714	51.8192			protein_coding
YALI0_A09856g	12136.1	12952.6	11319.7	0.873949	-0.194379	0.00162622	0.00293205	Down	101.313	95.1548	96.6147	100.715	94.83	108.415	gcvP	Glycine dehydrogenase (decarboxylating)	protein_coding			yli00260,yli00630	Glycine, serine and threonine metabolism|Glyoxylate and dicarboxylate metabolism
YALI0_A09878g	1546.65	1763.23	1330.08	0.754411	-0.406576	1.4151e-07	3.76343e-07	Down	41.2048	41.4551	41.0299	51.4131	47.9368	49.3191	rnhA	Ribonuclease H	protein_coding	GO:0005737,GO:0000287,GO:0003676,GO:0004523,GO:0006401	cytoplasm|magnesium ion binding|nucleic acid binding|RNA-DNA hybrid ribonuclease activity|RNA catabolic process	yli03030	DNA replication
YALI0_A09900g	14799.1	14997.3	14600.9	0.973561	-0.0386569	0.428249	0.494836	Down	204.187	205.546	202.835	186.865	188.333	195.318	atpA	V-type ATP synthase alpha chain	protein_coding	GO:0005886,GO:0005774,GO:0005524,GO:0046933,GO:0046961,GO:0042777	plasma membrane|vacuolar membrane|ATP binding|proton-transporting ATP synthase activity, rotational mechanism|proton-transporting ATPase activity, rotational mechanism|plasma membrane ATP synthesis coupled proton transport	yli00190,yli04145	Oxidative phosphorylation|Phagosome
YALI0_A09922g	12232.9	12642.7	11823	0.935171	-0.096698	0.0520913	0.0748738	Down	834.164	819.44	802.799	801.345	820.789	760.024			protein_coding			yli03010	Ribosome
YALI0_A09933g	24116.3	21044.1	27188.4	1.29197	0.369568	3.94838e-11	1.35913e-10	Up	9459.22	8998.88	8490.25	6184.22	6752.02	5978.23			protein_coding			yli03010	Ribosome
YALI0_A09988g	3258.81	3446.43	3071.18	0.891199	-0.16618	0.0101613	0.016448	Down	36.2122	33.3301	32.3153	35.1434	34.3527	34.114	prlC	Oligopeptidase A	protein_coding	GO:0005737,GO:0005829,GO:0046872,GO:0004222,GO:0008233,GO:0006260,GO:0006518,GO:0006508,GO:0006465	cytoplasm|cytosol|metal ion binding|metalloendopeptidase activity|peptidase activity|DNA replication|peptide metabolic process|proteolysis|signal peptide processing
YALI0_A10010g	7452.44	10082.2	4822.7	0.478345	-1.06388	5.59474e-71	1.08228e-69	Down	122.881	116.942	115.193	225.297	239.074	208.792			protein_coding			yli04146	Peroxisome
YALI0_A10032g	2061.85	2145.45	1978.26	0.922087	-0.117025	0.103755	0.140583	Down	40.9883	42.3722	41.8362	41.3014	39.4588	42.347	folC	Dihydrofolate synthase/folylpolyglutamate synthase	protein_coding	GO:0005737,GO:0005524,GO:0008841,GO:0046872,GO:0004326,GO:0046656,GO:0006730,GO:0046654	cytoplasm|ATP binding|dihydrofolate synthase activity|metal ion binding|tetrahydrofolylpolyglutamate synthase activity|folic acid biosynthetic process|one-carbon metabolic process|tetrahydrofolate biosynthetic process	yli00790	Folate biosynthesis
YALI0_A10076g	4264.45	4165.01	4363.88	1.04779	0.0673504	0.249008	0.308232	Up	87.3007	82.0153	82.7588	73.7079	73.9053	70.5541			protein_coding			yli00100,yli00909	Steroid biosynthesis|Sesquiterpenoid and triterpenoid biosynthesis
YALI0_A10098g	1986.69	2009.13	1964.24	0.977771	-0.0324312	0.672406	0.725612	Down	57.1499	52.8307	48.7335	50.0978	49.9205	47.1231			protein_coding
YALI0_A10120g	1077.22	1106.54	1047.9	0.946997	-0.0785677	0.478552	0.544454	Down	13.4041	16.2162	14.0625	13.8078	12.3311	15.6561			protein_coding
YALI0_A10142g	435.124	412.405	457.843	1.11028	0.150924	0.25001	0.309225	Up	11.9679	12.2713	10.1732	9.49239	9.79982	8.80214			protein_coding
YALI0_A10164g	736.632	722.584	750.681	1.03908	0.0553135	0.642413	0.699005	Up	16.6214	12.426	13.4751	12.5818	12.7317	11.7906			protein_coding
YALI0_A10186g	1306.55	1297.09	1316.01	1.01475	0.021128	0.81291	0.846574	Up	16.5405	16.6546	15.5951	15.6754	14.841	13.0892			protein_coding
YALI0_A10208g	13.2155	14.2051	12.226	0.860987	-0.215936	0.756974	0.798654	Down	0.156069	0.258493	0.333109	0.335333	0.170281	0.283008	pstI	Aqualysin-1	protein_coding	GO:0005576,GO:0004252	extracellular region|serine-type endopeptidase activity	yli04138	Autophagy - yeast
YALI0_A10230g	9636.23	11228.9	8043.52	0.716315	-0.481334	1.4808e-15	6.61209e-15	Down	105.491	102.026	108.733	130.367	128.659	141.33		Probable serine/threonine-protein kinase CA_C1728	protein_coding	GO:0005524,GO:0004674	ATP binding|protein serine/threonine kinase activity
YALI0_A10252g	831.226	910.047	752.405	0.826735	-0.274503	0.00593315	0.00990749	Down	16.0659	14.6967	16.7217	17.138	17.7236	17.2469			protein_coding
YALI0_A10274g	1593.18	1670.12	1516.24	0.907879	-0.139429	0.0706098	0.0989796	Down	76.7177	75.7585	79.9461	79.1979	78.3291	74.7142			protein_coding
YALI0_A10296g	1020.14	793.684	1246.6	1.57093	0.651616	1.02366e-11	3.65877e-11	Up	8.28596	8.30113	7.5496	4.73056	4.28068	4.91172			protein_coding
YALI0_A10310g	715.873	712.527	719.22	1.00943	0.0135437	0.895358	0.917392	Up	20.7282	21.3208	19.3208	18.1605	17.8663	19.0759	folE	GTP cyclohydrolase 1	protein_coding	GO:0005737,GO:0005525,GO:0003934,GO:0008270,GO:0035998,GO:0006730,GO:0006729,GO:0046654	cytoplasm|GTP binding|GTP cyclohydrolase I activity|zinc ion binding|7,8-dihydroneopterin 3'-triphosphate biosynthetic process|one-carbon metabolic process|tetrahydrobiopterin biosynthetic process|tetrahydrofolate biosynthetic process	yli00790	Folate biosynthesis
YALI0_A10318g	2625.36	2150.72	3100.01	1.44124	0.527311	4.61567e-08	1.27723e-07	Up	24.7107	26.1951	28.1115	14.9535	15.4051	19.3555			protein_coding
YALI0_A10362g	40597	28897.9	52296.1	1.80966	0.855716	2.55368e-53	3.59172e-52	Up	516.014	534.455	541.529	250.617	266.487	280.758	plsB	Glycerol-3-phosphate acyltransferase	protein_coding	GO:0005886,GO:0004366,GO:0102420,GO:0016024	plasma membrane|glycerol-3-phosphate O-acyltransferase activity|sn-1-glycerol-3-phosphate C16:0-DCA-CoA acyl transferase activity|CDP-diacylglycerol biosynthetic process
YALI0_A10483g	711.856	522.013	901.699	1.72699	0.788257	2.16244e-10	7.1142e-10	Up	15.2979	13.8545	15.5874	6.91191	7.39523	9.17623			protein_coding
YALI0_A10527g	27.7027	16.6541	38.7513	2.33207	1.22161	0.0171836	0.0268206	Up	0.270812	0.30812	0.189771	0.133727	0.0549714	0.109636			protein_coding
YALI0_A10549g	2007.87	2218.84	1796.91	0.809966	-0.304068	3.91643e-05	8.41511e-05	Down	45.2698	41.8958	41.4459	50.0304	46.4204	47.5014			protein_coding
YALI0_A10571g	363.532	374.913	352.15	0.939609	-0.0898675	0.580234	0.642015	Down	23.6079	17.6422	15.5336	18.6924	19.0218	17.0371			protein_coding
YALI0_A10593g	5.67148	3.06701	8.27595	2.69223	1.4288	0.237024	0.295376	Up	0.205805	0.0524416	0.0775172	0.0260116	0.0873234	0			protein_coding
YALI0_A10615g	20958.6	20658.8	21258.3	1.029	0.0412443	0.442851	0.508252	Up	227.468	227.8	228.347	189.411	201.974	211.056	ftsH	ATP-dependent zinc metalloprotease FtsH	protein_coding	GO:0016021,GO:0005886,GO:0005524,GO:0016887,GO:0004222,GO:0008270,GO:0030163	integral component of membrane|plasma membrane|ATP binding|ATPase activity|metalloendopeptidase activity|zinc ion binding|protein catabolic process
YALI0_A10637g	2708.52	1942.79	3474.25	1.78815	0.838472	6.71337e-21	3.837e-20	Up	34.3041	35.59	36.4908	16.6187	16.5448	20.767			protein_coding
YALI0_A10659g	49593.5	29093.6	70093.4	2.40925	1.26859	2.65648e-127	1.13614e-125	Up	1934.02	1978.22	2045.08	773.185	762.831	707.271			protein_coding
YALI0_A10681g	747.055	724.653	769.456	1.06167	0.086331	0.406006	0.47331	Up	16.0737	16.447	18.0131	14.139	14.8185	14.2313			protein_coding
YALI0_A10703g	371.777	515.167	228.387	0.443369	-1.17342	2.13436e-12	7.96835e-12	Down	4.97391	5.40913	5.55341	11.6525	8.46327	12.4554			protein_coding
YALI0_A10725g	10754.2	11141.3	10367.2	0.930523	-0.103886	0.048846	0.0707265	Down	463.683	457.246	462.699	457.505	465.916	425.363			protein_coding			yli03010	Ribosome
YALI0_A10747g	21039	23247.2	18830.7	0.810035	-0.303944	1.72627e-09	5.35161e-09	Down	1367.64	1398.14	1345.35	1601.48	1495.54	1504.53			protein_coding
YALI0_A10769g	12.325	13.0418	11.6083	0.888491	-0.17057	0.827283	0.858414	Down	0.0459885	0.054686	0.177067	0.0852496	0.141237	0.059302			protein_coding
YALI0_A10813g	1588.91	1983.8	1194.02	0.601941	-0.732307	2.00713e-19	1.07577e-18	Down	40.5971	36.8089	38.6643	60.2752	60.2429	54.3931	frr	Ribosome-recycling factor	protein_coding	GO:0005737,GO:0006415	cytoplasm|translational termination
YALI0_A10879g	9237.22	9988.84	8485.61	0.849533	-0.235258	0.000894818	0.00166787	Down	468.545	446.463	426.483	505.266	509.205	417.7			protein_coding			yli04111,yli04120,yli04141	Cell cycle - yeast|Ubiquitin mediated proteolysis|Protein processing in endoplasmic reticulum
YALI0_A10945g	52.1403	42.1162	62.1644	1.47672	0.562397	0.159418	0.207593	Up	1.35341	0.68973	1.52471	0.869155	0.815928	0.512953			protein_coding
YALI0_A10967g	1596.01	863.619	2328.39	2.69671	1.4312	2.27372e-57	3.44454e-56	Up	130.735	122.944	125.946	46.3524	44.2083	37.1637			protein_coding
YALI0_A10989g	325.528	238.268	412.789	1.73269	0.793012	9.04991e-08	2.45033e-07	Up	5.43992	6.32885	5.74862	3.16648	2.89318	3.10703			protein_coding
YALI0_A11011g	43.6989	20.9584	66.4393	3.1671	1.66316	0.000410607	0.000797493	Up	2.00591	2.70292	2.39038	0.412517	0.3627	1.24946			protein_coding
YALI0_A11077g	225.885	187.256	264.515	1.41231	0.498057	0.0109134	0.0175614	Up	7.2215	9.42709	6.47221	4.88657	5.71065	4.24417			protein_coding
YALI0_A11099g	2326.94	2227.57	2426.31	1.0893	0.123396	0.0719534	0.100661	Up	26.6707	27.0575	25.2088	22.1658	21.2206	22.3019			protein_coding			yli04144,yli04814	Endocytosis|Motor proteins
YALI0_A11121g	691.856	676.633	707.08	1.04507	0.0635952	0.61824	0.67751	Up	36.9655	35.5651	32.2095	31.7581	34.6629	24.5014			protein_coding
YALI0_A11143g	7285.97	7934.83	6637.12	0.836514	-0.257538	2.02091e-05	4.46118e-05	Down	155.017	150.085	140.313	170.807	157.811	154.048			protein_coding			yli00190,yli04145	Oxidative phosphorylation|Phagosome
YALI0_A11157g	5279.65	5229.11	5330.2	1.01929	0.0275713	0.655978	0.711058	Up	101.475	104.977	104.157	88.7701	89.8558	97.6725	cshA	DEAD-box ATP-dependent RNA helicase CshA	protein_coding	GO:0043590,GO:0005737,GO:0005524,GO:0004004,GO:0003723,GO:0006401,GO:0010501	bacterial nucleoid|cytoplasm|ATP binding|ATP-dependent RNA helicase activity|RNA binding|RNA catabolic process|RNA secondary structure unwinding	yli03013,yli03015,yli03040	Nucleocytoplasmic transport|mRNA surveillance pathway|Spliceosome
YALI0_A11198g	1316.34	801	1831.67	2.28643	1.19309	1.09624e-40	1.12616e-39	Up	20.6276	20.9684	21.9719	7.97208	8.14991	9.08831			protein_coding
YALI0_A11220g	240.642	190.076	291.208	1.53241	0.615803	0.00242626	0.00427279	Up	12.9574	7.80105	8.35734	5.55525	5.94442	5.71282			protein_coding
YALI0_A11407g	678.899	672.389	685.408	1.01921	0.0274534	0.807768	0.842683	Up	9.869	9.2585	9.08427	7.54358	8.31455	9.22806			protein_coding
YALI0_A11473g	2.43309	4.86619	0	0.0363817	-4.78064	0.026464	0.0400721	Down	0	0	0	0.0528109	0.0379909	0		Multidrug efflux ATP-binding/permease protein BCG_0231	protein_coding	GO:0016021,GO:0005886,GO:0005524,GO:0042626,GO:0046677	integral component of membrane|plasma membrane|ATP binding|ATPase activity, coupled to transmembrane movement of substances|response to antibiotic	yli02010	ABC transporters
YALI0_A11517g	223.901	204.744	243.058	1.18763	0.248081	0.209203	0.264215	Up	7.97217	5.49231	5.36293	5.05044	5.10671	4.21198			protein_coding
YALI0_A11539g	152.366	176.509	128.222	0.725883	-0.462191	0.0547061	0.0782921	Down	1.15595	1.11755	1.15251	0.953945	1.65688	1.66869	pif1	ATP-dependent DNA helicase pif1	protein_coding	GO:0005524,GO:0003677,GO:0003678,GO:0006310,GO:0006281,GO:0000723	ATP binding|DNA binding|DNA helicase activity|DNA recombination|DNA repair|telomere maintenance
YALI0_A11561g	2.59969	1.36698	3.83241	2.7975	1.48414	0.390875	0.458134	Up	0.0862487	0.0293029	0.0577526	0	0	0.0556087			protein_coding
YALI0_A11605g	268.18	280.967	255.393	0.909116	-0.137464	0.438823	0.504366	Down	3.67564	4.44884	4.16871	4.33592	3.3271	4.59161	bcr	Bicyclomycin resistance protein	protein_coding	GO:0005887,GO:0005886,GO:0071916,GO:0015238,GO:0035442,GO:0006855,GO:0015031,GO:0046677	integral component of plasma membrane|plasma membrane|dipeptide transmembrane transporter activity|drug transmembrane transporter activity|dipeptide transmembrane transport|drug transmembrane transport|protein transport|response to antibiotic
YALI0_A11627g	6.79995	8.46777	5.13214	0.604528	-0.726119	0.515303	0.580697	Down	0.287496	0.0488382	0.433145	0.0484486	0.789996	0.324384			protein_coding
YALI0_A11649g	15.7854	19.9883	11.5824	0.578939	-0.788517	0.22647	0.283291	Down	0.0760681	0.16614	0.152807	0.186791	0.147546	0.283759			protein_coding
YALI0_A11671g	475.644	397.017	554.27	1.39556	0.480843	0.00102026	0.00188824	Up	6.77102	9.11814	7.94122	4.5642	5.10747	5.80758			protein_coding
YALI0_A11737g	198.02	169.769	226.27	1.33337	0.415074	0.0228828	0.0350579	Up	12.1893	12.5785	11.227	8.94953	7.89738	7.63074			protein_coding
YALI0_A11759g	23.1923	15.1562	31.2283	2.05949	1.04228	0.113826	0.152878	Up	0.185017	0.713904	0.398214	0.227161	0.294787	0.0511241			protein_coding
YALI0_A11781g	25.6206	27.516	23.7252	0.861886	-0.214432	0.663629	0.717372	Down	0.319871	0.225712	0.370709	0.298548	0.369879	0.297456			protein_coding
YALI0_A11803g	2.43636	0.678193	4.19452	6.12977	2.61583	0.148676	0.194573	Up	0.0507345	0.051711	0.229312	0	0.0246019	0.0245332		Probable oxidoreductase	protein_coding	GO:0016491	oxidoreductase activity
YALI0_A11869g	836.096	775.114	897.078	1.15719	0.210623	0.0662877	0.0934297	Up	5.72449	6.54331	6.05647	4.42815	4.42378	5.49858	helY	Probable helicase HelY	protein_coding	GO:0005524,GO:0004386,GO:0003676	ATP binding|helicase activity|nucleic acid binding	yli03018	RNA degradation
YALI0_A11935g	533.247	569.396	497.098	0.872845	-0.196203	0.121109	0.161385	Down	17.5985	19.4622	18.6064	17.6861	18.3804	21.74			protein_coding
YALI0_A12001g	3904.45	3655.44	4153.46	1.13613	0.184129	0.00784577	0.0128924	Up	26.8271	26.8099	25.8632	19.2592	21.5309	22.6482	1	DNA-directed RNA polymerase	protein_coding	GO:0003677,GO:0003899,GO:0039695,GO:0006351	DNA binding|DNA-directed 5'-3' RNA polymerase activity|DNA-templated viral transcription|transcription, DNA-templated
YALI0_A12023g	4741.87	4586.89	4896.85	1.06757	0.0943358	0.114136	0.153132	Up	143.794	142.144	144.54	123.733	127.278	114.78			protein_coding
YALI0_A12045g	2854.21	3112.2	2596.23	0.834313	-0.261339	0.000333864	0.00065512	Down	136.824	141.872	124.388	155.613	141.121	141.156	ribH	6,7-dimethyl-8-ribityllumazine synthase	protein_coding	GO:0005829,GO:0005622,GO:0009349,GO:0000906,GO:0009231	cytosol|intracellular|riboflavin synthase complex|6,7-dimethyl-8-ribityllumazine synthase activity|riboflavin biosynthetic process	yli00740	Riboflavin metabolism
YALI0_A12067g	2041.1	1952.45	2129.74	1.09091	0.125527	0.173342	0.223641	Up	96.5818	78.9543	89.4935	77.6441	77.6984	65.0783			protein_coding
YALI0_A12111g	927.114	704.195	1150.03	1.63297	0.707499	1.08112e-12	4.10945e-12	Up	16.3287	18.1791	18.37	9.91206	10.2878	9.18362			protein_coding
YALI0_A12133g	971.405	1099.46	843.355	0.767113	-0.382489	6.71465e-05	0.000141234	Down	14.9223	16.4422	13.8246	18.2746	17.991	17.1335	cshA	DEAD-box ATP-dependent RNA helicase CshA	protein_coding	GO:0043590,GO:0005737,GO:0005524,GO:0004004,GO:0003723,GO:0006401,GO:0010501	bacterial nucleoid|cytoplasm|ATP binding|ATP-dependent RNA helicase activity|RNA binding|RNA catabolic process|RNA secondary structure unwinding
YALI0_A12155g	1126.18	1279.18	973.183	0.760639	-0.394716	9.089e-05	0.000188403	Down	18.4608	21.4631	21.6359	24.2027	26.807	22.4488			protein_coding
YALI0_A12177g	26977.3	34448.4	19506.3	0.56624	-0.820513	1.01059e-65	1.81531e-64	Down	426.133	445.15	440.496	690.573	700.572	709.829	tauD	Alpha-ketoglutarate-dependent taurine dioxygenase	protein_coding	GO:0005737,GO:0031418,GO:0046872,GO:0000907,GO:0000908,GO:0044273,GO:0006790	cytoplasm|L-ascorbic acid binding|metal ion binding|sulfonate dioxygenase activity|taurine dioxygenase activity|sulfur compound catabolic process|sulfur compound metabolic process
YALI0_A12199g	569.85	595.563	544.136	0.913663	-0.130266	0.265094	0.326154	Down	25.3917	23.8361	23.7891	23.1713	22.9288	26.3316			protein_coding
YALI0_A12221g	7.8277	9.53198	6.12343	0.640251	-0.64329	0.497023	0.563125	Down	0.0903709	0.18422	0.302564	0.0913755	0.438222	0.291332			protein_coding
YALI0_A12243g	12.3773	13.1356	11.6189	0.883921	-0.178011	0.815525	0.848735	Down	0.107106	0.300211	0.564787	0.406113	0.311625	0.284858			protein_coding
YALI0_A12265g	3.51143	3.80897	3.21389	0.8442	-0.244343	0.853262	0.881473	Down	0.175578	0.0596523	0.352703	0.295882	0.227041	0.113203			protein_coding
YALI0_A12287g	1245.47	882.728	1608.2	1.82197	0.865497	3.83124e-17	1.85713e-16	Up	15.7245	16.7743	18.2345	8.53853	7.48873	9.22552			protein_coding
YALI0_A12353g	2929.52	1222.32	4636.71	3.79378	1.92364	7.45826e-89	1.8756e-87	Up	100.122	113.705	109.775	26.1563	21.7719	29.3776		Formate dehydrogenase	protein_coding	GO:0005737,GO:0008863,GO:0051287,GO:0016616,GO:0042183	cytoplasm|formate dehydrogenase (NAD+) activity|NAD binding|oxidoreductase activity, acting on the CH-OH group of donors, NAD or NADP as acceptor|formate catabolic process	yli00630,yli00680	Glyoxylate and dicarboxylate metabolism|Methane metabolism
YALI0_A12419g	3.42144	2.36573	4.47715	1.88281	0.912891	0.5159	0.581264	Up	0.325574	0.221227	0.218007	0	0.263127	0.104957			protein_coding
YALI0_A12441g	3479.03	3450.69	3507.37	1.01643	0.0235046	0.727382	0.772997	Up	81.446	92.2215	83.7512	77.7016	75.1401	76.7815			protein_coding
YALI0_A12507g	517.546	524.353	510.739	0.974004	-0.0380008	0.762551	0.802773	Down	17.3314	20.4487	16.3918	16.9785	17.5933	15.8485			protein_coding
YALI0_A12573g	136.131	80.4956	191.767	2.38101	1.25157	1.86939e-08	5.32526e-08	Up	2.58248	2.93537	2.63461	0.95698	1.15394	0.993798	sapM	Phosphatidylinositol-3-phosphatase	protein_coding	GO:0005618,GO:0005576,GO:0044161,GO:0003993,GO:0004438,GO:0050189,GO:0050192,GO:0004805,GO:0006742,GO:0009405,GO:0046854	cell wall|extracellular region|host cell cytoplasmic vesicle|acid phosphatase activity|phosphatidylinositol-3-phosphatase activity|phosphoenolpyruvate phosphatase activity|phosphoglycerate phosphatase activity|trehalose-phosphatase activity|NADP catabolic process|pathogenesis|phosphatidylinositol phosphorylation	yli00730,yli00740	Thiamine metabolism|Riboflavin metabolism
YALI0_A12617g	483.885	485.121	482.648	0.994702	-0.0076642	0.951241	0.962881	Down	17.1163	16.5611	18.9703	15.2003	16.1622	16.6543			protein_coding
YALI0_A12683g	4.29162	2.78013	5.80311	2.09107	1.06424	0.384513	0.451351	Up	0.0887396	0.120597	0.326813	0.119635	0.0573749	0.0572147	rnhA	Ribonuclease H	protein_coding	GO:0005737,GO:0000287,GO:0003676,GO:0004523,GO:0006401	cytoplasm|magnesium ion binding|nucleic acid binding|RNA-DNA hybrid ribonuclease activity|RNA catabolic process	yli03030	DNA replication
YALI0_A12705g	567.093	502.503	631.684	1.25734	0.330377	0.0114689	0.0183895	Up	26.5169	20.1207	22.0502	16.4296	15.3899	17.6874	rnhA	Ribonuclease H	protein_coding	GO:0005737,GO:0000287,GO:0003676,GO:0004523,GO:0006401	cytoplasm|magnesium ion binding|nucleic acid binding|RNA-DNA hybrid ribonuclease activity|RNA catabolic process	yli03030	DNA replication
YALI0_A12969g	80.8352	77.4639	84.2065	1.08712	0.120516	0.668983	0.722415	Up	2.50148	2.44556	1.82029	1.78083	1.90615	1.9502			protein_coding
YALI0_A13013g	1568.74	1891.51	1245.97	0.658718	-0.602268	1.60803e-13	6.44474e-13	Down	32.6324	31.9571	28.2333	40.9686	44.7159	42.0488			protein_coding
YALI0_A13035g	1944.68	2005.72	1883.64	0.939228	-0.090453	0.220784	0.27706	Down	105.809	98.5147	95.3025	98.8028	98.6436	91.8135			protein_coding
YALI0_A13057g	1626.19	1562.53	1689.85	1.08158	0.113138	0.183489	0.235428	Up	17.0901	19.0054	17.2562	15.9602	15.1138	13.6635	rnz	Ribonuclease Z	protein_coding	GO:0042781,GO:0008270	3'-tRNA processing endoribonuclease activity|zinc ion binding
YALI0_A13079g	193.976	140.046	247.907	1.76889	0.822842	7.71479e-05	0.000160925	Up	3.89441	3.92669	3.07038	1.41136	2.05768	2.10593			protein_coding
YALI0_A13101g	3378.96	3359.3	3398.62	1.0116	0.0166442	0.794077	0.830399	Up	32.5668	34.7715	33.5163	29.0251	31.566	29.8346			protein_coding			yli03013,yli03015,yli03040	Nucleocytoplasmic transport|mRNA surveillance pathway|Spliceosome
YALI0_A13233g	3.54911	0.672897	6.42531	9.43957	3.23872	0.0830606	0.114792	Up	0.017903	0.103403	0	0	0.0115753	0			protein_coding
YALI0_A13277g	4389.79	3406.17	5373.4	1.57752	0.657655	2.36919e-26	1.67738e-25	Up	81.0358	87.3371	85.101	48.1302	47.6203	49.9546			protein_coding			yli04136,yli04138	Autophagy - other|Autophagy - yeast
YALI0_A13299g	1397.73	1556.22	1239.24	0.796203	-0.328791	0.000128144	0.000261657	Down	19.7698	21.6566	22.5122	24.1236	25.2566	23.4869			protein_coding
YALI0_A13321g	5770.1	6022.41	5517.8	0.916196	-0.126272	0.0243538	0.0371314	Down	97.6732	92.6268	91.7682	89.6524	94.5688	94.9179			protein_coding
YALI0_A13387g	9996.18	5177.21	14815.1	2.86173	1.51689	2.46495e-159	1.42176e-157	Up	217.689	230.541	227.126	73.0521	68.5502	72.398	asnB	Asparagine synthetase B [glutamine-hydrolyzing]	protein_coding	GO:0005737,GO:0005829,GO:0016597,GO:0004066,GO:0004071,GO:0005524,GO:0042802,GO:0006529,GO:0008652,GO:0009063,GO:0006541,GO:0070981	cytoplasm|cytosol|amino acid binding|asparagine synthase (glutamine-hydrolyzing) activity|aspartate-ammonia ligase activity|ATP binding|identical protein binding|asparagine biosynthetic process|cellular amino acid biosynthetic process|cellular amino acid catabolic process|glutamine metabolic process|L-asparagine biosynthetic process	yli00250	Alanine, aspartate and glutamate metabolism
YALI0_A13497g	454.035	535.153	372.917	0.696916	-0.520943	0.00084062	0.00157151	Down	19.1502	21.8009	14.9762	25.5285	27.0271	20.1792			protein_coding
YALI0_A13519g	3567.7	3451.71	3683.69	1.06715	0.0937571	0.273483	0.335555	Up	25.244	26.118	24.6826	19.4372	20.2672	24.8712	helY	Probable helicase HelY	protein_coding	GO:0005618,GO:0005829,GO:0005886,GO:0005524,GO:0004004,GO:0003676,GO:0006401	cell wall|cytosol|plasma membrane|ATP binding|ATP-dependent RNA helicase activity|nucleic acid binding|RNA catabolic process
YALI0_A13541g	3566.84	3686.16	3447.52	0.935278	-0.0965327	0.227752	0.284497	Down	88.7803	86.731	85.7104	88.3784	92.459	72.5767			protein_coding
YALI0_A13563g	1072.67	1315.14	830.209	0.631233	-0.663756	1.58999e-13	6.37922e-13	Down	11.4659	10.5967	11.5553	15.5273	16.2802	16.4964			protein_coding			yli00600	Sphingolipid metabolism
YALI0_A13585g	5531.78	4245.48	6818.07	1.60588	0.683363	6.26401e-30	4.96618e-29	Up	96.8492	101.56	105.335	56.3446	58.8008	56.4567			protein_coding			yli00513	Various types of N-glycan biosynthesis
YALI0_A13607g	5.50698	1.05362	9.96034	9.559	3.25686	0.012556	0.0200406	Up	0.651766	1.42352	0.841679	0.188289	0	0.0900481			protein_coding
YALI0_A13673g	1917.94	1752.67	2083.22	1.1886	0.249264	0.00120153	0.00220813	Up	34.7568	38.7596	34.6944	27.5266	26.7231	28.278			protein_coding
YALI0_A13695g	125.869	111.673	140.065	1.25286	0.325228	0.266434	0.327482	Up	0.829912	0.946245	1.31393	0.448014	0.811695	0.979476			protein_coding
YALI0_A14157g	308.958	278.093	339.823	1.22168	0.288868	0.0585732	0.083371	Up	14.7823	16.0569	14.296	10.1637	10.9366	12.3765			protein_coding			yli00564	Glycerophospholipid metabolism
YALI0_A14212g	608.519	532.548	684.49	1.28478	0.361519	0.00837492	0.0137117	Up	10.5092	11.1406	13.1578	6.92575	8.35474	9.30236	csbC	Probable metabolite transport protein CsbC	protein_coding	GO:0005887,GO:0005351	integral component of plasma membrane|carbohydrate:proton symporter activity
YALI0_A14234g	5.58196	7.98446	3.17947	0.399599	-1.32337	0.251532	0.310929	Down	0.0892228	0.0606267	0	0.165393	0.086531	0.0862893	menE	2-succinylbenzoate--CoA ligase	protein_coding	GO:0005524,GO:0008756,GO:0009234	ATP binding|o-succinylbenzoate-CoA ligase activity|menaquinone biosynthetic process	yli00130	Ubiquinone and other terpenoid-quinone biosynthesis
YALI0_A14256g	356.164	371.207	341.121	0.918987	-0.121883	0.428943	0.495365	Down	10.4449	8.16456	9.46552	8.60233	8.65729	10.4306			protein_coding
YALI0_A14322g	270.016	223.368	316.665	1.4168	0.502641	0.0227204	0.0348229	Up	7.04978	8.04202	8.13596	3.28084	4.61844	6.95346			protein_coding
YALI0_A14366g	1161.18	1081.02	1241.34	1.14842	0.199648	0.024022	0.0366836	Up	58.5016	52.2715	54.9218	44.643	45.0435	41.1814			protein_coding
YALI0_A14388g	2509.83	2549.74	2469.92	0.968817	-0.0457041	0.498414	0.56399	Down	63.459	61.5093	59.4927	60.0581	56.339	56.2276			protein_coding
YALI0_A14454g	3508.42	3548.83	3468.01	0.977297	-0.0331313	0.585297	0.646366	Down	106.488	102.552	103.332	99.5034	95.3849	94.9523			protein_coding
YALI0_A14476g	1590.43	1056.29	2124.57	2.01177	1.00846	4.26939e-30	3.39339e-29	Up	50.5544	55.8569	48.6791	25.347	23.1865	21.3707			protein_coding
YALI0_A14498g	9039.76	10008.6	8070.87	0.806409	-0.310416	4.78998e-07	1.21921e-06	Down	404.078	387.137	403.494	471.181	462.811	410.011	mtnD	Acireductone dioxygenase	protein_coding	GO:0010308,GO:0010309,GO:0005506,GO:0016151,GO:0019509,GO:0019284	acireductone dioxygenase (Ni2+-requiring) activity|acireductone dioxygenase [iron(II)-requiring] activity|iron ion binding|nickel cation binding|L-methionine salvage from methylthioadenosine|L-methionine salvage from S-adenosylmethionine	yli00270	Cysteine and methionine metabolism
YALI0_A14520g	804.975	789.497	820.454	1.03929	0.055599	0.585068	0.646227	Up	16.5167	15.1568	16.0322	14.3253	14.6013	12.7181			protein_coding
YALI0_A14542g	10003.6	8166.93	11840.3	1.44969	0.535749	1.05229e-20	5.97628e-20	Up	154.617	157.477	158.524	91.5409	100.937	101.951			protein_coding			yli04011,yli04111	MAPK signaling pathway - yeast|Cell cycle - yeast
YALI0_A14564g	875.796	1100.33	651.262	0.591929	-0.756503	1.3129e-11	4.66601e-11	Down	25.7826	23.3466	25.4208	40.6503	41.2508	32.4013			protein_coding
YALI0_A14586g	5175.49	5284.95	5066.03	0.958529	-0.0611064	0.289242	0.352211	Down	67.971	68.8722	68.3354	62.1483	64.8958	67.057			protein_coding
YALI0_A14608g	2494.69	2099.34	2890.04	1.37673	0.461241	6.92255e-09	2.03279e-08	Up	20.4501	20.0196	21.2431	13.7323	12.3282	14.5803			protein_coding
YALI0_A14630g	5326.85	5527.25	5126.45	0.927481	-0.10861	0.0662939	0.0934297	Down	84.5254	83.0627	86.8008	82.0649	80.8882	85.7772			protein_coding
YALI0_A14707g	1027.34	723.848	1330.83	1.8383	0.878374	1.60133e-14	6.83011e-14	Up	6.62934	6.80016	6.28944	2.88226	2.95649	3.87782			protein_coding			yli04111	Cell cycle - yeast
YALI0_A14740g	1850.93	1750.51	1951.36	1.11457	0.156485	0.118749	0.158744	Up	34.4853	36.2686	39.6475	26.6203	28.6595	34.5531			protein_coding
YALI0_A14762g	1016.8	1123.25	910.348	0.81039	-0.303312	0.000596404	0.001139	Down	34.8229	33.5152	34.5072	37.2449	39.9064	37.9529			protein_coding
YALI0_A14784g	12846.7	16056	9637.31	0.600229	-0.736414	2.03015e-43	2.27515e-42	Down	494.53	483.824	516.689	767.883	754.767	736.811			protein_coding			yli00020,yli00190	Citrate cycle (TCA cycle)|Oxidative phosphorylation
YALI0_A14806g	55206.8	60106.5	50307	0.836963	-0.256764	2.4211e-07	6.31857e-07	Down	896.641	898.779	932.127	980.072	964.044	1011.35		Uncharacterized zinc protease RBE_0522	protein_coding	GO:0046872,GO:0004222	metal ion binding|metalloendopeptidase activity
YALI0_A14839g	6301.48	5219.7	7383.27	1.41447	0.500261	1.73888e-19	9.3599e-19	Up	58.0195	57.5922	57.6007	35.9985	36.6346	38.4015		Putative serine/threonine-protein kinase R517/R518	protein_coding	GO:0005524,GO:0004674	ATP binding|protein serine/threonine kinase activity	yli04141	Protein processing in endoplasmic reticulum
YALI0_A14861g	1027.45	711.119	1343.78	1.88964	0.918109	7.70744e-17	3.68212e-16	Up	11.5742	10.4681	9.99598	4.74397	4.67523	5.93768			protein_coding
YALI0_A14883g	81.1273	26.349	135.906	5.17037	2.37027	8.10177e-12	2.92063e-11	Up	1.88887	1.61303	1.94848	0.40004	0.148531	0.40732			protein_coding
YALI0_A14905g	18.0483	17.8844	18.2121	1.01853	0.0264853	0.968233	0.976151	Up	0.586871	0.391109	0.317401	0.251052	0.175128	0.720385			protein_coding
YALI0_A15059g	589.091	673.446	504.735	0.749575	-0.415856	0.00108909	0.00200795	Down	20.6653	21.2848	15.6584	23.0579	23.8393	22.7208	rnhA	Ribonuclease H	protein_coding	GO:0005737,GO:0000287,GO:0003676,GO:0004523,GO:0006401	cytoplasm|magnesium ion binding|nucleic acid binding|RNA-DNA hybrid ribonuclease activity|RNA catabolic process	yli03030	DNA replication
YALI0_A15081g	959.02	951.338	966.701	1.01614	0.0231036	0.812787	0.846574	Up	35.395	37.9195	38.8133	34.8555	34.6851	30.5904	lacA	Galactoside O-acetyltransferase	protein_coding	GO:0005737,GO:0008870,GO:0005989	cytoplasm|galactoside O-acetyltransferase activity|lactose biosynthetic process
YALI0_A15103g	23212.2	39206.8	7217.65	0.184091	-2.44151	0	0	Down	113.899	109.801	111.302	537.387	568.706	544.359	lcfB	Long-chain-fatty-acid--CoA ligase	protein_coding	GO:0005524,GO:0102391,GO:0004467,GO:0006635	ATP binding|decanoate-CoA ligase activity|long-chain fatty acid-CoA ligase activity|fatty acid beta-oxidation	yli00130	Ubiquinone and other terpenoid-quinone biosynthesis
YALI0_A15125g	13807.2	14360.6	13253.7	0.922926	-0.115714	0.0193072	0.0298944	Down	198.958	196.357	195.378	192.885	189.202	198.202	naiP	Putative niacin/nicotinamide transporter NaiP	protein_coding	GO:0016021,GO:0005886,GO:0005215,GO:0055085	integral component of membrane|plasma membrane|transporter activity|transmembrane transport
YALI0_A15147g	1310.57	1268.82	1352.32	1.06581	0.091955	0.246431	0.305644	Up	33.9014	32.7114	33.202	28.225	28.803	27.9051	adh	Alcohol dehydrogenase	protein_coding	GO:0004022,GO:0008270	alcohol dehydrogenase (NAD) activity|zinc ion binding	yli00010,yli00071,yli00350,yli00620	Glycolysis / Gluconeogenesis|Fatty acid degradation|Tyrosine metabolism|Pyruvate metabolism
YALI0_A15169g	3.83404	0	7.66809	40.337	5.33403	0.00182781	0.00327298	Up	0.192998	0.125181	0.105736	0	0	0			protein_coding
YALI0_A15257g	2945.91	2183.89	3707.93	1.69791	0.76376	4.66897e-21	2.68562e-20	Up	50.0215	50.5992	51.2102	26.7113	24.2941	30.0466			protein_coding
YALI0_A15345g	250.503	197.582	303.423	1.53501	0.618251	0.000496114	0.000955012	Up	3.10508	3.97109	4.17417	2.11296	2.35874	2.18088			protein_coding
YALI0_A15400g	602.3	569.532	635.067	1.11543	0.157599	0.213494	0.268679	Up	34.2475	28.5728	29.1278	27.4606	25.8036	21.5023	guaA	Probable GMP synthase [glutamine-hydrolyzing]	protein_coding	GO:0005524,GO:0008725,GO:0003922,GO:0016462,GO:0006284,GO:0006541,GO:0006177	ATP binding|DNA-3-methyladenine glycosylase activity|GMP synthase (glutamine-hydrolyzing) activity|pyrophosphatase activity|base-excision repair|glutamine metabolic process|GMP biosynthetic process
YALI0_A15422g	2946.02	2602.78	3289.26	1.26384	0.33781	1.21105e-05	2.72801e-05	Up	132.186	124.124	118.749	93.8445	95.6736	79.628			protein_coding
YALI0_A15433g	492.669	585.508	399.829	0.683066	-0.549904	0.00014674	0.000297983	Down	40.8717	34.8791	45.312	61.9891	48.9874	49.8761			protein_coding
YALI0_A15444g	253.228	286.769	219.688	0.765826	-0.384911	0.0515144	0.0740784	Down	9.33163	13.7797	8.36691	11.0463	13.7738	12.4146			protein_coding
YALI0_A15466g	80.9608	95.9416	65.98	0.687591	-0.540376	0.0572923	0.0817143	Down	3.56446	2.87814	3.16171	3.60408	4.22014	4.83513			protein_coding
YALI0_A15488g	85.4601	77.6533	93.2669	1.20157	0.264923	0.3473	0.413224	Up	1.58586	1.37868	1.59285	1.19476	0.904717	1.33825	cypB	NADPH--cytochrome P450 reductase	protein_coding	GO:0005829,GO:0070330,GO:0005504,GO:0050660,GO:0010181,GO:0020037,GO:0005506,GO:0003958,GO:0016491,GO:0016712,GO:0019395	cytosol|aromatase activity|fatty acid binding|flavin adenine dinucleotide binding|FMN binding|heme binding|iron ion binding|NADPH-hemoprotein reductase activity|oxidoreductase activity|oxidoreductase activity, acting on paired donors, with incorporation or reduction of molecular oxygen, reduced flavin or flavoprotein as one donor, and incorporation of one atom of oxygen|fatty acid oxidation
YALI0_A15554g	1415.86	1443.08	1388.63	0.962315	-0.0554189	0.51734	0.582575	Down	21.3473	18.5601	19.9138	18.3843	18.3645	19.6118			protein_coding
YALI0_A15576g	8243.41	3951.63	12535.2	3.17218	1.66547	3.53709e-184	2.55606e-182	Up	162.259	171.776	170.407	47.8054	46.6728	49.7246	bcr	Bicyclomycin resistance protein	protein_coding	GO:0005887,GO:0005886,GO:0071916,GO:0015238,GO:0035442,GO:0006855,GO:0015031,GO:0046677	integral component of plasma membrane|plasma membrane|dipeptide transmembrane transporter activity|drug transmembrane transporter activity|dipeptide transmembrane transport|drug transmembrane transport|protein transport|response to antibiotic
YALI0_A15598g	38.8972	38.6944	39.0999	1.00935	0.013427	0.975963	0.981583	Up	5.46242	6.95944	4.3892	2.76157	5.16518	7.13181			protein_coding
YALI0_A15642g	24.2332	18.655	29.8114	1.59925	0.677398	0.182898	0.234813	Up	3.29873	3.57914	3.09952	2.04428	1.3416	2.26407			protein_coding
YALI0_A15686g	3663.88	3375.81	3951.95	1.17067	0.227339	0.000249544	0.000495698	Up	35.0607	35.5144	33.1201	26.2883	26.2345	27.7671			protein_coding
YALI0_A15708g	1146.18	1132.97	1159.4	1.02324	0.0331415	0.723339	0.769612	Up	18.2344	19.5991	19.6943	16.3779	16.1685	18.4288			protein_coding
YALI0_A15774g	1492.19	1566.67	1417.71	0.90515	-0.143771	0.136841	0.180474	Down	29.5606	23.9381	25.2391	28.6929	24.747	25.4122			protein_coding
YALI0_A15796g	39.9406	22.0674	57.8139	2.61983	1.38947	0.000798841	0.00150009	Up	0.416766	0.458771	0.636277	0.185416	0.177845	0.161226			protein_coding
YALI0_A15884g	277.737	231.689	323.784	1.39722	0.482562	0.00220386	0.00390411	Up	12.097	11.1829	12.5036	7.53802	8.458	7.24404			protein_coding
YALI0_A15906g	19533.3	23736.4	15330.2	0.645856	-0.630716	2.11512e-16	9.88683e-16	Down	435.029	425.46	413.611	575.306	530.027	681.97		Aldo/keto reductase slr0942	protein_coding	GO:0008106,GO:0004032,GO:0004033,GO:0004090,GO:0070402,GO:0016491,GO:0055114	alcohol dehydrogenase (NADP+) activity|alditol:NADP+ 1-oxidoreductase activity|aldo-keto reductase (NADP) activity|carbonyl reductase (NADPH) activity|NADPH binding|oxidoreductase activity|oxidation-reduction process	yli00561	Glycerolipid metabolism
YALI0_A15950g	2675.39	2722.44	2628.34	0.965282	-0.0509778	0.535145	0.598668	Down	24.3799	28.3613	26.3429	22.3765	25.5752	26.3462	hisD	Histidinol dehydrogenase	protein_coding	GO:0004399,GO:0051287,GO:0008270,GO:0000105	histidinol dehydrogenase activity|NAD binding|zinc ion binding|histidine biosynthetic process	yli00340	Histidine metabolism
YALI0_A15972g	34605.5	47637.7	21573.4	0.452864	-1.14285	5.06009e-128	2.19399e-126	Down	543.97	546.384	548.82	1123.4	1107.67	1051.82	fbp	Fructose-1,6-bisphosphatase class 1	protein_coding	GO:0005737,GO:0005829,GO:0042132,GO:0000287,GO:0030388,GO:0006002,GO:0006000,GO:0006094,GO:0005986	cytoplasm|cytosol|fructose 1,6-bisphosphate 1-phosphatase activity|magnesium ion binding|fructose 1,6-bisphosphate metabolic process|fructose 6-phosphate metabolic process|fructose metabolic process|gluconeogenesis|sucrose biosynthetic process	yli00010,yli00030,yli00051,yli00680	Glycolysis / Gluconeogenesis|Pentose phosphate pathway|Fructose and mannose metabolism|Methane metabolism
YALI0_A16016g	3.38278	5.4982	1.26736	0.231525	-2.11076	0.149182	0.195112	Down	0.171894	0.0584009	0	0.23174	0.277847	0.3879			protein_coding
YALI0_A16038g	112.888	91.9368	133.839	1.45697	0.542969	0.0450861	0.0657518	Up	4.20829	4.80059	2.74325	2.90247	2.18932	2.21016			protein_coding
YALI0_A16060g	7029.68	6922.52	7136.84	1.03097	0.0440031	0.489522	0.555629	Up	120.633	127.585	129.175	112.328	104.022	115.577			protein_coding
YALI0_A16082g	7.01307	4.44267	9.58347	2.1543	1.10722	0.378887	0.445573	Up	0.619286	0.631205	0.191389	0	0	0.598925			protein_coding			yli03030	DNA replication
YALI0_A16148g	128.053	146.971	109.134	0.742018	-0.430474	0.0990941	0.134937	Down	5.6219	8.41229	6.48768	6.22865	8.29445	10.5271	rnhA	Ribonuclease H	protein_coding	GO:0005737,GO:0000287,GO:0003676,GO:0004523,GO:0006401	cytoplasm|magnesium ion binding|nucleic acid binding|RNA-DNA hybrid ribonuclease activity|RNA catabolic process	yli03030	DNA replication
YALI0_A16170g	7276.78	8050.67	6502.88	0.807779	-0.307968	3.73968e-08	1.04263e-07	Down	189.938	176.864	175.435	207.922	206.556	194.208			protein_coding
YALI0_A16214g	6721.95	5721.34	7722.56	1.34981	0.432758	1.76192e-14	7.48459e-14	Up	179.695	180.669	187.516	126.348	123.356	118.492			protein_coding			yli04011,yli04139	MAPK signaling pathway - yeast|Mitophagy - yeast
YALI0_A16291g	17563.1	15830.3	19295.8	1.2189	0.285578	3.36286e-06	7.93631e-06	Up	202.449	204.258	205.369	144.034	145.942	165.287			protein_coding
YALI0_A16313g	14.4812	6.5766	22.3857	3.41103	1.77021	0.0118545	0.0189787	Up	1.42086	0.965471	0.951416	0.335219	0.137799	0.412243			protein_coding
YALI0_A16379g	81607	136444	26770.2	0.196198	-2.34962	0	0	Down	627.866	645.916	695.461	2983.8	3108.94	3014.74	adh	Alcohol dehydrogenase	protein_coding	GO:0004022,GO:0008270	alcohol dehydrogenase (NAD) activity|zinc ion binding	yli00010,yli00071,yli00350,yli00620	Glycolysis / Gluconeogenesis|Fatty acid degradation|Tyrosine metabolism|Pyruvate metabolism
YALI0_A16423g	2.79426	2.37463	3.21389	1.34817	0.431	0.789377	0.82631	Up	0.0218886	0.00743662	0.0439702	0.0073773	0.0424564	0			protein_coding
YALI0_A16445g	2.0399	3.44244	0.637368	0.185597	-2.42976	0.228736	0.285614	Down	0.0121929	0.0124276	0	0.0493137	0.0709502	0	maoII	Copper methylamine oxidase	protein_coding	GO:0052595,GO:0052594,GO:0005507,GO:0052596,GO:0008131,GO:0048038,GO:0052593,GO:0009308	aliphatic-amine oxidase activity|aminoacetone:oxygen oxidoreductase(deaminating) activity|copper ion binding|phenethylamine:oxygen oxidoreductase (deaminating) activity|primary amine oxidase activity|quinone binding|tryptamine:oxygen oxidoreductase (deaminating) activity|amine metabolic process	yli00260,yli00350,yli00360,yli00410	Glycine, serine and threonine metabolism|Tyrosine metabolism|Phenylalanine metabolism|beta-Alanine metabolism
YALI0_A16467g	578.272	670.93	485.614	0.724112	-0.465716	0.000373022	0.000728319	Down	42.9434	36.3879	32.4781	51.9274	45.3372	42.6635			protein_coding
YALI0_A16489g	857.857	1032.25	683.462	0.662087	-0.594908	3.51864e-08	9.8275e-08	Down	16.7824	20.3278	19.4762	27.6246	25.6023	24.3078			protein_coding
YALI0_A16511g	1.62006	0	3.24011	17.023	4.08942	0.0987407	0.134572	Up	0	0.0791595	0.312028	0	0	0			protein_coding
YALI0_A16566g	789.481	754.727	824.234	1.09184	0.126768	0.219678	0.275782	Up	84.1024	82.4574	77.5677	61.0402	71.7005	69.9519			protein_coding			yli03040	Spliceosome
YALI0_A16588g	2945.21	2431.46	3458.96	1.42241	0.508337	4.72584e-14	1.95856e-13	Up	18.2136	18.2983	18.052	10.8163	11.8345	12.1314			protein_coding			yli03013,yli03040	Nucleocytoplasmic transport|Spliceosome
YALI0_A16610g	15.8588	22.4286	9.28896	0.414343	-1.2711	0.0605304	0.0859816	Down	0.163328	0.0416179	0.191389	0.316525	0.277201	0.276427			protein_coding			yli00600	Sphingolipid metabolism
YALI0_A16698g	765.007	1100.71	429.307	0.389956	-1.35862	1.52736e-38	1.4934e-37	Down	9.62147	10.5455	9.48738	21.7446	24.4784	22.7317	mtnA	Methylthioribose-1-phosphate isomerase	protein_coding	GO:0046523,GO:0019509,GO:0019284	S-methyl-5-thioribose-1-phosphate isomerase activity|L-methionine salvage from methylthioadenosine|L-methionine salvage from S-adenosylmethionine	yli00270	Cysteine and methionine metabolism
YALI0_A16720g	1352.8	1012.45	1693.15	1.67265	0.742137	1.93267e-19	1.03675e-18	Up	21.7639	22.4824	20.9619	12.359	11.3911	11.5962			protein_coding
YALI0_A16775g	3126.64	3001.37	3251.91	1.08345	0.115637	0.103968	0.140842	Up	199.416	198.301	180.26	159.409	174.547	149.795			protein_coding			yli03018	RNA degradation
YALI0_A16797g	6417.85	5842.02	6993.68	1.19708	0.259519	2.8507e-06	6.77338e-06	Up	95.0875	96.4559	93.0884	68.7775	72.5221	74.285			protein_coding			yli04144	Endocytosis
YALI0_A16819g	3773.28	4195.43	3351.14	0.798757	-0.324171	1.8648e-07	4.91573e-07	Down	63.3664	64.9507	60.2137	71.5596	74.7623	67.7193			protein_coding
YALI0_A16841g	6390.9	5494.31	7287.48	1.32639	0.407505	2.21555e-06	5.3246e-06	Up	137.113	138.797	136.668	100.837	104.509	76.9434			protein_coding
YALI0_A16863g	647.235	619.783	674.686	1.08829	0.12206	0.290944	0.354078	Up	19.8013	18.8462	19.285	14.8572	18.3827	15.056			protein_coding
YALI0_A16868g	2617.27	2797.65	2436.89	0.871053	-0.199167	0.0027141	0.00474274	Down	392.847	382.035	366.747	395.105	415.237	378.202			protein_coding
YALI0_A17020g	42160.3	41274.5	43046.2	1.04292	0.0606279	0.480592	0.546577	Up	256.565	253.52	265.69	203.344	202.609	268.254			protein_coding
YALI0_A17039g	235.299	210.419	260.18	1.23601	0.305693	0.140746	0.185196	Up	15.2636	11.6919	11.3806	6.86447	9.67194	11.5467			protein_coding
YALI0_A17061g	148.381	141.343	155.419	1.09978	0.137217	0.547535	0.610454	Up	11.4711	14.4514	8.94538	9.72553	8.98292	9.99143			protein_coding
YALI0_A17127g	28763.5	30749.5	26777.4	0.870812	-0.199567	0.00192856	0.00343578	Down	144.374	148.279	146.115	140.497	148.379	167.931			protein_coding			yli04144	Endocytosis
YALI0_A17149g	380.019	356.039	403.999	1.13446	0.182001	0.19465	0.248052	Up	5.64779	4.84956	5.201	3.76123	4.38672	4.39837			protein_coding
YALI0_A17171g	1471.16	977.753	1964.57	2.00897	1.00646	4.37974e-24	2.8387e-23	Up	11.4477	11.6324	12.9157	4.98262	5.11852	6.14763		Uncharacterized ABC transporter ATP-binding protein TM_0288	protein_coding	GO:0016021,GO:0005886,GO:0005524,GO:0042626	integral component of membrane|plasma membrane|ATP binding|ATPase activity, coupled to transmembrane movement of substances
YALI0_A17193g	33.3853	22.0462	44.7245	2.02757	1.01975	0.0344092	0.0511662	Up	0.499022	0.623478	1.13179	0.358082	0.405908	0.249092			protein_coding
YALI0_A17215g	27.8933	25.9969	29.7896	1.14761	0.198628	0.688563	0.739387	Up	0.862487	1.07139	0.595574	0.926579	0.57507	0.495265			protein_coding
YALI0_A17237g	76.0501	77.7529	74.3474	0.956898	-0.0635624	0.826354	0.857591	Down	4.53971	4.00638	4.39291	4.81409	3.65106	3.80149			protein_coding
YALI0_A17259g	55.2013	55.2358	55.1669	0.999086	-0.00131937	0.996924	0.997717	Down	2.34692	1.97242	2.81217	2.45627	2.11639	1.91137			protein_coding
YALI0_A17281g	2567.81	2347.44	2788.17	1.18776	0.248248	0.000507675	0.000976072	Up	74.2414	68.5535	65.4802	52.4698	56.0857	50.4395	ycjY	Uncharacterized protein YcjY	protein_coding	GO:0046557,GO:0051301,GO:0009251	glucan endo-1,6-beta-glucosidase activity|cell division|glucan catabolic process
YALI0_A17292g	734.546	779.418	689.674	0.884918	-0.176385	0.0967745	0.132237	Down	18.0399	17.367	15.1035	17.0872	18.1278	16.5238			protein_coding			yli03018	RNA degradation
YALI0_A17314g	1269.65	1177.13	1362.16	1.15692	0.210287	0.037901	0.0560931	Up	32.6259	29.4893	28.8254	20.6045	27.0714	23.6085		Peptidyl-prolyl cis-trans isomerase slr1251	protein_coding	GO:0003755,GO:0051082,GO:0006457	peptidyl-prolyl cis-trans isomerase activity|unfolded protein binding|protein folding
YALI0_A17336g	1263.36	1154.35	1372.36	1.18921	0.250002	0.0199594	0.0308165	Up	68.2516	59.4212	57.5221	53.6988	47.2625	40.2435			protein_coding
YALI0_A17358g	490.895	597.992	383.798	0.64176	-0.639895	7.11447e-07	1.78502e-06	Down	7.06804	6.86665	6.05177	8.88723	10.5952	8.75668			protein_coding
YALI0_A17380g	2020.37	2088.6	1952.14	0.934802	-0.0972677	0.302302	0.36634	Down	68.6526	67.3168	54.7091	66.6229	63.3005	54.9294		Uncharacterized protein MJ1432	protein_coding	GO:0022627,GO:0003723,GO:0001731,GO:0002188	cytosolic small ribosomal subunit|RNA binding|formation of translation preinitiation complex|translation reinitiation
YALI0_A17424g	1472.84	1253.12	1692.56	1.35093	0.433949	2.62327e-06	6.25902e-06	Up	27.5632	26.6678	27.5612	19.3051	16.1016	19.4761			protein_coding			yli03015	mRNA surveillance pathway
YALI0_A17446g	13.1619	13.7131	12.6106	0.920779	-0.119074	0.903517	0.924245	Down	0.14502	0.0739056	1.20169	1.06308	0.175806	0.175315			protein_coding
YALI0_A17468g	26956	30891.1	23020.9	0.745225	-0.424252	2.56377e-17	1.25143e-16	Down	579.024	596.981	615.043	734.486	722.237	723.26	fbcH	Cytochrome c1	protein_coding	GO:0016021,GO:0005886,GO:0070469,GO:0009055,GO:0020037,GO:0046872,GO:0022904	integral component of membrane|plasma membrane|respiratory chain|electron transfer activity|heme binding|metal ion binding|respiratory electron transport chain	yli00190	Oxidative phosphorylation
YALI0_A17490g	2665.48	2453.76	2877.19	1.17249	0.22958	0.00096238	0.00178677	Up	41.9975	40.7494	41.3969	30.3911	31.6526	33.9534			protein_coding
YALI0_A17512g	1906.76	1672.37	2141.15	1.28032	0.356499	4.23044e-06	9.89463e-06	Up	27.4904	31.3574	28.9745	21.1999	20.4987	20.5046			protein_coding			yli00510	N-Glycan biosynthesis
YALI0_A17556g	7.03044	3.46891	10.592	3.06013	1.6136	0.113364	0.152291	Up	0.425141	0.196965	0.659933	0.156315	0.0374831	0.186892			protein_coding
YALI0_A17578g	2879.83	1888.78	3870.88	2.04945	1.03524	4.81994e-53	6.74898e-52	Up	26.7056	26.2654	27.8104	11.9302	11.5977	12.2203			protein_coding
YALI0_A17600g	1033.65	828.617	1238.68	1.49469	0.57985	3.61615e-10	1.1731e-09	Up	31.9988	33.3065	29.145	18.2852	20.1952	18.8025			protein_coding
YALI0_A17666g	6.32495	5.26279	7.3871	1.40813	0.493782	0.676913	0.729599	Up	0.0635165	0.291325	0.0159491	0.160556	0.0154001	0.0614282	ttuB	Putative tartrate transporter	protein_coding	GO:0016021,GO:0005886,GO:0055085	integral component of membrane|plasma membrane|transmembrane transport
YALI0_A17776g	1335.16	1337.69	1332.63	0.996039	-0.00572614	0.960925	0.970028	Down	8.1356	8.02011	8.15398	6.05511	7.10226	8.96247			protein_coding
YALI0_A17809g	3819.52	3844.14	3794.9	0.987116	-0.0187082	0.778968	0.817098	Down	38.1623	37.0157	36.0555	31.4046	34.8865	35.8709			protein_coding
YALI0_A17831g	118280	128002	108559	0.848107	-0.237681	7.72942e-07	1.93297e-06	Down	4672.03	4648.26	4525.06	5032.71	5120.96	4652.15			protein_coding
YALI0_A17853g	4659.1	4277	5041.21	1.17857	0.237035	0.000815717	0.00152867	Up	33.0844	34.4385	34.7867	23.9532	26.3315	28.4373			protein_coding
YALI0_A17875g	618.53	727.041	510.02	0.70156	-0.511361	5.9401e-05	0.0001257	Down	7.764	7.94471	8.87703	11.1859	9.12202	11.4708	aldH1	4,4'-diaponeurosporen-aldehyde dehydrogenase	protein_coding	GO:0004028,GO:0016620,GO:0016117,GO:0006081,GO:0009405	3-chloroallyl aldehyde dehydrogenase activity|oxidoreductase activity, acting on the aldehyde or oxo group of donors, NAD or NADP as acceptor|carotenoid biosynthetic process|cellular aldehyde metabolic process|pathogenesis	yli00010,yli00053,yli00071,yli00280,yli00310,yli00330,yli00340,yli00380,yli00410,yli00561,yli00620,yli00770	Glycolysis / Gluconeogenesis|Ascorbate and aldarate metabolism|Fatty acid degradation|Valine, leucine and isoleucine degradation|Lysine degradation|Arginine and proline metabolism|Histidine metabolism|Tryptophan metabolism|beta-Alanine metabolism|Glycerolipid metabolism|Pyruvate metabolism|Pantothenate and CoA biosynthesis
YALI0_A17897g	6.50604	8.20927	4.8028	0.584439	-0.774875	0.436556	0.50222	Down	0.216763	0.353495	0.0870873	0.219172	0.504535	0.29349			protein_coding
YALI0_A17919g	3764.93	5373.28	2156.57	0.401363	-1.31702	1.53199e-49	1.9859e-48	Down	39.5615	45.9144	33.855	93.3363	93.4473	82.6433			protein_coding
YALI0_A17941g	1996.6	2295.8	1697.41	0.739286	-0.435796	4.12283e-09	1.2343e-08	Down	23.4521	22.6853	24.7026	28.0096	29.7122	29.2054		Uncharacterized ABC transporter ATP-binding protein MJ0719	protein_coding	GO:0005622,GO:0005524,GO:0016887,GO:0005506,GO:0043024,GO:0000054,GO:0006413,GO:0006415	intracellular|ATP binding|ATPase activity|iron ion binding|ribosomal small subunit binding|ribosomal subunit export from nucleus|translational initiation|translational termination
YALI0_A17946g	3645.99	4211.16	3080.82	0.731611	-0.450852	3.42723e-08	9.58071e-08	Down	295.675	286.19	271.759	370.229	386.213	301.973			protein_coding
YALI0_A17963g	12.6897	14.8071	10.5723	0.714021	-0.485962	0.48302	0.54914	Down	1.03498	0.879087	0.952918	1.04649	0.920113	1.66826			protein_coding
YALI0_A17985g	4643.17	4258.92	5027.42	1.18042	0.239298	3.21822e-05	6.96247e-05	Up	66.9734	65.2174	67.0281	49.9632	50.8694	52.2146	dnaJ	Chaperone protein DnaJ	protein_coding	GO:0005737,GO:0005524,GO:0031072,GO:0051082,GO:0008270,GO:0006260,GO:0006457,GO:0009408	cytoplasm|ATP binding|heat shock protein binding|unfolded protein binding|zinc ion binding|DNA replication|protein folding|response to heat	yli03060,yli04141	Protein export|Protein processing in endoplasmic reticulum
YALI0_A18007g	2955.14	2961.09	2949.2	0.995993	-0.00579282	0.925484	0.941355	Down	47.9758	46.8271	47.9862	43.4636	43.6456	42.913			protein_coding			yli03008,yli03013,yli03015	Ribosome biogenesis in eukaryotes|Nucleocytoplasmic transport|mRNA surveillance pathway
YALI0_A18029g	1054.86	1299.87	809.839	0.623168	-0.682307	5.62304e-13	2.17685e-12	Down	41.1024	36.6454	36.2918	59.0342	54.6697	52.222			protein_coding
YALI0_A18040g	51.245	98.0236	4.4665	0.0457273	-4.4508	1.84612e-15	8.21411e-15	Down	0.316662	0	0.238543	5.08289	3.57013	2.41172			protein_coding
YALI0_A18062g	25684.3	28259.7	23108.9	0.817725	-0.290311	8.79829e-10	2.77546e-09	Down	389.326	394.107	388.37	420.563	434.332	444.537		Epi-isozizaene 5-monooxygenase/(E)-beta-farnesene synthase	protein_coding	GO:0005829,GO:0020037,GO:0005506,GO:0004497,GO:0016705,GO:0010334,GO:0010333,GO:0017000,GO:0042181,GO:0051762	cytosol|heme binding|iron ion binding|monooxygenase activity|oxidoreductase activity, acting on paired donors, with incorporation or reduction of molecular oxygen|sesquiterpene synthase activity|terpene synthase activity|antibiotic biosynthetic process|ketone biosynthetic process|sesquiterpene biosynthetic process	yli00100	Steroid biosynthesis
YALI0_A18139g	343.091	333.375	352.806	1.05788	0.0811746	0.577296	0.639215	Up	3.61022	4.19166	3.80481	3.00493	3.4607	3.4814			protein_coding
YALI0_A18161g	6730.2	5897.09	7563.3	1.28246	0.358909	3.63011e-10	1.17702e-09	Up	168.988	169.515	166.258	111.479	123.334	122.107			protein_coding
YALI0_A18183g	1326.08	1175.49	1476.66	1.25629	0.329165	0.000175951	0.000354213	Up	21.7845	24.8395	23.1641	17.4967	16.097	16.779			protein_coding
YALI0_A18205g	14690.3	14735.4	14645.2	0.993871	-0.00886987	0.862953	0.889261	Down	448.442	465.918	477.325	423.896	427.172	419.136	rps2	30S ribosomal protein S2	protein_coding	GO:0022627,GO:0003735,GO:0000447,GO:0000461,GO:0000028,GO:0006407,GO:0006412	cytosolic small ribosomal subunit|structural constituent of ribosome|endonucleolytic cleavage in ITS1 to separate SSU-rRNA from 5.8S rRNA and LSU-rRNA from tricistronic rRNA transcript (SSU-rRNA, 5.8S rRNA, LSU-rRNA)|endonucleolytic cleavage to generate mature 3'-end of SSU-rRNA from (SSU-rRNA, 5.8S rRNA, LSU-rRNA)|ribosomal small subunit assembly|rRNA export from nucleus|translation	yli03010	Ribosome
YALI0_A18227g	1195.94	824.306	1567.57	1.9017	0.927292	3.85789e-25	2.60521e-24	Up	48.735	47.4692	44.0634	22.4953	23.8945	20.4985			protein_coding
YALI0_A18249g	2725.59	2252.05	3199.12	1.4204	0.506293	8.59593e-13	3.28726e-12	Up	81.865	79.8581	77.1926	48.6997	55.5329	48.3263			protein_coding
YALI0_A18271g	5319.32	2685.68	7952.96	2.96111	1.56614	6.43372e-131	2.90998e-129	Up	70.9777	68.1166	71.6377	20.618	20.9452	22.9656			protein_coding
YALI0_A18293g	914.751	950.535	878.967	0.924762	-0.112846	0.23367	0.291485	Down	18.7434	20.5754	19.3378	19.8533	18.5897	19.0715			protein_coding
YALI0_A18315g	448.848	407.63	490.066	1.20171	0.265085	0.0495928	0.0716759	Up	21.2472	19.7321	20.8971	13.2799	17.0614	16.3534			protein_coding
YALI0_A18337g	6240.92	6765.59	5716.26	0.844927	-0.243101	0.000117065	0.000240047	Down	215.119	215.926	214.768	243.636	238.916	210.792	estA	Carboxylesterase 1	protein_coding	GO:0052689	carboxylic ester hydrolase activity
YALI0_A18359g	860.048	859.994	860.101	1.00005	7.85932e-05	0.999353	0.999353	Up	19.04	20.5621	18.2645	16.9371	17.4489	18.0623			protein_coding
YALI0_A18381g	349.149	260.271	438.027	1.68275	0.750819	6.90676e-08	1.88877e-07	Up	4.47769	4.22301	4.09621	2.19798	2.39654	2.3			protein_coding
YALI0_A18403g	1698.21	1832.34	1564.08	0.853664	-0.22826	0.00244238	0.00429999	Down	19.2743	18.7875	19.4062	20.9777	19.7357	20.3362			protein_coding
YALI0_A18425g	27.9577	23.2731	32.6422	1.40069	0.486134	0.321193	0.386108	Up	0.613755	0.547372	0.416111	0.217202	0.461309	0.341306	dmoA	Dimethyl-sulfide monooxygenase	protein_coding	GO:0018633	dimethyl sulfide monooxygenase activity
YALI0_A18469g	10618.7	13056.9	8180.52	0.626533	-0.674537	1.7488e-40	1.77908e-39	Down	135.805	139.205	138.147	204.21	199.627	194.221			protein_coding
YALI0_A18524g	56.0713	50.4291	61.7135	1.22233	0.289635	0.461728	0.527222	Up	1.31536	1.67585	2.31204	0.831242	1.16937	1.93468			protein_coding
YALI0_A18568g	858.911	871.332	846.49	0.971647	-0.0414962	0.665107	0.718599	Down	21.5054	20.5391	19.0644	19.5166	19.0536	18.4455	ppiB	Peptidyl-prolyl cis-trans isomerase B	protein_coding	GO:0005737,GO:0003755,GO:0006457	cytoplasm|peptidyl-prolyl cis-trans isomerase activity|protein folding
YALI0_A18590g	3247.26	3274.79	3219.72	0.983191	-0.0244568	0.739396	0.783381	Down	58.6172	52.303	59.3319	51.4775	50.632	54.9327		Putative serine/threonine-protein kinase L205	protein_coding	GO:0005524,GO:0004674	ATP binding|protein serine/threonine kinase activity
YALI0_A18612g	6204.74	5565.96	6843.52	1.22951	0.298088	1.93794e-07	5.09998e-07	Up	223.855	229.534	219.533	166.01	174.397	156.005			protein_coding			yli03050	Proteasome
YALI0_A18634g	1934.35	2405.18	1463.53	0.608489	-0.716698	2.57977e-21	1.49346e-20	Down	23.9034	25.3335	24.9646	38.2597	37.8394	34.5203			protein_coding
YALI0_A18656g	1217.08	1224.21	1209.96	0.988401	-0.0168312	0.860395	0.887446	Down	75.3305	81.5064	84.6579	79.3149	75.7683	66.6496			protein_coding			yli00510	N-Glycan biosynthesis
YALI0_A18678g	2186.71	2372.85	2000.56	0.843226	-0.246008	0.00236082	0.00416338	Down	95.5107	81.3527	79.6771	95.1711	93.2223	87.4031			protein_coding
YALI0_A18700g	1212.43	965.943	1458.91	1.51012	0.594661	3.09658e-11	1.07322e-10	Up	17.201	16.5436	17.3776	9.5246	10.1736	10.9969			protein_coding
YALI0_A18722g	676.628	675.623	677.634	1.00269	0.00387053	0.973522	0.979913	Up	21.5953	23.2282	25.7888	20.3931	23.3889	20.1474			protein_coding			yli04144	Endocytosis
YALI0_A18744g	2797.86	2516.87	3078.86	1.22326	0.290728	0.00181527	0.00325237	Up	21.3313	20.8411	22.1329	14.8695	14.1979	18.5799			protein_coding
YALI0_A18766g	4735.9	4744.92	4726.87	0.996151	-0.00556412	0.942082	0.955147	Down	47.3399	45.9034	47.0271	38.9515	40.7941	47.9014			protein_coding
YALI0_A18788g	4990.63	5399.75	4581.5	0.848447	-0.237104	6.37775e-05	0.000134599	Down	98.575	98.9558	104.208	106.981	106.372	109.217			protein_coding
YALI0_A18810g	54795.9	45933.1	63658.6	1.38591	0.47083	8.44584e-15	3.64941e-14	Up	1111.15	1098.77	1109.38	736.433	662.964	771.522			protein_coding
YALI0_A18832g	712.734	491.65	933.818	1.89847	0.924837	3.45048e-14	1.43949e-13	Up	12.8839	14.7934	14.2907	5.68218	6.86471	7.49552			protein_coding
YALI0_A18898g	8296.17	7544.03	9048.3	1.19939	0.262302	3.01612e-05	6.55683e-05	Up	163.872	160.402	172.526	123.158	119.671	132.803			protein_coding
YALI0_A18920g	4.03062	4.52253	3.53872	0.783143	-0.352653	0.807898	0.842683	Down	0.0145535	0.148336	0	0.0882917	0.0141144	0.0844501	bcr	Bicyclomycin resistance protein	protein_coding	GO:0005887,GO:0005886,GO:0071916,GO:0015238,GO:0035442,GO:0006855,GO:0015031,GO:0046677	integral component of plasma membrane|plasma membrane|dipeptide transmembrane transporter activity|drug transmembrane transporter activity|dipeptide transmembrane transport|drug transmembrane transport|protein transport|response to antibiotic
YALI0_A18942g	596.376	547.888	644.864	1.17735	0.235537	0.0448245	0.0654158	Up	30.4961	28.5821	29.7503	25.1199	22.8619	20.4674			protein_coding
YALI0_A18964g	761.076	718.424	803.728	1.11874	0.161872	0.136635	0.180278	Up	34.7819	32.4867	36.2109	27.3395	26.104	30.4291			protein_coding
YALI0_A18986g	8413.45	8972.48	7854.42	0.875384	-0.192013	0.000393301	0.000766012	Down	123.697	122.531	116.455	121.257	124.266	130.054			protein_coding
YALI0_A19008g	2097.06	1850.61	2343.5	1.26618	0.340477	0.000708337	0.00134055	Up	21.205	20.9091	21.4893	13.0338	14.4861	18.0111			protein_coding			yli04138	Autophagy - yeast
YALI0_A19030g	1722.22	1621.51	1822.93	1.12432	0.169048	0.0249387	0.0379544	Up	149.418	147.33	146.272	124.036	121.37	111.986			protein_coding			yli03040,yli04139	Spliceosome|Mitophagy - yeast
YALI0_A19052g	3601.15	3471.83	3730.46	1.07455	0.103736	0.131699	0.174388	Up	34.8822	36.9579	35.1735	30.9154	27.9895	31.3704			protein_coding
YALI0_A19074g	15264.1	17707.5	12820.7	0.724021	-0.465896	7.34666e-10	2.32922e-09	Down	70.224	76.0557	74.5852	87.6406	84.3119	104.563			protein_coding			yli00500	Starch and sucrose metabolism
YALI0_A19096g	679.631	984.841	374.421	0.38017	-1.39528	2.55988e-39	2.55866e-38	Down	10.1507	10.8514	9.72368	24.089	24.6744	24.5046	meh	Mesaconyl-C(4)-CoA hydratase	protein_coding	GO:0005739,GO:0019171,GO:0015977,GO:0006633	mitochondrion|3-hydroxyacyl-[acyl-carrier-protein] dehydratase activity|carbon fixation|fatty acid biosynthetic process
YALI0_A19118g	30.5418	37.8893	23.1943	0.613103	-0.705798	0.207959	0.263066	Down	2.00744	0.542836	0.452636	1.53267	1.70848	1.18864			protein_coding
YALI0_A19140g	866.739	793.399	940.079	1.18494	0.244815	0.0140841	0.0222647	Up	33.1512	28.4137	31.2163	23.3622	23.4739	24.1674			protein_coding
YALI0_A19162g	360.807	243.611	478.002	1.96083	0.971468	1.49132e-09	4.64155e-09	Up	8.01433	10.4529	8.48186	3.49879	4.67744	4.2829			protein_coding
YALI0_A19184g	853.003	904.588	801.418	0.886129	-0.174412	0.0970304	0.132529	Down	22.0523	20.9898	18.2666	22.0024	21.5992	19.1169			protein_coding
YALI0_A19206g	2722.13	2966.64	2477.62	0.835157	-0.25988	0.0031964	0.00554061	Down	49.2777	49.5171	51.6882	53.1277	48.4095	61.7866	proB	Glutamate 5-kinase	protein_coding	GO:0005737,GO:0005524,GO:0004349,GO:0003723,GO:0055129	cytoplasm|ATP binding|glutamate 5-kinase activity|RNA binding|L-proline biosynthetic process	yli00330,yli00332	Arginine and proline metabolism|Carbapenem biosynthesis
YALI0_A19228g	2.97325	1.76549	4.181	2.38554	1.25431	0.411168	0.478352	Up	0.0539054	0.0732573	0.108286	0.0726729	0	0.0173777	nrgA	Ammonium transporter	protein_coding	GO:0016021,GO:0005886,GO:0008519	integral component of membrane|plasma membrane|ammonium transmembrane transporter activity
YALI0_A19250g	32.8019	47.3556	18.2482	0.385263	-1.37608	0.00424381	0.00722666	Down	0.765759	1.05367	0.384568	1.35498	2.11657	1.70334			protein_coding
YALI0_A19272g	780.319	616.915	943.722	1.52929	0.612858	9.54556e-08	2.57898e-07	Up	39.4156	45.273	43.2278	24.1129	29.0672	22.73			protein_coding
YALI0_A19316g	5.61376	8.3315	2.89602	0.347576	-1.5246	0.183165	0.23506	Down	0.110725	0.789991	0.111213	1.23151	0.536921	0.856674			protein_coding
YALI0_A19338g	5.79985	10.9697	0.629993	0.058067	-4.10614	0.00535205	0.00900652	Down	0.132155	0	0	0.334061	0.448589	1.2781			protein_coding
YALI0_A19360g	770.037	840.008	700.065	0.833402	-0.262916	0.0173009	0.0269902	Down	11.3487	12.0266	12.0455	12.7445	11.5996	14.1827			protein_coding
YALI0_A19404g	3650.35	2906.08	4394.62	1.51206	0.596518	6.21918e-12	2.2536e-11	Up	19.4508	19.0338	20.1247	10.284	11.3867	13.4724		Uncharacterized ATP-dependent helicase MJ0104	protein_coding	GO:0005524,GO:0003677,GO:0004386	ATP binding|DNA binding|helicase activity
YALI0_A19426g	32504.4	37794.9	27213.8	0.720042	-0.473847	9.00161e-20	4.9126e-19	Down	1049.45	1025.79	1067.8	1339.93	1266.15	1352.02		Peroxiredoxin 2	protein_coding	GO:0005737,GO:0004601,GO:0051920,GO:0045454	cytoplasm|peroxidase activity|peroxiredoxin activity|cell redox homeostasis	yli00480	Glutathione metabolism
YALI0_A19448g	3103.84	2934.76	3272.92	1.11517	0.157261	0.0141694	0.0223939	Up	57.6887	62.2505	60.5688	48.7148	49.8906	48.2072	aldh	Aldehyde dehydrogenase	protein_coding	GO:0004029,GO:0033721,GO:0004030,GO:0043878,GO:0051287,GO:0050661,GO:0042843	aldehyde dehydrogenase (NAD) activity|aldehyde dehydrogenase (NADP+) activity|aldehyde dehydrogenase [NAD(P)+] activity|glyceraldehyde-3-phosphate dehydrogenase (NAD+) (non-phosphorylating) activity|NAD binding|NADP binding|D-xylose catabolic process
YALI0_A19470g	19575.3	21172.2	17978.3	0.849124	-0.235953	7.70053e-06	1.76497e-05	Down	213.866	212.035	218.105	216.866	234.735	236.305			protein_coding
YALI0_A19492g	524.347	443.635	605.06	1.36418	0.448039	0.00212246	0.0037684	Up	31.6197	37.7211	35.2388	27.0226	24.2126	18.3481			protein_coding
YALI0_A19514g	13650.3	11297.8	16002.9	1.41642	0.502251	3.09423e-19	1.64441e-18	Up	233.98	226.54	242.735	143.47	151.633	155.253			protein_coding
YALI0_A19536g	15206.2	24540.5	5871.87	0.239268	-2.0633	0	0	Down	141.089	138.951	150.715	547.027	539.157	546.908	yoxD	Uncharacterized oxidoreductase YoxD	protein_coding	GO:0016491	oxidoreductase activity
YALI0_A19558g	65.7389	42.0858	89.392	2.11999	1.08406	0.00395502	0.00677341	Up	0.89385	1.71582	1.57113	0.391641	0.866883	0.533085	yhdG	Uncharacterized amino acid permease YhdG	protein_coding	GO:0016021,GO:0005886,GO:0022857	integral component of membrane|plasma membrane|transmembrane transporter activity
YALI0_A19580g	703.816	465.243	942.389	2.02455	1.0176	1.92032e-15	8.53824e-15	Up	5.99151	6.50329	6.09354	2.23928	2.85974	3.22187	mdlB	Multidrug resistance-like ATP-binding protein MdlB	protein_coding	GO:0016021,GO:0005886,GO:0005524,GO:0008559	integral component of membrane|plasma membrane|ATP binding|xenobiotic transmembrane transporting ATPase activity	yli02010	ABC transporters
YALI0_A19602g	1598.78	1244.49	1953.06	1.56934	0.650156	4.28908e-18	2.16529e-17	Up	118.497	117.898	110.676	65.8206	68.0653	66.6182	fbp	FK506-binding protein	protein_coding	GO:0003755	peptidyl-prolyl cis-trans isomerase activity
YALI0_A19624g	139.307	115.291	163.323	1.41735	0.503198	0.040061	0.0589568	Up	5.86184	6.86591	3.93597	3.89676	3.2037	3.53928			protein_coding			yli00760	Nicotinate and nicotinamide metabolism
YALI0_A19646g	639.157	510.68	767.634	1.50286	0.587707	3.97189e-06	9.32459e-06	Up	8.95492	11.8102	10.3682	6.22332	6.84519	5.72791	IAP	Apoptosis inhibitor IAP	protein_coding	GO:0046872	metal ion binding
YALI0_A19668g	9080.67	9719.9	8441.44	0.868452	-0.203482	0.000736909	0.00139086	Down	87.7633	85.9862	90.0878	88.1055	89.5516	97.8316			protein_coding
YALI0_A19690g	40399.7	49046.3	31753.1	0.647411	-0.627247	4.01933e-30	3.20679e-29	Down	1429.12	1378.45	1473.73	2004.12	1915.09	2077.6			protein_coding
YALI0_A19712g	1409.45	1685.15	1133.76	0.672821	-0.571705	7.12131e-10	2.25891e-09	Down	17.0317	14.1557	15.6933	20.1333	20.4592	22.5771			protein_coding			yli04111,yli04113,yli04120	Cell cycle - yeast|Meiosis - yeast|Ubiquitin mediated proteolysis
YALI0_A19734g	3124.76	3280.38	2969.13	0.905164	-0.143749	0.0326967	0.0488044	Down	51.4913	48.7161	49.7658	50.1956	47.6474	52.3621			protein_coding
YALI0_A19756g	1500.27	1473.53	1527.02	1.03655	0.0517865	0.547166	0.610151	Up	107.572	97.6852	92.8964	93.1402	84.8823	82.7242			protein_coding			yli03018,yli03040	RNA degradation|Spliceosome
YALI0_A19778g	2535.98	2385.88	2686.09	1.1258	0.17095	0.0171519	0.0267844	Up	38.7806	34.1177	36.4163	28.3486	30.3672	29.3435			protein_coding			yli04111	Cell cycle - yeast
YALI0_A19800g	979.025	885.517	1072.53	1.21118	0.276409	0.00401563	0.00686226	Up	30.8466	33.8677	30.8971	24.4528	25.2966	21.8533			protein_coding
YALI0_A19822g	2718.7	2824.69	2612.7	0.924906	-0.112621	0.10779	0.145517	Down	59.944	59.3097	56.5124	56.2408	62.2021	53.9179			protein_coding
YALI0_A19844g	16743.8	14971.7	18515.9	1.23673	0.306534	9.79619e-06	2.22342e-05	Up	234.469	210.369	225.965	157.258	153.553	180.853		Blue-light-activated histidine kinase 2	protein_coding	GO:0005622,GO:0005524,GO:0000155,GO:0009881,GO:0009405,GO:0018298	intracellular|ATP binding|phosphorelay sensor kinase activity|photoreceptor activity|pathogenesis|protein-chromophore linkage
YALI0_A19866g	12.0793	11.3047	12.8539	1.1351	0.182824	0.807682	0.842683	Up	0.447739	0.638899	0.719541	0.407445	0.825039	0.216509			protein_coding
YALI0_A19888g	31347.2	34341.5	28352.9	0.825631	-0.276432	7.41054e-08	2.01863e-07	Down	616.948	575.877	580.157	672.047	628.751	645.979			protein_coding
YALI0_A19910g	6997.72	8461.8	5533.63	0.654001	-0.612635	1.08257e-18	5.60173e-18	Down	182.792	157.921	154.508	241.206	230.75	214.45	ytbE	Uncharacterized oxidoreductase YtbE	protein_coding	GO:0016491	oxidoreductase activity
YALI0_A19932g	1820.44	2235.57	1405.31	0.628711	-0.669531	7.93469e-13	3.04179e-12	Down	76.5505	66.3414	60.6597	102.581	103.348	87.5672			protein_coding
YALI0_A19954g	219.443	267.994	170.892	0.637899	-0.648599	0.000361526	0.000706971	Down	3.02586	2.92816	3.17579	4.84707	3.7424	4.38957			protein_coding
YALI0_A19976g	3399.22	3336.51	3461.93	1.03772	0.0534114	0.467543	0.532701	Up	177.623	177.25	157.926	161.266	148.744	137.945			protein_coding
YALI0_A19998g	1832.01	1365.65	2298.37	1.68263	0.750722	1.24572e-18	6.42481e-18	Up	21.3792	19.8695	20.9374	9.95557	11.519	12.0362			protein_coding
YALI0_A20064g	441.498	432.39	450.606	1.04252	0.0600739	0.672553	0.725646	Up	11.7081	9.02961	8.75194	9.02066	8.55149	8.06502			protein_coding
YALI0_A20086g	2060.01	2451.23	1668.8	0.680941	-0.554398	4.24776e-11	1.45694e-10	Down	36.3056	34.658	31.4494	50.0239	43.4972	42.7909			protein_coding
YALI0_A20108g	5858.09	5215.63	6500.55	1.24636	0.317723	8.95772e-06	2.04196e-05	Up	81.0542	74.3931	81.6797	55.9629	53.9254	62.6082	nadE	Glutamine-dependent NAD(+) synthetase	protein_coding	GO:0005524,GO:0003952,GO:0008795,GO:0009435	ATP binding|NAD+ synthase (glutamine-hydrolyzing) activity|NAD+ synthase activity|NAD biosynthetic process	yli00760	Nicotinate and nicotinamide metabolism
YALI0_A20130g	235.253	345.67	124.835	0.36109	-1.46957	8.70644e-15	3.75428e-14	Down	1.72663	2.55979	1.87613	5.53901	4.91704	5.00957		NADPH--cytochrome P450 reductase	protein_coding	GO:0005737,GO:0070330,GO:0010181,GO:0020037,GO:0042802,GO:0005506,GO:0003958,GO:0016712	cytoplasm|aromatase activity|FMN binding|heme binding|identical protein binding|iron ion binding|NADPH-hemoprotein reductase activity|oxidoreductase activity, acting on paired donors, with incorporation or reduction of molecular oxygen, reduced flavin or flavoprotein as one donor, and incorporation of one atom of oxygen
YALI0_A20152g	8349.13	15075.8	1622.49	0.107611	-3.21611	0	0	Down	15.6	17.5348	16.44	136.005	138.417	143.294	fusA	Elongation factor 2	protein_coding	GO:0005737,GO:0005525,GO:0003924,GO:0003746,GO:0006414	cytoplasm|GTP binding|GTPase activity|translation elongation factor activity|translational elongation
YALI0_A20174g	10601.5	13301.1	7901.84	0.594075	-0.751282	5.07348e-39	5.04698e-38	Down	82.8057	82.6896	88.5237	134.055	126.726	127.085			protein_coding
YALI0_A20207g	2065.75	2669.09	1462.41	0.547955	-0.867871	4.9065e-22	2.93503e-21	Down	50.986	46.6099	44.627	82.2844	85.3716	67.7597			protein_coding			yli00071	Fatty acid degradation
YALI0_A20273g	360.843	206.125	515.56	2.50198	1.32307	1.16586e-16	5.5277e-16	Up	7.58146	5.92752	5.59292	2.42828	2.4433	2.04937	copA	Copper resistance protein A homolog	protein_coding	GO:0042597,GO:0005507,GO:0016491	periplasmic space|copper ion binding|oxidoreductase activity
YALI0_A20295g	2082.53	1861.71	2303.35	1.23722	0.307097	8.66626e-06	1.97911e-05	Up	89.9788	90.71	92.6889	67.1176	66.9404	66.3518			protein_coding
YALI0_A20328g	1332.34	1162.6	1502.09	1.29193	0.369526	0.000211921	0.000423909	Up	16.8627	17.2098	18.1254	11.5829	11.11	13.9342	cshA	DEAD-box ATP-dependent RNA helicase CshA	protein_coding	GO:0043590,GO:0005737,GO:0005524,GO:0004004,GO:0003723,GO:0006401,GO:0010501	bacterial nucleoid|cytoplasm|ATP binding|ATP-dependent RNA helicase activity|RNA binding|RNA catabolic process|RNA secondary structure unwinding
YALI0_A20350g	1044.26	1414.87	673.646	0.476095	-1.07068	2.50885e-24	1.64475e-23	Down	16.803	18.0987	16.9017	33.9549	36.5298	28.2434			protein_coding
YALI0_A20372g	4060.22	2969.11	5151.32	1.73483	0.794796	1.88466e-25	1.29073e-24	Up	50.5352	52.2557	49.5769	24.2168	25.6822	29.7045			protein_coding			yli04120	Ubiquitin mediated proteolysis
YALI0_A20394g	4070.26	4658.76	3481.77	0.747378	-0.42009	6.12721e-09	1.80768e-08	Down	207.954	186.513	203.384	249.204	256.67	219.924			protein_coding
YALI0_A20416g	8770.14	8053.84	9486.44	1.17791	0.236233	4.03461e-06	9.45772e-06	Up	102.938	104.834	100.804	80.7968	77.6382	79.0823			protein_coding
YALI0_A20438g	4041.35	4766.42	3316.28	0.695805	-0.523245	6.86976e-16	3.11393e-15	Down	60.3303	57.3921	55.605	76.0412	71.3405	78.3904			protein_coding
YALI0_A20460g	10.9282	6.13932	15.7171	2.55248	1.3519	0.114514	0.153605	Up	0.618387	0.551503	0.737572	0.156315	0.487281	0.0373785			protein_coding
YALI0_A20482g	506.9	432.435	581.365	1.3449	0.427504	0.000827033	0.00154749	Up	11.8101	11.4807	11.1433	8.70371	7.78202	6.74015		Uncharacterized glycosyltransferase MJ1178	protein_coding	GO:0016757	transferase activity, transferring glycosyl groups	yli00563	Glycosylphosphatidylinositol (GPI)-anchor biosynthesis
YALI0_A20504g	831.685	655.597	1007.77	1.53675	0.619886	5.4372e-09	1.61244e-08	Up	8.7677	8.90099	9.8722	4.97786	5.50851	5.77073			protein_coding			yli04814	Motor proteins
YALI0_A20518g	222.908	182.944	262.873	1.43722	0.52328	0.00504486	0.00850322	Up	10.1484	10.9373	13.2428	7.94827	6.57496	7.15997			protein_coding
YALI0_A20526g	2113.58	2446.32	1780.84	0.727924	-0.45814	2.45067e-11	8.56163e-11	Down	50.2741	51.9884	49.651	61.9982	65.387	61.872			protein_coding			yli03010	Ribosome
YALI0_A20548g	2.56077	4.1577	0.963838	0.231786	-2.10913	0.246518	0.305693	Down	0.0195086	0	0.0391893	0.078902	0	0.150938			protein_coding
YALI0_A20570g	573.056	427.465	718.648	1.68094	0.749264	1.52105e-09	4.73174e-09	Up	20.1868	21.4447	16.823	9.87893	11.1049	10.524			protein_coding
YALI0_A20592g	462.749	433.805	491.694	1.13357	0.180874	0.227514	0.28437	Up	21.123	18.6181	18.3848	16.4934	17.9706	12.0681			protein_coding
YALI0_A20614g	1169.18	1107.15	1231.22	1.11186	0.152971	0.113994	0.153039	Up	21.5124	21.9603	20.741	16.5191	19.9465	15.9287			protein_coding
YALI0_A20636g	554.791	492.903	616.68	1.25118	0.323285	0.00802442	0.0131619	Up	6.49776	5.43917	5.93393	4.15633	4.15646	4.6351			protein_coding
YALI0_A20658g	3307.85	2719.77	3895.93	1.43257	0.518602	2.97462e-17	1.44972e-16	Up	72.6433	70.0496	67.7531	45.3662	44.0469	43.7743			protein_coding
YALI0_A20680g	8861.61	10206.8	7516.38	0.736407	-0.441425	3.88417e-11	1.33807e-10	Down	369.802	386.43	363.108	474	495.526	409.358			protein_coding			yli00190	Oxidative phosphorylation
YALI0_A20702g	2138.76	2022.08	2255.44	1.11544	0.157616	0.0403457	0.0593341	Up	37.5451	35.9786	36.3105	29.3175	27.9101	32.0265			protein_coding			yli03013	Nucleocytoplasmic transport
YALI0_A20724g	5650.07	5634.92	5665.22	1.00544	0.00782029	0.899433	0.920967	Up	122.569	121.366	107.919	107.621	102.767	106.738			protein_coding
YALI0_A20746g	20329	20383.3	20274.7	0.994684	-0.00769028	0.91064	0.929868	Down	1224.27	1224.67	1129.56	1143.23	1169.32	950.365	rps12	30S ribosomal protein S12	protein_coding	GO:0015935,GO:0019843,GO:0003735,GO:0006412	small ribosomal subunit|rRNA binding|structural constituent of ribosome|translation	yli03010	Ribosome
YALI0_A20768g	1107.07	944.084	1270.06	1.34512	0.427732	2.52406e-05	5.52149e-05	Up	11.0541	12.3382	11.0163	7.16092	7.32809	8.69083	fusA	Elongation factor 2	protein_coding	GO:0005737,GO:0005525,GO:0003924,GO:0003746	cytoplasm|GTP binding|GTPase activity|translation elongation factor activity	yli03040	Spliceosome
YALI0_A20790g	2392.23	4185.81	598.642	0.143035	-2.80556	3.897e-271	5.32618e-269	Down	10.4021	9.94982	9.77282	67.7825	64.6889	58.5341			protein_coding
YALI0_A20812g	15.6046	12.2503	18.9589	1.54336	0.626075	0.405981	0.47331	Up	0.217826	0.495273	0.286106	0.101653	0.422509	0.0648199			protein_coding
YALI0_A20834g	350.016	373.75	326.282	0.872576	-0.196647	0.199824	0.254156	Down	3.50174	4.38561	3.85051	3.5291	4.30616	4.36054	hdaH	Histone deacetylase-like amidohydrolase	protein_coding	GO:0016787,GO:0046872	hydrolase activity|metal ion binding
YALI0_A20867g	3142.19	3107.99	3176.39	1.02196	0.0313441	0.646828	0.7032	Up	114.308	125.494	125.357	107.664	106.213	110.196			protein_coding			yli03013,yli03015,yli03040	Nucleocytoplasmic transport|mRNA surveillance pathway|Spliceosome
YALI0_A20900g	453.826	292.016	615.636	2.10754	1.07556	5.71127e-13	2.20965e-12	Up	8.7197	8.68645	8.05802	3.07186	3.3801	4.48998			protein_coding
YALI0_A20922g	590.682	618.381	562.983	0.910193	-0.135756	0.234265	0.292054	Down	10.9718	12.4141	12.2334	11.4398	12.4175	11.643			protein_coding			yli00563	Glycosylphosphatidylinositol (GPI)-anchor biosynthesis
YALI0_A20944g	3397.91	2985.24	3810.58	1.27654	0.35224	4.84715e-08	1.33952e-07	Up	106.763	108.595	111.76	80.7759	77.1863	74.4878			protein_coding			yli04146	Peroxisome
YALI0_A20966g	1912.81	2035.65	1789.96	0.879381	-0.18544	0.00988725	0.0160127	Down	112.438	115.578	108.609	119.13	112.874	115.046			protein_coding
YALI0_A20988g	266.881	262.302	271.459	1.03552	0.050356	0.771349	0.811084	Up	8.19362	8.32253	7.60542	8.1133	5.75431	7.24111			protein_coding
YALI0_A21010g	1011.69	937.416	1085.96	1.15869	0.2125	0.0469532	0.0682216	Up	80.4781	77.9221	78.6708	69.086	64.4469	52.1119			protein_coding
YALI0_A21076g	6162.34	6972.81	5351.86	0.767495	-0.381771	1.54325e-09	4.79369e-09	Down	49.0712	50.9754	52.243	57.2606	59.0231	63.6653			protein_coding
YALI0_A21098g	3964.75	4310.34	3619.15	0.839739	-0.251987	0.00101685	0.0018825	Down	200.123	185.956	179.159	224.139	203.91	182.257			protein_coding
YALI0_A21120g	538.998	762.423	315.573	0.413849	-1.27282	6.5596e-20	3.60492e-19	Down	9.6213	11.3565	9.81958	22.9085	25.9162	18.7			protein_coding
YALI0_A21131g	1986.8	1927.73	2045.87	1.06125	0.0857601	0.247566	0.30681	Up	31.193	33.1136	32.5559	28.037	28.835	25.9286			protein_coding
YALI0_A21153g	409.702	427.047	392.358	0.918704	-0.122327	0.377475	0.444084	Down	15.3831	15.9658	18.1539	16.2851	15.1917	17.4022	pncA	Nicotinamidase	protein_coding	GO:0046872,GO:0008936,GO:0019365	metal ion binding|nicotinamidase activity|pyridine nucleotide salvage	yli00760,yli04213	Nicotinate and nicotinamide metabolism|Longevity regulating pathway - multiple species
YALI0_A21175g	334.14	280.361	387.92	1.38294	0.467743	0.00539094	0.00906226	Up	5.48096	6.33793	5.15582	2.9538	3.77759	4.38591			protein_coding
YALI0_A21197g	1614.28	1598.97	1629.6	1.01901	0.0271661	0.75766	0.799095	Up	21.1619	18.5532	20.675	16.4145	19.4373	17.9122			protein_coding
YALI0_A21241g	3540.05	3490.5	3589.6	1.02831	0.0402712	0.58943	0.650359	Up	56.2114	59.1999	59.0213	47.5667	49.9126	56.3219			protein_coding
YALI0_A21263g	3911.82	2950.8	4872.84	1.65153	0.723799	1.83807e-26	1.30576e-25	Up	83.1334	74.1161	80.9076	45.4008	42.2352	43.1397		L-gulono-1,4-lactone dehydrogenase	protein_coding	GO:0016020,GO:0003885,GO:0071949,GO:0019853	membrane|D-arabinono-1,4-lactone oxidase activity|FAD binding|L-ascorbic acid biosynthetic process	yli00053	Ascorbate and aldarate metabolism
YALI0_A21285g	374.574	325.829	423.319	1.29934	0.377777	0.00650228	0.0107976	Up	7.81949	9.09494	7.98548	6.09059	5.78747	5.49993			protein_coding
YALI0_A21307g	14295.3	13643.7	14947	1.09554	0.131636	0.0444604	0.0649751	Up	226.121	223.442	218.96	180.926	169.869	202.233	yaaU	Putative metabolite transport protein YaaU	protein_coding	GO:0016021,GO:0005886,GO:0022857,GO:0006979	integral component of membrane|plasma membrane|transmembrane transporter activity|response to oxidative stress
YALI0_A21351g	94.4373	170.969	17.9053	0.104855	-3.25353	1.29342e-24	8.61413e-24	Down	2.30158	1.21986	1.66444	13.6837	16.25	14.9581			protein_coding
YALI0_A21373g	2985.13	4236.53	1733.72	0.40924	-1.28898	7.50307e-74	1.52659e-72	Down	38.0654	37.3921	36.765	81.952	78.2064	88.401			protein_coding
YALI0_A21395g	29.5974	30.3457	28.8492	0.950886	-0.0726555	0.873155	0.898156	Down	0.736506	0.539552	0.809104	0.69815	0.647321	0.645513			protein_coding
YALI0_A21417g	21237.8	30088.4	12387.3	0.4117	-1.28034	4.55918e-121	1.81415e-119	Down	302.82	300.203	290.923	685.38	676.27	607.569	ltaA	L-allo-threonine aldolase	protein_coding	GO:0016829,GO:0006520	lyase activity|cellular amino acid metabolic process	yli00260	Glycine, serine and threonine metabolism
YALI0_A21439g	281.368	175.856	386.879	2.19765	1.13596	2.51251e-09	7.67175e-09	Up	8.8746	9.71709	8.14149	2.68753	4.72951	3.61158	tauD	Alpha-ketoglutarate-dependent taurine dioxygenase	protein_coding	GO:0005737,GO:0031418,GO:0046872,GO:0000907,GO:0000908,GO:0044273,GO:0006790	cytoplasm|L-ascorbic acid binding|metal ion binding|sulfonate dioxygenase activity|taurine dioxygenase activity|sulfur compound catabolic process|sulfur compound metabolic process
YALI0_A21461g	18186.4	20567.3	15805.6	0.768469	-0.37994	4.95659e-12	1.8065e-11	Down	223.059	223.204	227.721	253.712	261.337	280.261			protein_coding
YALI0_B00110g	325.874	383.392	268.355	0.69967	-0.515254	0.00176017	0.00315996	Down	10.7397	15.5231	12.7863	15.5397	17.1499	17.9079			protein_coding
YALI0_B00132g	568.356	945.785	190.926	0.202022	-2.30742	1.35893e-57	2.07369e-56	Down	4.34588	3.15144	2.82951	15.9268	14.5768	15.7986			protein_coding
YALI0_B00154g	336.187	419.844	252.529	0.601574	-0.733185	2.63594e-06	6.28447e-06	Down	4.90992	3.72941	3.78506	5.89732	6.80906	6.01879			protein_coding
YALI0_B00198g	2463.53	2976.25	1950.82	0.655478	-0.60938	7.68429e-20	4.21195e-19	Down	17.9805	17.4072	16.3325	23.4904	24.5097	23.5363			protein_coding			yli03013	Nucleocytoplasmic transport
YALI0_B00220g	1712.9	2106.97	1318.82	0.626003	-0.675759	2.9845e-17	1.45341e-16	Down	27.6017	26.201	28.0406	42.1023	38.6024	37.8836	pncB	Nicotinate phosphoribosyltransferase	protein_coding	GO:0005829,GO:0004516,GO:0004514,GO:0009435,GO:0034355,GO:0019357	cytosol|nicotinate phosphoribosyltransferase activity|nicotinate-nucleotide diphosphorylase (carboxylating) activity|NAD biosynthetic process|NAD salvage|nicotinate nucleotide biosynthetic process	yli00760	Nicotinate and nicotinamide metabolism
YALI0_B00264g	5959.97	8205.38	3714.55	0.452716	-1.14332	1.02077e-99	3.08539e-98	Down	125.263	120.05	117.212	243.897	241.764	240.368	yutI	Putative nitrogen fixation protein YutI	protein_coding	GO:0005506,GO:0051536,GO:0016226,GO:0009399	iron ion binding|iron-sulfur cluster binding|iron-sulfur cluster assembly|nitrogen fixation
YALI0_B00286g	1528.22	2186.46	869.982	0.397885	-1.32958	1.40283e-52	1.93412e-51	Down	12.3752	13.4629	12.7987	29.4964	27.2371	31.2871			protein_coding
YALI0_B00308g	694.016	1025.58	362.454	0.353467	-1.50035	7.68487e-44	8.73685e-43	Down	12.7165	13.1951	11.4558	33.0726	31.6586	31.0947			protein_coding
YALI0_B00374g	432.434	861.649	3.21839	0.00372142	-8.06993	1.90304e-64	3.34202e-63	Down	0.0210093	0.171309	0.0211019	19.2248	16.117	16.2548			protein_coding
YALI0_B00396g	13.9162	23.3352	4.49723	0.192439	-2.37753	0.00145417	0.00263774	Down	0.0423808	0.115191	0.0425677	0.257112	0.411022	0.273249	csbC	Probable metabolite transport protein CsbC	protein_coding	GO:0005887,GO:0005351	integral component of plasma membrane|carbohydrate:proton symporter activity
YALI0_B00418g	2.16404	2.07885	2.24923	1.08267	0.114597	0.951782	0.963118	Up	0.101156	0.618617	0	0.204561	0	0.39132			protein_coding
YALI0_B00440g	4.27011	8.54021	0	0.020696	-5.5945	0.00130211	0.002377	Down	0	0	0	0.0557893	0.160534	0.453576			protein_coding
YALI0_B00462g	6601.23	11214.2	1988.26	0.177297	-2.49576	5.65148e-289	8.66606e-287	Down	43.2971	47.6479	41.4465	233.299	237.14	206.685	mcr	Alpha-methylacyl-CoA racemase	protein_coding			yli04146	Peroxisome
YALI0_B00528g	1434.48	1734.89	1134.06	0.6536	-0.613521	2.22528e-13	8.84906e-13	Down	10.1912	11.2072	10.1207	13.8078	14.7099	15.1988			protein_coding
YALI0_B00550g	1118.56	1449.59	787.534	0.543202	-0.88044	7.46031e-23	4.59382e-22	Down	25.5578	25.0861	27.3481	42.0608	45.5086	42.6994			protein_coding
YALI0_B00572g	1126.21	1245.79	1006.64	0.808136	-0.307331	0.000432479	0.000837386	Down	15.363	14.2573	14.7825	17.2504	16.7909	15.7942	metF	5,10-methylenetetrahydrofolate reductase	protein_coding	GO:0005829,GO:0071949,GO:0004489,GO:0009086,GO:0006730,GO:0035999	cytosol|FAD binding|methylenetetrahydrofolate reductase (NAD(P)H) activity|methionine biosynthetic process|one-carbon metabolic process|tetrahydrofolate interconversion	yli00670	One carbon pool by folate
YALI0_B00594g	6850.43	10053.1	3647.79	0.362842	-1.46258	5.66756e-137	2.74092e-135	Down	40.1519	38.5235	39.81	93.3257	100.267	102.545			protein_coding
YALI0_B00616g	4716.04	5850.25	3581.84	0.612256	-0.707793	5.342e-34	4.7303e-33	Down	52.6753	51.7782	51.9311	78.129	80.205	73.3462			protein_coding			yli03015,yli03018	mRNA surveillance pathway|RNA degradation
YALI0_B00638g	404.84	335.38	474.301	1.41459	0.50038	0.00030003	0.000592056	Up	25.3738	26.1316	27.2909	17.8522	14.8675	17.7912	mnaT	L-amino acid N-acyltransferase MnaT	protein_coding	GO:0016747	transferase activity, transferring acyl groups other than amino-acyl groups
YALI0_B00660g	2708.03	3448.24	1967.82	0.570711	-0.809167	5.17861e-33	4.44174e-32	Down	51.4138	50.3766	46.4909	79.916	80.8119	74.84			protein_coding
YALI0_B00704g	14333.3	20055.7	8610.87	0.429351	-1.21977	1.22172e-137	5.95425e-136	Down	350.641	343.965	341.958	737.842	750.64	701.11	adk	Adenylate kinase	protein_coding	GO:0005737,GO:0004017,GO:0005524,GO:0044209	cytoplasm|adenylate kinase activity|ATP binding|AMP salvage	yli00230,yli00730	Purine metabolism|Thiamine metabolism
YALI0_B00726g	2572.53	3598.63	1546.43	0.429673	-1.21869	5.69129e-51	7.61301e-50	Down	35.2302	41.6363	37.9232	79.0987	87.8	75.4743	dys	Probable deoxyhypusine synthase	protein_coding	GO:0034038,GO:0008612	deoxyhypusine synthase activity|peptidyl-lysine modification to peptidyl-hypusine
YALI0_B00748g	4.56935	8.82371	0.314996	0.0389849	-4.68094	0.00532929	0.00897061	Down	0.0248292	0	0	0.0502104	0.409361	0.16809			protein_coding
YALI0_B00770g	7311.98	11671.5	2952.45	0.252971	-1.98296	1.12654e-224	1.16108e-222	Down	187.206	189.115	174.972	688.952	679.247	607.927			protein_coding
YALI0_B00792g	9350.68	13859.9	4841.43	0.349321	-1.51738	2.57265e-125	1.07114e-123	Down	302.221	311.583	283.719	822.63	799.674	707.48			protein_coding			yli00190	Oxidative phosphorylation
YALI0_B00814g	448.321	846.66	49.9827	0.0590461	-4.08202	8.68597e-130	3.84568e-128	Down	1.138	1.11773	0.997545	15.879	18.2005	15.8885			protein_coding
YALI0_B00836g	7287.29	7346.02	7228.56	0.984044	-0.0232051	0.653285	0.709116	Down	169.195	167.589	165.15	157.566	152.546	152.397	prs	Ribose-phosphate pyrophosphokinase	protein_coding	GO:0005737,GO:0005524,GO:0016301,GO:0000287,GO:0004749,GO:0006015,GO:0009116,GO:0009165,GO:0009156	cytoplasm|ATP binding|kinase activity|magnesium ion binding|ribose phosphate diphosphokinase activity|5-phosphoribose 1-diphosphate biosynthetic process|nucleoside metabolic process|nucleotide biosynthetic process|ribonucleoside monophosphate biosynthetic process	yli00030,yli00230	Pentose phosphate pathway|Purine metabolism
YALI0_B00858g	1455.51	1480.57	1430.46	0.966255	-0.0495247	0.595087	0.655565	Down	47.3136	50.2649	41.0559	45.597	45.1393	39.3233			protein_coding
YALI0_B00880g	4849.75	5134.64	4564.85	0.888987	-0.169766	0.00751736	0.0123916	Down	67.5234	64.0508	70.739	66.3062	69.986	70.1588	prkC	Serine/threonine-protein kinase PrkC	protein_coding	GO:0016021,GO:0005886,GO:0005524,GO:0042834,GO:0004674,GO:0071224,GO:0006468,GO:0007165,GO:0009847	integral component of membrane|plasma membrane|ATP binding|peptidoglycan binding|protein serine/threonine kinase activity|cellular response to peptidoglycan|protein phosphorylation|signal transduction|spore germination
YALI0_B00902g	350.032	372.4	327.663	0.879475	-0.185285	0.32291	0.387906	Down	6.30423	6.6925	6.27565	4.69089	6.54945	8.61173			protein_coding			yli00565	Ether lipid metabolism
YALI0_B00924g	11313.8	12452.4	10175.2	0.817141	-0.291343	6.28529e-09	1.85258e-08	Down	562.249	558.588	538.371	613.436	600.659	626.667			protein_coding
YALI0_B00946g	9074.87	9074.04	9075.71	1.00015	0.000216292	0.996588	0.99754	Up	151.217	151.829	150.033	132.379	140.402	138.044		Uncharacterized NOP5 family protein MJ0694	protein_coding	GO:0031428,GO:0032040,GO:0030515	box C/D snoRNP complex|small-subunit processome|snoRNA binding	yli03008	Ribosome biogenesis in eukaryotes
YALI0_B00968g	2088.54	2021.58	2155.5	1.06628	0.09259	0.200432	0.254775	Up	36.8713	39.1909	35.4639	32.3902	32.3123	30.1376			protein_coding			yli03022	Basal transcription factors
YALI0_B00990g	6451.55	6374.25	6528.86	1.02421	0.0345078	0.544927	0.608518	Up	89.6321	87.1556	85.2202	72.9235	79.5385	79.4892		Uncharacterized protein MJ1408	protein_coding	GO:0005525	GTP binding	yli03008	Ribosome biogenesis in eukaryotes
YALI0_B01012g	1122.91	1338.14	907.683	0.678201	-0.560215	5.63013e-10	1.79861e-09	Down	38.9197	43.6224	41.8054	53.1015	55.7095	57.4507			protein_coding
YALI0_B01034g	5870.57	5445.59	6295.54	1.15608	0.209247	0.000927457	0.00172563	Up	173.606	173.702	169.208	137.885	144.276	123.128	eif2a	Translation initiation factor 2 subunit alpha	protein_coding	GO:0003743	translation initiation factor activity	yli04138,yli04141	Autophagy - yeast|Protein processing in endoplasmic reticulum
YALI0_B01056g	11114.1	11390.8	10837.5	0.951415	-0.0718528	0.361891	0.42751	Down	90.3827	89.2956	89.5273	78.3492	79.1424	98.9498			protein_coding
YALI0_B01078g	3339.56	3409.43	3269.69	0.958916	-0.060524	0.35466	0.420469	Down	31.4827	30.9377	30.451	27.4665	31.2776	29.0934			protein_coding			yli03008	Ribosome biogenesis in eukaryotes
YALI0_B01100g	3.87854	3.87633	3.88076	1.00343	0.00494175	0.997428	0.997904	Up	0	0.18767	0.184938	0.27926	0.0595238	0			protein_coding
YALI0_B01144g	378.939	382.556	375.323	0.980691	-0.0281299	0.844687	0.873877	Down	21.462	19.666	21.2381	16.6229	21.481	19.5805	prfA	Peptide chain release factor 1	protein_coding	GO:0005737,GO:0016149	cytoplasm|translation release factor activity, codon specific
YALI0_B01166g	615.365	582.147	648.583	1.11439	0.156248	0.206818	0.261887	Up	9.65256	11.3404	9.07344	8.79133	7.41762	8.23778			protein_coding
YALI0_B01188g	1614.47	1721.3	1507.63	0.87591	-0.191146	0.0165844	0.0259757	Down	45.2418	48.7862	45.6781	49.2314	45.7348	49.6262			protein_coding
YALI0_B01210g	151.957	187.117	116.797	0.624069	-0.680223	0.00171435	0.0030821	Down	1.92372	2.43278	2.18267	3.06174	2.8158	3.61759			protein_coding
YALI0_B01224g	4727.91	3936.3	5519.53	1.40217	0.487666	6.96983e-17	3.3348e-16	Up	33.5548	34.9011	32.6148	21.227	21.6705	22.4492			protein_coding
YALI0_B01254g	569.217	711.252	427.182	0.600439	-0.73591	1.23742e-09	3.86471e-09	Down	18.2514	21.1213	18.8544	27.6595	32.4584	27.8396	coaE	Dephospho-CoA kinase	protein_coding	GO:0005737,GO:0005524,GO:0004140,GO:0015937	cytoplasm|ATP binding|dephospho-CoA kinase activity|coenzyme A biosynthetic process
YALI0_B01276g	866.963	609.278	1124.65	1.84571	0.884178	4.20326e-20	2.32622e-19	Up	28.2413	29.4273	28.0493	13.9713	14.9054	13.2461	rluC	Ribosomal large subunit pseudouridine synthase C	protein_coding	GO:0003723,GO:0120159,GO:0001522,GO:0006364	RNA binding|rRNA pseudouridine synthase activity|pseudouridine synthesis|rRNA processing
YALI0_B01298g	5199.89	4325.28	6074.51	1.4045	0.490057	1.11478e-18	5.75892e-18	Up	100.967	97.6002	96.7073	64.7302	62.4019	63.4836	aldH1	4,4'-diaponeurosporen-aldehyde dehydrogenase	protein_coding	GO:0004028,GO:0016620,GO:0016117,GO:0006081,GO:0009405	3-chloroallyl aldehyde dehydrogenase activity|oxidoreductase activity, acting on the aldehyde or oxo group of donors, NAD or NADP as acceptor|carotenoid biosynthetic process|cellular aldehyde metabolic process|pathogenesis	yli00010,yli00053,yli00071,yli00280,yli00310,yli00330,yli00340,yli00380,yli00410,yli00561,yli00620,yli00770	Glycolysis / Gluconeogenesis|Ascorbate and aldarate metabolism|Fatty acid degradation|Valine, leucine and isoleucine degradation|Lysine degradation|Arginine and proline metabolism|Histidine metabolism|Tryptophan metabolism|beta-Alanine metabolism|Glycerolipid metabolism|Pyruvate metabolism|Pantothenate and CoA biosynthesis
YALI0_B01320g	1355.67	1372.28	1339.05	0.975801	-0.0353415	0.717205	0.764767	Down	14.0339	14.02	12.4073	11.8686	11.561	14.1298			protein_coding
YALI0_B01342g	67178.9	85841.9	48515.9	0.56518	-0.823219	3.31871e-56	4.89782e-55	Down	754.862	729.831	766.701	1260.62	1206.15	1146.44	araE	Arabinose-proton symporter	protein_coding	GO:0005887,GO:0005351	integral component of plasma membrane|carbohydrate:proton symporter activity
YALI0_B01364g	4114.23	5150.85	3077.61	0.597466	-0.743073	8.13145e-29	6.23444e-28	Down	34.587	36.0944	33.1129	50.977	57.0395	49.5472	leuC	3-isopropylmalate dehydratase large subunit	protein_coding	GO:0003861,GO:0051539,GO:0046872,GO:0009098	3-isopropylmalate dehydratase activity|4 iron, 4 sulfur cluster binding|metal ion binding|leucine biosynthetic process	yli00290	Valine, leucine and isoleucine biosynthesis
YALI0_B01386g	34888	33754.2	36021.7	1.06716	0.0937791	0.0673037	0.0947467	Up	430.795	442.185	435.712	350.937	375.925	385.247	ftsH	ATP-dependent zinc metalloprotease FtsH	protein_coding	GO:0016021,GO:0005886,GO:0005524,GO:0016887,GO:0004222,GO:0008270,GO:0007049,GO:0051301,GO:0030163	integral component of membrane|plasma membrane|ATP binding|ATPase activity|metalloendopeptidase activity|zinc ion binding|cell cycle|cell division|protein catabolic process	yli04139	Mitophagy - yeast
YALI0_B01408g	32388.8	34783.1	29994.5	0.862326	-0.213695	6.68286e-05	0.000140638	Down	456.82	463.476	471.616	477.796	472.247	513.605			protein_coding
YALI0_B01430g	1082.26	1000.42	1164.1	1.16342	0.218367	0.0177356	0.0276137	Up	17.2706	19.2484	19.1976	13.967	14.5635	14.9058			protein_coding
YALI0_B01452g	232.026	223.966	240.087	1.07224	0.100626	0.592895	0.653609	Up	5.2397	3.67387	4.36212	3.89346	4.10963	3.23091			protein_coding			yli04111,yli04113	Cell cycle - yeast|Meiosis - yeast
YALI0_B01474g	561.017	414.696	707.338	1.70629	0.770866	1.3214e-05	2.96384e-05	Up	30.3871	17.7841	17.4956	12.7549	11.6338	10.4611			protein_coding			yli03420	Nucleotide excision repair
YALI0_B01540g	6643.95	7932.9	5355	0.675062	-0.566908	4.8262e-16	2.20993e-15	Down	704.066	659.755	607.943	910.49	941.311	796.612			protein_coding			yli00190	Oxidative phosphorylation
YALI0_B01562g	1136.05	1140.05	1132.04	0.992908	-0.0102686	0.917897	0.935606	Down	35.4963	35.4073	29.0578	28.5993	33.1464	29.4988			protein_coding			yli03013,yli03015	Nucleocytoplasmic transport|mRNA surveillance pathway
YALI0_B01584g	646.314	457.515	835.113	1.8261	0.868767	2.63015e-12	9.7729e-12	Up	18.8866	19.6046	18.577	10.3504	7.88319	10.0892			protein_coding
YALI0_B01606g	482.883	522.572	443.194	0.848123	-0.237654	0.0668784	0.0941901	Down	10.2528	10.4064	9.24231	10.1715	9.86023	11.9071			protein_coding
YALI0_B01628g	8576.87	8632.93	8520.82	0.986986	-0.0188989	0.770665	0.8105	Down	76.7814	73.471	76.4737	64.8569	67.9797	75.444			protein_coding
YALI0_B01650g	2574.44	4469.5	679.378	0.152047	-2.71741	4.35048e-202	3.59887e-200	Down	46.146	39.6108	35.8908	253.086	253.513	218.687			protein_coding
YALI0_B01672g	1704.31	1223.67	2184.95	1.78583	0.836593	3.02798e-23	1.89611e-22	Up	43.0451	41.3682	46.4119	23.3321	21.0303	22.0957			protein_coding
YALI0_B01694g	3743.86	2876.34	4611.37	1.60331	0.681051	7.70373e-26	5.35767e-25	Up	66.1652	61.8132	62.1115	36.9829	37.1003	33.4466		Uncharacterized protein sll0095	protein_coding
YALI0_B01716g	647.66	657.509	637.81	0.970272	-0.0435383	0.739111	0.783211	Down	28.2589	20.3401	24.4332	24.1914	23.4861	20.603			protein_coding
YALI0_B01738g	37170.4	36195.5	38145.3	1.05387	0.0757014	0.186904	0.239369	Up	849.442	855.136	900.95	754.897	706.895	780.19			protein_coding
YALI0_B01760g	447.49	515.318	379.661	0.736944	-0.440374	0.00396406	0.0067852	Down	18.3289	12.6259	15.4064	20.1424	20.4121	16.5245	ygjH	tRNA-binding protein YgjH	protein_coding	GO:0000049	tRNA binding
YALI0_B01771g	5.19557	6.55012	3.84101	0.58671	-0.769281	0.491093	0.557109	Down	0.0596985	0.106483	0.0149904	0.105634	0.115795	0.0577358			protein_coding			yli00564	Glycerophospholipid metabolism
YALI0_B01782g	4999.97	4766.98	5232.95	1.09778	0.134585	0.0615837	0.0873397	Up	110.895	101.589	95.45	85.7411	91.6561	76.9628	pip	Proline iminopeptidase	protein_coding	GO:0005737,GO:0004177	cytoplasm|aminopeptidase activity
YALI0_B01804g	10522.1	11066.8	9977.3	0.901572	-0.149485	0.0180535	0.0280668	Down	306.355	298.098	297.397	320.778	314.623	271.954			protein_coding
YALI0_B01826g	1436.09	1495.4	1376.77	0.920904	-0.118878	0.171179	0.22135	Down	64.615	61.6614	57.5656	65.3762	57.0249	58.549	ribF	FMN adenylyltransferase	protein_coding	GO:0005524,GO:0003919,GO:0008531,GO:0006747,GO:0009398,GO:0009231	ATP binding|FMN adenylyltransferase activity|riboflavin kinase activity|FAD biosynthetic process|FMN biosynthetic process|riboflavin biosynthetic process	yli00740	Riboflavin metabolism
YALI0_B01848g	2274.62	1995.01	2554.22	1.28032	0.3565	2.07811e-06	5.00577e-06	Up	40.7815	41.7249	42.32	29.2401	27.7446	31.4112	cypB	NADPH--cytochrome P450 reductase	protein_coding	GO:0005829,GO:0070330,GO:0005504,GO:0050660,GO:0010181,GO:0020037,GO:0005506,GO:0003958,GO:0016491,GO:0016712,GO:0019395	cytosol|aromatase activity|fatty acid binding|flavin adenine dinucleotide binding|FMN binding|heme binding|iron ion binding|NADPH-hemoprotein reductase activity|oxidoreductase activity|oxidoreductase activity, acting on paired donors, with incorporation or reduction of molecular oxygen, reduced flavin or flavoprotein as one donor, and incorporation of one atom of oxygen|fatty acid oxidation
YALI0_B01870g	1442.53	1372.96	1512.09	1.10126	0.139157	0.105531	0.142713	Up	20.5766	21.0938	21.1451	16.5293	16.4183	18.7625			protein_coding			yli03013,yli03015	Nucleocytoplasmic transport|mRNA surveillance pathway
YALI0_B01892g	2203.76	2359.02	2048.51	0.868353	-0.203646	0.00341261	0.00589425	Down	60.5998	60.4771	56.0617	60.5229	64.5847	59.8572	rplE	50S ribosomal protein L5	protein_coding	GO:0005840,GO:0019843,GO:0003735,GO:0000049,GO:0006412	ribosome|rRNA binding|structural constituent of ribosome|tRNA binding|translation	yli03010	Ribosome
YALI0_B01980g	968.489	808.527	1128.45	1.39559	0.480874	2.62009e-07	6.82375e-07	Up	21.285	21.0003	23.0063	14.0375	14.3214	14.0855			protein_coding
YALI0_B02002g	7901.33	8125.26	7677.41	0.94484	-0.0818575	0.276992	0.339068	Down	51.4277	51.266	53.9694	45.2114	48.8246	56.3173			protein_coding
YALI0_B02024g	46.9148	84.2211	9.60847	0.114104	-3.13158	3.10202e-13	1.22042e-12	Down	0.40417	0.374499	0.332142	2.52628	3.17144	3.12705			protein_coding
YALI0_B02046g	863.489	711.3	1015.68	1.42796	0.513954	7.6521e-08	2.08263e-07	Up	23.6939	22.7079	21.0622	14.0071	14.3568	14.4597			protein_coding
YALI0_B02068g	762.989	752.194	773.784	1.02891	0.0411113	0.686787	0.737712	Up	34.4132	34.476	33.341	31.3969	27.9959	30.681			protein_coding
YALI0_B02090g	10.4513	15.4427	5.45984	0.353104	-1.50184	0.0654535	0.0924318	Down	0.0463965	0.0378316	0.0745617	0.0844421	0.107992	0.215381			protein_coding
YALI0_B02156g	39.5972	37.8359	41.3586	1.09264	0.127824	0.75035	0.792716	Up	3.29208	2.46066	3.74747	2.29309	2.62516	2.97159			protein_coding
YALI0_B02178g	38349.1	35125.4	41572.7	1.18355	0.243116	2.27932e-07	5.96838e-07	Up	804.863	822.837	839.282	628.416	632.492	629.684	aspC	Aspartate aminotransferase	protein_coding	GO:0005829,GO:0042802,GO:0004069,GO:0004838,GO:0030170,GO:0033585	cytosol|identical protein binding|L-aspartate:2-oxoglutarate aminotransferase activity|L-tyrosine:2-oxoglutarate aminotransferase activity|pyridoxal phosphate binding|L-phenylalanine biosynthetic process from chorismate via phenylpyruvate	yli00220,yli00250,yli00270,yli00330,yli00350,yli00360,yli00400	Arginine biosynthesis|Alanine, aspartate and glutamate metabolism|Cysteine and methionine metabolism|Arginine and proline metabolism|Tyrosine metabolism|Phenylalanine metabolism|Phenylalanine, tyrosine and tryptophan biosynthesis
YALI0_B02200g	78.9722	128.203	29.7409	0.232118	-2.10707	1.45481e-11	5.1587e-11	Down	1.03064	0.682813	0.698752	2.73552	3.57339	3.11487			protein_coding
YALI0_B02222g	2060.27	1841.03	2279.51	1.23813	0.308168	4.19727e-05	8.99701e-05	Up	129.682	115.269	117.604	85.7621	93.2969	86.4818	fdxB	2Fe-2S ferredoxin	protein_coding	GO:0051537,GO:0009055,GO:0046872	2 iron, 2 sulfur cluster binding|electron transfer activity|metal ion binding
YALI0_B02244g	6422.08	6401.6	6442.57	1.00644	0.00925878	0.872321	0.897738	Up	264.84	244.96	244.723	231.219	232.722	215.899			protein_coding			yli04130,yli04138	SNARE interactions in vesicular transport|Autophagy - yeast
YALI0_B02266g	3062.55	2780.41	3344.69	1.20279	0.266385	9.74945e-05	0.000201429	Up	30.7462	30.746	32.4344	22.1889	24.6365	24.0147			protein_coding
YALI0_B02332g	13907	11477.6	16336.5	1.42334	0.509278	6.2285e-18	3.10536e-17	Up	136.256	135.54	139.495	85.1551	83.4414	93.4022			protein_coding
YALI0_B02376g	2338.38	1838.01	2838.74	1.54444	0.627084	4.49416e-15	1.96214e-14	Up	25.7234	26.3923	24.0041	14.2418	14.0241	16.3927		Putative phosphatidylinositol kinase L615	protein_coding	GO:0016301,GO:0046872,GO:0046854,GO:0048015	kinase activity|metal ion binding|phosphatidylinositol phosphorylation|phosphatidylinositol-mediated signaling	yli00562,yli04070	Inositol phosphate metabolism|Phosphatidylinositol signaling system
YALI0_B02398g	268.945	178.892	358.998	2.00598	1.0043	4.11449e-10	1.32587e-09	Up	3.87798	3.85925	3.75195	1.61578	1.94465	1.63407			protein_coding
YALI0_B02409g	28131.2	33576.1	22686.3	0.675676	-0.565597	3.4142e-24	2.22666e-23	Down	2414.55	2325.09	2302.15	3325.96	3215.53	2909.91			protein_coding
YALI0_B02420g	3720.72	4240.28	3201.16	0.755017	-0.405419	5.05995e-09	1.50198e-08	Down	103.336	105.049	93.8131	129.49	119.167	114.161	yqjG	Glutathionyl-hydroquinone reductase YqjG	protein_coding	GO:0005737,GO:0004364,GO:0016672	cytoplasm|glutathione transferase activity|oxidoreductase activity, acting on a sulfur group of donors, quinone or similar compound as acceptor
YALI0_B02442g	31.2697	27.4117	35.1278	1.28382	0.360443	0.497519	0.563484	Up	1.80647	0.493189	1.26362	1.20683	0.656988	0.655153			protein_coding
YALI0_B02464g	2466.07	2234.97	2697.18	1.20686	0.27126	8.97374e-05	0.000186136	Up	98.4281	102.242	95.0448	76.2898	76.3533	69.5647			protein_coding
YALI0_B02544g	3449.31	4245.7	2652.92	0.624824	-0.678479	1.66804e-12	6.26835e-12	Down	14.8048	15.6686	15.5069	20.3996	19.7859	26.503		ABC transporter ATP-binding/permease protein Rv1747	protein_coding	GO:0005618,GO:0005829,GO:0016021,GO:0005886,GO:0005524,GO:0042626,GO:0055085	cell wall|cytosol|integral component of membrane|plasma membrane|ATP binding|ATPase activity, coupled to transmembrane movement of substances|transmembrane transport	yli02010	ABC transporters
YALI0_B02552g	1731.95	1638.62	1825.27	1.11386	0.155574	0.103271	0.140018	Up	25.659	27.618	29.1651	21.8164	20.2007	25.0934			protein_coding
YALI0_B02574g	18005.3	19111.8	16898.8	0.884194	-0.177564	0.000317926	0.000625798	Down	194.717	189.249	185.891	187.208	203.809	193.459	ftsH	ATP-dependent zinc metalloprotease FtsH	protein_coding	GO:0016021,GO:0005886,GO:0005524,GO:0016887,GO:0004222,GO:0008270,GO:0030163	integral component of membrane|plasma membrane|ATP binding|ATPase activity|metalloendopeptidase activity|zinc ion binding|protein catabolic process
YALI0_B02596g	4.75283	7.90651	1.59916	0.2024	-2.30472	0.0560602	0.0801024	Down	0.0368253	0.0375341	0.0184938	0.130321	0.178571	0.106844			protein_coding
YALI0_B02662g	54149.2	51719	56579.4	1.09397	0.129576	0.0146831	0.0231534	Up	723.55	736.805	750.843	591.609	597.574	643.751			protein_coding
YALI0_B02684g	1734.23	1720.52	1747.93	1.01595	0.0228363	0.786295	0.823631	Up	12.3378	12.2716	12.5963	10.9755	10.1859	12.037	copA	Copper-exporting P-type ATPase	protein_coding	GO:0016021,GO:0005886,GO:0005524,GO:0005507,GO:0043682	integral component of membrane|plasma membrane|ATP binding|copper ion binding|copper-transporting ATPase activity
YALI0_B02706g	3625.34	3786.67	3464	0.914727	-0.128587	0.0523802	0.0752374	Down	56.7898	55.7171	54	51.2075	55.6398	58.1751			protein_coding			yli03013	Nucleocytoplasmic transport
YALI0_B02728g	69740.4	88287.1	51193.7	0.579856	-0.786234	7.31595e-59	1.14132e-57	Down	1745.9	1762.43	1808.06	2848.27	2713.19	2753.54	gpmA	2,3-bisphosphoglycerate-dependent phosphoglycerate mutase	protein_coding	GO:0046538,GO:0006094,GO:0006096	2,3-bisphosphoglycerate-dependent phosphoglycerate mutase activity|gluconeogenesis|glycolytic process	yli00010,yli00260,yli00680	Glycolysis / Gluconeogenesis|Glycine, serine and threonine metabolism|Methane metabolism
YALI0_B02750g	3001.82	2367.13	3636.51	1.53608	0.619251	2.75496e-13	1.08865e-12	Up	18.5917	18.9748	19.0618	9.93764	10.781	12.7008			protein_coding			yli03013	Nucleocytoplasmic transport
YALI0_B02772g	957.89	1109.15	806.625	0.727239	-0.459499	8.52617e-07	2.12546e-06	Down	15.7439	16.7219	15.5282	20.3578	20.8663	18.6302			protein_coding
YALI0_B02794g	214.742	189.351	240.132	1.26796	0.342511	0.0708014	0.0991875	Up	5.15336	6.50525	4.63465	3.61911	3.80592	4.21236	pstI	Aqualysin-1	protein_coding	GO:0005576,GO:0004252	extracellular region|serine-type endopeptidase activity
YALI0_B02816g	4820.23	4723.06	4917.41	1.04117	0.0582085	0.336211	0.402009	Up	86.2921	85.4278	78.7193	71.5825	71.0624	75.3585		Putative serine/threonine-protein kinase L673	protein_coding	GO:0005524,GO:0004674	ATP binding|protein serine/threonine kinase activity
YALI0_B02838g	5651.38	5439.66	5863.1	1.07778	0.108059	0.0879737	0.121265	Up	55.4602	58.7668	59.5212	46.4668	48.4284	51.3115	ptpA	Prolyl tripeptidyl peptidase 75.8 kDa form	protein_coding	GO:0004177,GO:0008236	aminopeptidase activity|serine-type peptidase activity
YALI0_B02852g	6872.24	9477.2	4267.29	0.450247	-1.15121	5.81917e-83	1.36512e-81	Down	206.317	220.048	212.682	422.568	457.613	407.407	nbaC	3-hydroxyanthranilate 3,4-dioxygenase	protein_coding	GO:0000334,GO:0008198,GO:0034354,GO:0043420,GO:0019805,GO:0006569	3-hydroxyanthranilate 3,4-dioxygenase activity|ferrous iron binding|'de novo' NAD biosynthetic process from tryptophan|anthranilate metabolic process|quinolinate biosynthetic process|tryptophan catabolic process	yli00380	Tryptophan metabolism
YALI0_B02860g	17502.8	14615.9	20389.8	1.39502	0.480284	6.23986e-15	2.71113e-14	Up	174.608	180.167	181.088	109.367	112.945	125.987			protein_coding			yli03050	Proteasome
YALI0_B02882g	5796.86	5968	5625.72	0.942641	-0.08522	0.103734	0.140583	Down	87.2812	86.5066	85.9256	82.5205	84.0641	83.2613			protein_coding
YALI0_B02948g	15934.9	14291	17578.7	1.23005	0.298723	5.64846e-11	1.93104e-10	Up	380.377	380.938	373.639	278.503	283.004	275.223	gpsA	Glycerol-3-phosphate dehydrogenase [NAD(P)+]	protein_coding	GO:0009331,GO:0047952,GO:0004367,GO:0051287,GO:0005975,GO:0046167,GO:0046168,GO:0006650,GO:0008654	glycerol-3-phosphate dehydrogenase complex|glycerol-3-phosphate dehydrogenase [NAD(P)+] activity|glycerol-3-phosphate dehydrogenase [NAD+] activity|NAD binding|carbohydrate metabolic process|glycerol-3-phosphate biosynthetic process|glycerol-3-phosphate catabolic process|glycerophospholipid metabolic process|phospholipid biosynthetic process	yli00564,yli04011	Glycerophospholipid metabolism|MAPK signaling pathway - yeast
YALI0_B02970g	983.566	1064.81	902.318	0.847346	-0.238977	0.0105145	0.0169804	Down	37.8505	39.8012	35.7693	40.0091	43.2596	38.1136			protein_coding
YALI0_B02992g	7473.12	9201.33	5744.91	0.624369	-0.679529	4.15166e-30	3.30817e-29	Down	272.152	258.173	265.299	397.176	401.679	357.059			protein_coding
YALI0_B03014g	1016.36	1017.12	1015.61	0.998581	-0.00204832	0.985304	0.988921	Down	16.9427	18.8731	13.5148	14.9936	15.1147	14.6397			protein_coding			yli03040	Spliceosome
YALI0_B03036g	1199.32	1134.41	1264.23	1.11458	0.156499	0.142619	0.187231	Up	60.6161	54.028	51.6039	48.1866	49.3408	37.7614			protein_coding			yli03040	Spliceosome
YALI0_B03058g	385.971	294.67	477.272	1.62017	0.696149	1.30188e-05	2.92215e-05	Up	11.5422	8.828	7.74122	5.42857	5.4609	4.83053			protein_coding
YALI0_B03080g	5498.53	5412.13	5584.94	1.03194	0.0453548	0.458131	0.52359	Up	162.278	161.73	158.795	144.371	149.515	130.511		Uncharacterized protein AF_2225	protein_coding	GO:0003824,GO:0046872	catalytic activity|metal ion binding
YALI0_B03102g	4970.03	5166.07	4774	0.924134	-0.113827	0.063952	0.090535	Down	110.679	109.078	107.337	110.61	111.44	98.9897			protein_coding
YALI0_B03124g	49933.9	52419.1	47448.6	0.905181	-0.143722	0.00153264	0.00277421	Down	1609.67	1554.74	1573.09	1611.66	1596.65	1538.07			protein_coding			yli00350	Tyrosine metabolism
YALI0_B03146g	839.264	779.26	899.267	1.15427	0.206982	0.105322	0.142461	Up	13.381	15.9516	12.3594	12.6208	11.0049	9.12142			protein_coding
YALI0_B03190g	4408.71	3305.94	5511.48	1.6669	0.737172	6.69905e-26	4.67446e-25	Up	154.998	153.348	163.173	77.6726	91.0803	87.8774	yqjQ	Uncharacterized oxidoreductase YqjQ	protein_coding	GO:0016491	oxidoreductase activity
YALI0_B03212g	2198.23	2125.24	2271.22	1.06884	0.0960404	0.20281	0.257381	Up	103.974	93.3456	91.0137	84.8877	82.2827	77.4077			protein_coding
YALI0_B03234g	642.327	689.227	595.427	0.863972	-0.210943	0.0703578	0.0987059	Down	30.1103	34.43	29.5867	35.0702	34.1745	29.5579			protein_coding
YALI0_B03278g	956.189	1019.97	892.413	0.874976	-0.192685	0.078744	0.109478	Down	26.4639	24.639	20.3699	23.9536	27.1955	22.8868			protein_coding
YALI0_B03300g	365.692	385.795	345.59	0.8956	-0.159074	0.27819	0.340177	Down	6.61865	7.54868	6.21468	6.23723	6.76446	7.61597			protein_coding
YALI0_B03322g	2121.99	2072.86	2171.12	1.04758	0.067056	0.361986	0.427542	Up	82.0387	76.6582	74.4106	70.9033	65.7236	65.1108			protein_coding
YALI0_B03344g	1671.33	1831.06	1511.6	0.825701	-0.276309	0.00362801	0.006244	Down	45.5116	36.3452	39.4823	48.2113	44.0891	40.9542			protein_coding
YALI0_B03366g	37843	38402.3	37283.7	0.97088	-0.0426352	0.395497	0.462774	Down	1644.78	1614.33	1665.41	1599.46	1517.24	1483.5			protein_coding
YALI0_B03388g	1155.06	843.214	1466.91	1.73969	0.798826	5.10057e-18	2.5511e-17	Up	28.267	32.0037	27.8353	15.6618	15.8929	14.3708			protein_coding
YALI0_B03410g	1677.2	1697.68	1656.72	0.975876	-0.0352309	0.63959	0.696415	Down	35.6107	34.2284	32.7805	30.8884	31.6902	32.7446			protein_coding
YALI0_B03476g	268.55	322.756	214.344	0.663813	-0.591152	0.000315135	0.000620694	Down	2.20342	2.71982	2.53565	3.16834	3.68328	3.34103			protein_coding			yli04111	Cell cycle - yeast
YALI0_B03498g	467.244	446.278	488.209	1.09386	0.129426	0.351509	0.417205	Up	7.21819	6.94524	7.22202	5.42451	5.32465	6.9674			protein_coding
YALI0_B03520g	6032.95	5722.48	6343.42	1.10847	0.148571	0.0151959	0.0239198	Up	72.2701	71.8493	65.7323	55.0896	61.3578	55.2153			protein_coding			yli04120	Ubiquitin mediated proteolysis
YALI0_B03542g	6442.95	6082.38	6803.52	1.1186	0.1617	0.00477254	0.00807887	Up	286.815	263.763	261.028	222.191	224.45	211.24			protein_coding
YALI0_B03564g	73320.9	81718.7	64923.1	0.794473	-0.33193	4.05796e-12	1.48934e-11	Down	1777.47	1765.45	1782.81	2099.22	2042.54	1938.06			protein_coding			yli00500	Starch and sucrose metabolism
YALI0_B03575g	66.718	65.7807	67.6554	1.02837	0.040353	0.89644	0.918201	Up	2.55336	3.14631	2.41151	2.42761	2.69809	2.02713	UBC	Ubiquitin-conjugating enzyme E2	protein_coding	GO:0030430,GO:0042025,GO:0005524,GO:0016740,GO:0016567	host cell cytoplasm|host cell nucleus|ATP binding|transferase activity|protein ubiquitination	yli04120	Ubiquitin mediated proteolysis
YALI0_B03630g	1345.25	1738.03	952.468	0.54809	-0.867515	1.00872e-19	5.49073e-19	Down	21.5387	20.4442	18.7817	35.4971	35.6999	29.3432		Ribonucleoside-diphosphate reductase small chain	protein_coding	GO:0046872,GO:0004748,GO:0009263,GO:0006260	metal ion binding|ribonucleoside-diphosphate reductase activity, thioredoxin disulfide as acceptor|deoxyribonucleotide biosynthetic process|DNA replication	yli00230,yli00240,yli00480	Purine metabolism|Pyrimidine metabolism|Glutathione metabolism
YALI0_B03652g	7719.76	8743.98	6695.54	0.765762	-0.385033	4.37543e-13	1.70753e-12	Down	234.719	230.215	227.789	283.41	272.7	264.205			protein_coding
YALI0_B03718g	11467.7	9295.97	13639.5	1.4672	0.55307	3.96921e-13	1.55189e-12	Up	62.0804	62.7684	62.2314	34.8769	36.529	44.1698			protein_coding
YALI0_B03762g	6521.32	7434.05	5608.6	0.754418	-0.406563	1.50884e-14	6.44434e-14	Down	71.0235	72.4895	70.532	83.2153	87.6108	86.4622			protein_coding
YALI0_B03784g	578.626	700.189	457.062	0.652947	-0.614961	3.2222e-06	7.62438e-06	Down	15.4542	12.9282	13.5308	21.4046	20.5872	16.2433			protein_coding
YALI0_B03850g	1033.68	1197.9	869.447	0.725831	-0.462293	9.93728e-07	2.46161e-06	Down	14.4333	14.4935	15.9317	19.4749	17.9312	18.6593			protein_coding
YALI0_B03916g	35.4478	6.27743	64.6181	10.359	3.37281	2.81899e-09	8.56597e-09	Up	1.83049	4.22009	2.80162	0.440676	0.126805	0.210751	msrA	Peptide methionine sulfoxide reductase MsrA	protein_coding	GO:0008113,GO:0006464	peptide-methionine (S)-S-oxide reductase activity|cellular protein modification process
YALI0_B03938g	417.694	437.094	398.294	0.911041	-0.134412	0.36998	0.436165	Down	8.40372	9.05798	8.8417	8.66708	10.4322	7.11149			protein_coding
YALI0_B03960g	818.888	994.966	642.81	0.645955	-0.630494	2.13178e-07	5.59603e-07	Down	6.17367	5.63521	7.33438	8.32306	8.67301	9.89612			protein_coding
YALI0_B03982g	140219	153658	126781	0.825086	-0.277384	1.58357e-07	4.19725e-07	Down	2069.21	2129.51	2202.89	2309.61	2283.62	2443.37	atpD	ATP synthase subunit beta	protein_coding	GO:0005886,GO:0045261,GO:0005524,GO:0046933,GO:0015986	plasma membrane|proton-transporting ATP synthase complex, catalytic core F(1)|ATP binding|proton-transporting ATP synthase activity, rotational mechanism|ATP synthesis coupled proton transport	yli00190	Oxidative phosphorylation
YALI0_B04004g	2688.78	2310.19	3067.38	1.3278	0.409033	5.98284e-07	1.51061e-06	Up	53.8239	53.8492	59.9845	38.6268	35.0588	40.8325			protein_coding
YALI0_B04026g	4870.28	5435.48	4305.08	0.792058	-0.336322	4.60816e-07	1.17675e-06	Down	161.093	164.782	162.637	197.373	193.095	169.027			protein_coding			yli04130	SNARE interactions in vesicular transport
YALI0_B04048g	2832.03	2309.41	3354.65	1.45248	0.538518	1.15329e-15	5.16914e-15	Up	109.456	102.788	100.934	61.7151	68.1205	65.662			protein_coding			yli04144	Endocytosis
YALI0_B04070g	3424.6	2652.96	4196.23	1.58155	0.661336	2.15148e-19	1.15216e-18	Up	60.6849	62.3399	67.8445	34.3537	36.6575	38.4731			protein_coding			yli03250,yli04144,yli04145	Viral life cycle - HIV-1|Endocytosis|Phagosome
YALI0_B04092g	2311.97	2612.39	2011.55	0.770009	-0.377053	5.20415e-08	1.43188e-07	Down	60.6893	60.0432	57.9771	68.7631	68.3667	73.2582		CinA-like protein	protein_coding
YALI0_B04114g	10310	10750.7	9869.32	0.91805	-0.123355	0.102029	0.138573	Down	598.135	569.171	528.405	609.976	582.102	482.744			protein_coding
YALI0_B04136g	2256	2315.75	2196.25	0.948433	-0.0763827	0.35905	0.424792	Down	65.3221	56.8404	52.0626	53.6849	58.6813	54.1286			protein_coding
YALI0_B04158g	2179.22	2102.54	2255.9	1.07279	0.101369	0.18249	0.234461	Up	32.5189	34.0566	34.1171	26.4192	28.4804	30.2137	clpX	ATP-dependent Clp protease ATP-binding subunit ClpX	protein_coding	GO:0005524,GO:0046983,GO:0051082,GO:0008270,GO:0006457	ATP binding|protein dimerization activity|unfolded protein binding|zinc ion binding|protein folding
YALI0_B04180g	7877.8	7361.28	8394.32	1.14028	0.189392	0.0134431	0.0213588	Up	72.3443	75.3097	77.2877	54.1222	57.3036	67.4426	alaS	Alanine--tRNA ligase	protein_coding	GO:0005737,GO:0004813,GO:0005524,GO:0000049,GO:0008270,GO:0006419	cytoplasm|alanine-tRNA ligase activity|ATP binding|tRNA binding|zinc ion binding|alanyl-tRNA aminoacylation	yli00970	Aminoacyl-tRNA biosynthesis
YALI0_B04202g	124.045	4.07636	244.013	59.6042	5.89734	2.44353e-09	7.46839e-09	Up	3.13775	2.91562	2.46113	0.0224214	0.107529	0			protein_coding
YALI0_B04224g	11400.5	10558	12243.1	1.15961	0.213635	0.000851949	0.00159079	Up	1033.01	973.827	941.575	773.42	835.786	696.962	rpl44e	50S ribosomal protein L44e	protein_coding	GO:0005840,GO:0070180,GO:0003735,GO:0008270,GO:0006412	ribosome|large ribosomal subunit rRNA binding|structural constituent of ribosome|zinc ion binding|translation	yli03010	Ribosome
YALI0_B04246g	2723.69	2806.04	2641.33	0.941333	-0.0872229	0.225836	0.282553	Down	163.307	158.387	147.738	153.124	160.408	138.701			protein_coding			yli04144	Endocytosis
YALI0_B04268g	2845.76	2527.16	3164.36	1.25199	0.324225	3.60969e-05	7.77729e-05	Up	44.5572	45.1028	48.6659	30.8039	33.1348	36.2712	V-AKT	AKT kinase-transforming protein	protein_coding	GO:0005524,GO:0004674,GO:0043491,GO:0060416,GO:1990418,GO:0016032	ATP binding|protein serine/threonine kinase activity|protein kinase B signaling|response to growth hormone|response to insulin-like growth factor stimulus|viral process
YALI0_B04290g	7695.26	6988.88	8401.65	1.20211	0.265565	7.12485e-05	0.000149413	Up	84.2746	81.4206	85.3335	59.1271	61.193	69.0199			protein_coding
YALI0_B04312g	48310.4	48763.1	47857.7	0.981436	-0.0270341	0.575082	0.637211	Down	758.041	780.637	782.632	732.502	699.914	712.51			protein_coding			yli00562	Inositol phosphate metabolism
YALI0_B04334g	4899.34	4856.97	4941.71	1.01738	0.0248557	0.718322	0.765698	Up	36.719	38.3646	40.2758	32.3802	33.8173	36.6469	yheS	Probable ATP-binding protein YheS	protein_coding	GO:0005524,GO:0016887	ATP binding|ATPase activity
YALI0_B04356g	6346.3	6971.05	5721.55	0.82073	-0.285021	3.93146e-07	1.00845e-06	Down	163.733	167.027	170.445	180.376	183.795	189.67			protein_coding			yli00750	Vitamin B6 metabolism
YALI0_B04378g	1290.38	991.665	1589.09	1.60199	0.679869	6.7201e-14	2.75959e-13	Up	12.4327	12.7331	12.2543	6.2779	7.33628	7.56207			protein_coding
YALI0_B04400g	486.933	466.573	507.292	1.08746	0.120966	0.428737	0.495217	Up	15.839	15.7713	16.949	13.9208	10.4869	16.0547			protein_coding
YALI0_B04422g	258.681	224.545	292.817	1.30423	0.383199	0.0349769	0.0519734	Up	6.36112	5.58186	7.42581	4.60025	3.84043	5.03158			protein_coding
YALI0_B04444g	5479.49	4390.55	6568.42	1.49616	0.58126	2.43091e-20	1.35609e-19	Up	311.825	287.84	277.381	184.968	179.268	167.23			protein_coding
YALI0_B04466g	326.305	292.053	360.558	1.23511	0.304638	0.046456	0.067546	Up	15.468	15.2768	14.5727	12.0431	9.45819	11.7511			protein_coding
YALI0_B04488g	2503.2	1906.71	3099.68	1.62555	0.700932	1.83288e-24	1.21554e-23	Up	18.7662	17.8135	17.3486	9.53776	10.2	10.3374			protein_coding
YALI0_B04510g	24392.3	32144.8	16639.8	0.517653	-0.949942	1.12969e-68	2.10129e-67	Down	431.729	417.111	449.643	784.537	764.35	726.7			protein_coding
YALI0_B04532g	2513.11	1995.21	3031.01	1.51917	0.603279	5.83536e-17	2.80053e-16	Up	56.0231	49.5308	53.1421	30.9666	31.3335	32.4217		Iron hydrogenase 1	protein_coding	GO:0051539,GO:0009055,GO:0008901,GO:0005506	4 iron, 4 sulfur cluster binding|electron transfer activity|ferredoxin hydrogenase activity|iron ion binding
YALI0_B04554g	3.38209	4.18439	2.5798	0.617019	-0.696612	0.606179	0.666034	Down	0.048483	0.148248	0.194787	0.343154	0.141061	0.0937779			protein_coding
YALI0_B04598g	3678.47	2096.08	5260.86	2.50959	1.32745	2.72301e-93	7.34746e-92	Up	48.7188	50.1441	47.6614	16.6769	17.654	18.5984			protein_coding			yli04136,yli04138,yli04139	Autophagy - other|Autophagy - yeast|Mitophagy - yeast
YALI0_B04620g	337.787	330.424	345.151	1.04399	0.0621106	0.714773	0.762562	Up	22.1161	26.4119	23.7525	16.3	21.5781	24.8679			protein_coding
YALI0_B04642g	511.849	334.085	689.612	2.06343	1.04504	1.27482e-14	5.46337e-14	Up	6.1152	7.59811	6.31844	2.62458	2.93848	3.23402			protein_coding
YALI0_B04708g	11.7473	18.3539	5.14074	0.280063	-1.83617	0.0202691	0.0312542	Down	0.0512101	0.0782937	0.0771539	0.258897	0.0993303	0.30954			protein_coding
YALI0_B04752g	292.139	333.753	250.525	0.750474	-0.414126	0.00622408	0.0103713	Down	12.6016	14.377	13.8551	16.1499	16.7981	16.4002			protein_coding			yli03008	Ribosome biogenesis in eukaryotes
YALI0_B04774g	484.697	438.174	531.22	1.21292	0.27849	0.0368728	0.0546229	Up	10.3941	10.6306	8.87663	8.37515	6.78396	7.18026			protein_coding
YALI0_B04796g	25010.6	35359.3	14661.9	0.41466	-1.27	5.54731e-61	9.01186e-60	Down	457.377	416.16	451.481	1065.04	1010.06	824.204			protein_coding
YALI0_B04840g	2554.57	2473.86	2635.27	1.06519	0.0911155	0.192716	0.246262	Up	61.7039	65.3177	62.5966	53.9432	57.1122	50.4229		Probable serine/threonine-protein kinase SCO3848	protein_coding	GO:0005524,GO:0004674	ATP binding|protein serine/threonine kinase activity
YALI0_B04851g	1042.18	924.495	1159.86	1.25443	0.327032	0.00073591	0.00138939	Up	102.575	90.8404	88.5862	62.7606	73.1671	67.8793		DNA-directed RNA polymerase subunit N	protein_coding	GO:0003677,GO:0003899,GO:0008270,GO:0006351	DNA binding|DNA-directed 5'-3' RNA polymerase activity|zinc ion binding|transcription, DNA-templated	yli03020,yli03420	RNA polymerase|Nucleotide excision repair
YALI0_B04862g	1928.73	1776.14	2081.33	1.17184	0.22877	0.00763928	0.0125794	Up	20.8814	20.4154	20.6124	15.431	14.6357	17.8158			protein_coding			yli03008	Ribosome biogenesis in eukaryotes
YALI0_B04884g	440.191	511.641	368.741	0.720493	-0.472944	0.000237421	0.00047281	Down	9.1148	9.63615	9.34977	10.7358	12.2018	12.4256		Putative quercetin 2,3-dioxygenase PA3240	protein_coding	GO:0046872,GO:0008127	metal ion binding|quercetin 2,3-dioxygenase activity
YALI0_B04906g	8236.43	10368	6104.9	0.588789	-0.764177	7.20553e-41	7.43862e-40	Down	87.9043	91.5612	92.5491	132.541	144.314	142.211	aidB	Putative acyl-CoA dehydrogenase AidB	protein_coding	GO:0005737,GO:0003677,GO:0042802,GO:0008470,GO:0043565,GO:0006974,GO:0045892	cytoplasm|DNA binding|identical protein binding|isovaleryl-CoA dehydrogenase activity|sequence-specific DNA binding|cellular response to DNA damage stimulus|negative regulation of transcription, DNA-templated
YALI0_B04928g	19731.6	20358.8	19104.4	0.938398	-0.091728	0.1105	0.148761	Down	934.478	873.632	896.002	903.762	908.119	801.915	iscU	Iron-sulfur cluster assembly scaffold protein IscU	protein_coding	GO:0005737,GO:0051537,GO:0051539,GO:0008198,GO:0036455,GO:0006879,GO:0016226	cytoplasm|2 iron, 2 sulfur cluster binding|4 iron, 4 sulfur cluster binding|ferrous iron binding|iron-sulfur transferase activity|cellular iron ion homeostasis|iron-sulfur cluster assembly
YALI0_B04950g	11704.9	12658.9	10750.9	0.849279	-0.23569	2.9903e-06	7.09167e-06	Down	428.489	414.416	415.976	447.148	466.636	430.646			protein_coding
YALI0_B04972g	808.94	808.82	809.061	1.00015	0.000211712	0.998399	0.998685	Up	58.6268	57.3074	63.6386	51.1367	53.0219	58.6803			protein_coding
YALI0_B04994g	2741.6	3069.34	2413.85	0.78647	-0.346536	2.32389e-07	6.0775e-07	Down	63.3489	64.2073	64.3393	76.787	74.8779	69.655			protein_coding
YALI0_B05038g	14827	14465.3	15188.7	1.05003	0.0704272	0.212107	0.267231	Up	168.079	159.347	172.131	146.808	138.398	146.249			protein_coding
YALI0_B05104g	17659.6	17080.5	18238.6	1.06782	0.0946736	0.0703674	0.0987059	Up	390.388	394.302	372.751	340.979	332.908	308.987		Bacterial leucyl aminopeptidase	protein_coding	GO:0005576,GO:0004177,GO:0046872	extracellular region|aminopeptidase activity|metal ion binding
[truncated: 5,461 more rows]
